# Supplementary material for: FOXM1 expression is significantly associated with chemotherapy resistance and adverse prognosis in non-serous epithelial ovarian cancer patients
Source: J Exp Clin Cancer Res. 2017 May 8;36:63. doi: 10.1186/s13046-017-0536-y (PMC5422964; doi:10.1186/s13046-017-0536-y)
Supplement: Supplementary file 3 — Differentially expressed genes in endometrioid EOCs compared to normal endometrium. (XLSX 327 kb) [file 13046_2017_536_MOESM3_ESM.xlsx]

## Sheet: Gene List END-EOC vs NE
Additional File 3
Table S4. Up-regulated and down-regulated genes at least twofold higher and lower in endometrioid EOC compared to normal endometrium (NE). PROBEID: Affymetrix identifier for the probe targeting the specific gene; logFC: log fold change of the gene between endometrioid EOC and NE; P.Value: uncorrected p-value from the statistical test; adj. P.Value: FDR-corrected p-value.
Probe ID	accession	genbank	Gene_Symbol	Gene_Title	END-EOC Average	END-EOC StdErr	NE Average	NE StdErr	LogFC	LogFC StdErr	DF	P.Value	adj.P.Val	fold change (FC)	direction
226960_at	AW471176	AW471176	CXCL17	chemokine (C-X-C motif) ligand 17	8.58907	0.46949	3.54373	0.384463	5.04534	0.606821	36.9168	5.54136e-10	2.60129e-08	33.0217	UP!!
202580_x_at	NM_021953.1	NM 021953	FOXM1	forkhead box M1	7.33508	0.252573	2.33168	0.703302	5.0034	0.74728	17.6652	3.08584e-06	2.54965e-05	32.0755	UP!!
219918_s_at	NM_018123.1	NM 018123	ASPM	abnormal spindle microtubule assembly	8.42753	0.210104	3.53219	0.864986	4.89534	0.890137	15.6675	5.22802e-05	0.000257924	29.7608	UP!!
208607_s_at	NM_030754.1	NM 030754	SAA1 || SAA2 || SAA2-SAA4	serum amyloid A1 || serum amyloid A2 || SAA2-SAA4 readthrough	6.8784	0.520502	2.24429	0.375685	4.6341	0.64192	36.7988	1.49606e-08	3.47624e-07	24.8315	UP!!
204641_at	NM_002497.1	NM 002497	NEK2	NIMA-related kinase 2	8.43094	0.232595	3.9014	0.623651	4.52954	0.665613	17.9541	2.29295e-06	2.00475e-05	23.0955	UP!!
229290_at	AI692575	AI692575	DAPL1	death associated protein like 1	7.75368	0.504024	3.3987	0.41017	4.35498	0.649831	36.937	7.1601e-08	1.1999e-06	20.4635	UP!!
218542_at	NM_018131.1	NM 018131	CEP55	centrosomal protein 55kDa	8.3986	0.24494	4.15612	0.681947	4.24248	0.724601	17.6663	1.63747e-05	9.94385e-05	18.9284	UP!!
214974_x_at	AK026546.1	AK026546	CXCL5	chemokine (C-X-C motif) ligand 5	7.24923	0.686171	3.09918	0.368383	4.15005	0.778805	33.5854	6.65314e-06	4.76846e-05	17.7537	UP!!
201291_s_at	AU159942	AU159942	TOP2A	topoisomerase (DNA) II alpha	9.10288	0.224035	4.9582	0.773075	4.14467	0.804883	16.3799	9.00909e-05	0.000401574	17.6877	UP!!
234709_at	AK026692.1	AK026692	CAPN13	calpain 13	6.57167	0.494315	2.4385	0.571112	4.13317	0.755325	31.9266	5.06547e-06	3.81981e-05	17.5472	UP!!
227194_at	BF106962	BF106962	FAM3B	family with sequence similarity 3, member B	7.0424	0.429359	2.95948	0.467747	4.08292	0.63493	33.1893	2.66328e-07	3.45689e-06	16.9465	UP!!
219990_at	NM_024680.1	NM 024680	E2F8	E2F transcription factor 8	7.16494	0.223721	3.08493	0.571934	4.08001	0.614133	18.3506	2.80975e-06	2.36372e-05	16.9124	UP!!
207165_at	NM_012485.1	NM 012485	HMMR	hyaluronan-mediated motility receptor (RHAMM)	8.28147	0.22091	4.2246	0.634752	4.05687	0.672094	17.4411	1.19724e-05	7.72456e-05	16.6433	UP!!
230966_at	AI859620	AI859620	IL4I1	interleukin 4 induced 1	7.44373	0.358139	3.42208	0.374927	4.02165	0.518492	33.9828	5.0632e-09	1.45925e-07	16.2419	UP!!
202934_at	AI761561	AI761561	HK2	hexokinase 2	9.38024	0.199432	5.39542	0.450976	3.98483	0.493105	19.5559	1.17237e-07	1.79565e-06	15.8326	UP!!
202095_s_at	NM_001168.1	NM 001168	BIRC5	baculoviral IAP repeat containing 5	8.02512	0.245547	4.04856	0.630295	3.97656	0.676435	18.3152	1.34822e-05	8.50184e-05	15.7421	UP!!
236641_at	AW183154	AW183154	KIF14	kinesin family member 14	7.04376	0.211528	3.07576	0.589942	3.968	0.626718	17.6536	6.30475e-06	4.57544e-05	15.649	UP!!
205309_at	NM_014474.1	NM 014474	SMPDL3B	sphingomyelin phosphodiesterase, acid-like 3B	6.70549	0.16761	2.75441	0.568854	3.95108	0.593033	16.4608	4.72021e-06	3.60692e-05	15.4666	UP!!
223484_at	AF228422.1	AF228422	C15orf48	chromosome 15 open reading frame 48	8.33492	0.449512	4.42797	0.487482	3.90696	0.663098	33.2828	1.28523e-06	1.24609e-05	15.0007	UP!!
218755_at	NM_005733.1	NM 005733	KIF20A	kinesin family member 20A	7.71376	0.149592	3.85159	0.702198	3.86217	0.717955	15.2804	7.18874e-05	0.00033441	14.5422	UP!!
206023_at	NM_006681.1	NM 006681	NMU	neuromedin U	7.24176	0.304153	3.3832	0.543496	3.85856	0.622813	22.782	2.65444e-06	2.25603e-05	14.5059	UP!!
219148_at	NM_018492.1	NM 018492	PBK	PDZ binding kinase	8.19382	0.274484	4.34336	0.620516	3.85046	0.678514	19.559	1.61704e-05	9.8456e-05	14.4246	UP!!
244780_at	AI800110	AI800110	SGPP2	sphingosine-1-phosphate phosphatase 2	8.71606	0.286067	4.8703	0.358022	3.84576	0.458273	30.1117	2.22683e-09	7.58729e-08	14.3777	UP!!
223381_at	AF326731.1	AF326731	NUF2	NUF2, NDC80 kinetochore complex component	7.74837	0.237725	3.91322	0.569271	3.83515	0.616914	18.9576	5.74307e-06	4.23556e-05	14.2724	UP!!
216905_s_at	U20428.1	U20428	ST14	suppression of tumorigenicity 14 (colon carcinoma)	8.94194	0.17028	5.10971	0.373308	3.83223	0.41031	19.9072	1.02731e-08	2.57585e-07	14.2435	UP!!
228347_at	N79004	N79004	SIX1	SIX homeobox 1	6.59484	0.43041	2.79765	0.464979	3.79719	0.633607	33.3612	9.44942e-07	9.68074e-06	13.9017	UP!!
227782_at	AI278995	AI278995	ZBTB7C	zinc finger and BTB domain containing 7C	7.85291	0.358848	4.05688	0.352381	3.79602	0.502936	35.1098	7.45981e-09	1.99976e-07	13.8905	UP!!
203764_at	NM_014750.1	NM 014750	DLGAP5	discs, large (Drosophila) homolog-associated protein 5	7.91654	0.251984	4.13576	0.628022	3.78078	0.676689	18.5775	2.36493e-05	0.000134154	13.7445	UP!!
226088_at	AW084791	AW084791	ZDHHC12	zinc finger, DHHC-type containing 12	7.58808	0.147363	3.84691	0.402744	3.74116	0.428857	17.8054	7.6246e-08	1.2622e-06	13.3722	UP!!
204825_at	NM_014791.1	NM 014791	MELK	maternal embryonic leucine zipper kinase	8.6613	0.218793	4.92521	0.58878	3.73609	0.628118	17.9254	1.27542e-05	8.13814e-05	13.3253	UP!!
212531_at	NM_005564.1	NM 005564	LCN2	lipocalin 2	10.6913	0.436639	6.95524	0.294405	3.73604	0.526619	36.3303	2.34786e-08	4.91288e-07	13.3248	UP!!
209016_s_at	BC002700.1	BC002700	KRT7	keratin 7, type II	10.1629	0.29933	6.45617	0.344029	3.70677	0.45602	32.0424	2.74822e-09	8.97067e-08	13.0572	UP!!
204268_at	NM_005978.2	NM 005978	S100A2	S100 calcium binding protein A2	8.43851	0.458842	4.73651	0.441337	3.702	0.636643	35.4273	1.2983e-06	1.25666e-05	13.0141	UP!!
223278_at	M86849.2	M86849	GJB2	gap junction protein beta 2	8.12047	0.61336	4.47146	0.518631	3.649	0.803236	36.768	5.79719e-05	0.000280385	12.5447	UP!!
232278_s_at	AJ278112.1	AJ278112	DEPDC1	DEP domain containing 1	6.28871	0.260292	2.64067	0.692145	3.64804	0.73947	18.0206	0.000106937	0.000462846	12.5363	UP!!
209301_at	M36532.1	M36532	CA2	carbonic anhydrase II	7.51643	0.376426	3.89121	0.59454	3.62523	0.703686	25.026	2.51037e-05	0.00014057	12.3396	UP!!
209395_at	M80927.1	M80927	CHI3L1	chitinase 3-like 1 (cartilage glycoprotein-39)	9.51321	0.47459	5.89702	0.484953	3.61619	0.678539	34.433	6.19197e-06	4.50915e-05	12.2625	UP!!
202005_at	NM_021978.1	NM 021978	ST14	suppression of tumorigenicity 14 (colon carcinoma)	9.86739	0.152096	6.26432	0.374492	3.60308	0.4042	18.69	3.71798e-08	7.15997e-07	12.1516	UP!!
202705_at	NM_004701.2	NM 004701	CCNB2	cyclin B2	8.87693	0.244637	5.27714	0.560353	3.59979	0.611427	19.416	1.04546e-05	6.88929e-05	12.124	UP!!
203820_s_at	NM_006547.1	NM 006547	IGF2BP3	insulin-like growth factor 2 mRNA binding protein 3	6.91675	0.416921	3.33461	0.336697	3.58214	0.5359	36.9579	7.53384e-08	1.24807e-06	11.9765	UP!!
202859_x_at	NM_000584.1	NM 000584	CXCL8	chemokine (C-X-C motif) ligand 8	8.9798	0.479339	5.40477	0.495403	3.57503	0.68934	34.225	9.68087e-06	6.47902e-05	11.9177	UP!!
41469_at	L10343	L10343	PI3	peptidase inhibitor 3, skin-derived	7.62223	0.537882	4.05642	0.270807	3.56581	0.602207	32.6875	1.25997e-06	1.2274e-05	11.8417	UP!!
222608_s_at	AK023208.1	AK023208	ANLN	anillin actin binding protein	8.40237	0.218152	4.84675	0.524778	3.55562	0.568315	18.9129	5.34252e-06	3.98684e-05	11.7584	UP!!
217678_at	AA488687	AA488687	SLC7A11	solute carrier family 7 (anionic amino acid transporter light chain, xc- system), member 11	8.20275	0.371172	4.65034	0.252473	3.55241	0.4489	36.404	1.99852e-09	7.01849e-08	11.7323	UP!!
204885_s_at	NM_005823.2	NM 005823	MSLN	mesothelin	9.16268	0.591067	5.61529	0.312821	3.54739	0.668743	33.386	7.26954e-06	5.14335e-05	11.6916	UP!!
226129_at	AI949095	AI949095	FAM83H	family with sequence similarity 83, member H	9.82967	0.191931	6.2869	0.187064	3.54277	0.268012	35.2276	3.21946e-15	2.661e-12	11.6541	UP!!
202870_s_at	NM_001255.1	NM 001255	CDC20	cell division cycle 20	8.22303	0.261553	4.68112	0.567064	3.5419	0.624477	20.0384	1.48756e-05	9.23211e-05	11.6471	UP!!
226535_at	AK026736.1	AK026736	ITGB6 || LOC100505984	integrin beta 6 || uncharacterized LOC100505984	8.51283	0.410465	4.98637	0.72757	3.52646	0.835368	22.9168	0.00032635	0.00117956	11.5231	UP!!
204822_at	NM_003318.1	NM 003318	TTK	TTK protein kinase	8.29843	0.253591	4.77871	0.4826	3.51972	0.545171	21.7875	1.78418e-06	1.63401e-05	11.4694	UP!!
226988_s_at	AI709055	AI709055	MYH14	myosin, heavy chain 14, non-muscle	7.66114	0.219011	4.14529	0.365267	3.51585	0.425894	23.9885	1.8087e-08	4.02101e-07	11.4387	UP!!
201292_at	AL561834	AL561834	TOP2A	topoisomerase (DNA) II alpha	9.16685	0.200263	5.65149	0.52069	3.51536	0.557873	18.2058	5.80281e-06	4.27229e-05	11.4348	UP!!
202376_at	NM_001085.2	NM 001085	SERPINA3	serpin peptidase inhibitor, clade A (alpha-1 antiproteinase, antitrypsin), member 3	9.74512	0.596728	6.23034	0.414664	3.51478	0.726657	36.5675	2.39039e-05	0.000135258	11.4302	UP!!
210052_s_at	AF098158.1	AF098158	TPX2	TPX2, microtubule-associated	8.55785	0.221921	5.05008	0.518423	3.50777	0.563925	19.2083	5.37242e-06	4.0056e-05	11.3748	UP!!
200935_at	NM_004343.2	NM 004343	CALR	calreticulin	9.23887	0.248622	5.7443	0.181266	3.49457	0.307685	36.8465	1.35312e-13	3.72802e-11	11.2712	UP!!
209891_at	AF225416.1	AF225416	SPC25	SPC25, NDC80 kinetochore complex component	6.36347	0.181945	2.87893	0.696376	3.48454	0.719753	15.9314	0.000182633	0.000724615	11.1931	UP!!
209008_x_at	U76549.1	U76549	KRT8	keratin 8, type II	11.4214	0.14586	7.95067	0.249145	3.47072	0.288701	23.5569	1.54721e-11	1.55682e-09	11.0864	UP!!
201467_s_at	AI039874	AI039874	NQO1	NAD(P)H dehydrogenase, quinone 1	7.20503	0.472745	3.75136	0.643978	3.45367	0.798871	28.1746	0.000173804	0.000695915	10.9562	UP!!
204653_at	BF343007	BF343007	TFAP2A	transcription factor AP-2 alpha (activating enhancer binding protein 2 alpha)	8.10746	0.496145	4.65772	0.284487	3.44975	0.571921	34.4859	7.41671e-07	7.94653e-06	10.9264	UP!!
232165_at	AL137725.1	AL137725	EPPK1	epiplakin 1	8.30144	0.305251	4.86418	0.259682	3.43726	0.400765	36.7313	2.687e-10	1.47454e-08	10.8322	UP!!
222958_s_at	AK000490.1	AK000490	DEPDC1	DEP domain containing 1	7.18392	0.221383	3.75286	0.586249	3.43106	0.626657	18.0541	3.32416e-05	0.000177301	10.7858	UP!!
226980_at	AK001166.1	AK001166	DEPDC1B	DEP domain containing 1B	7.15766	0.243701	3.74593	0.492398	3.41173	0.549406	20.9341	3.73658e-06	2.98707e-05	10.6422	UP!!
223549_s_at	AL136880.1	AL136880	ESPN	espin	7.9384	0.217748	4.5321	0.458198	3.40631	0.507306	20.4041	1.4048e-06	1.34399e-05	10.6023	UP!!
238567_at	AW779536	AW779536	SGPP2	sphingosine-1-phosphate phosphatase 2	7.34718	0.219396	3.96233	0.392063	3.38485	0.449276	22.7811	1.25753e-07	1.89967e-06	10.4458	UP!!
212657_s_at	U65590	U65590	IL1RN	interleukin 1 receptor antagonist	7.37509	0.323589	3.99249	0.38013	3.3826	0.499208	31.5554	1.25871e-07	1.90022e-06	10.4295	UP!!
218726_at	NM_018410.1	NM 018410	HJURP	Holliday junction recognition protein	7.31354	0.249	3.94123	0.557605	3.37232	0.610675	19.6642	2.22322e-05	0.000127577	10.3554	UP!!
233979_s_at	AI927458	AI927458	ESPN	espin	6.30568	0.332807	2.94192	0.384354	3.36376	0.508418	31.9357	1.8646e-07	2.59486e-06	10.2942	UP!!
218308_at	NM_006342.1	NM 006342	TACC3	transforming, acidic coiled-coil containing protein 3	7.71788	0.211596	4.36336	0.555261	3.35453	0.594212	18.1286	2.28728e-05	0.000130606	10.2285	UP!!
204437_s_at	NM_016725.1	NM 016725	FOLR1	folate receptor 1 (adult)	10.5387	0.324561	7.19288	0.421402	3.34584	0.531902	29.2672	6.92054e-07	7.55482e-06	10.1671	UP!!
209875_s_at	M83248.1	M83248	SPP1	secreted phosphoprotein 1	11.7415	0.280101	8.42723	0.532322	3.31425	0.601518	21.808	1.59506e-05	9.72967e-05	9.94692	UP!!
206074_s_at	NM_002131.1	NM 002131	HMGA1	high mobility group AT-hook 1	10.337	0.172004	7.02288	0.254275	3.31415	0.306987	26.3814	3.53551e-11	2.92223e-09	9.9462	UP!!
209642_at	AF043294.2	AF043294	BUB1	BUB1 mitotic checkpoint serine/threonine kinase	7.68903	0.20349	4.37707	0.643353	3.31196	0.674767	16.8387	0.000136411	0.000568311	9.93111	UP!!
218960_at	NM_016425.1	NM 016425	TMPRSS4	transmembrane protease, serine 4	8.1074	0.388893	4.81176	0.708319	3.29563	0.808055	22.4697	0.000480937	0.00162534	9.8194	UP!!
209803_s_at	AF001294.1	AF001294	PHLDA2	pleckstrin homology-like domain, family A, member 2	9.05873	0.349846	5.767	0.192224	3.29172	0.399177	33.9067	1.29786e-09	5.03966e-08	9.7928	UP!!
201890_at	BE966236	BE966236	RRM2	ribonucleotide reductase M2	9.0383	0.199916	5.74749	0.583337	3.29081	0.616643	17.3362	5.10659e-05	0.000253229	9.78661	UP!!
203535_at	NM_002965.2	NM 002965	S100A9	S100 calcium binding protein A9	8.69982	0.411537	5.41428	0.47199	3.28554	0.626208	32.0892	9.61957e-06	6.44918e-05	9.75092	UP!!
204777_s_at	NM_002371.2	NM 002371	MAL	mal, T-cell differentiation protein	7.95826	0.38393	4.67361	0.196756	3.28465	0.43141	32.9354	9.32643e-09	2.3968e-07	9.7449	UP!!
205155_s_at	NM_006946.1	NM 006946	SPTBN2	spectrin, beta, non-erythrocytic 2	6.82931	0.177921	3.56111	0.386575	3.2682	0.425554	20.0128	2.16865e-07	2.92136e-06	9.63443	UP!!
238439_at	AI925518	AI925518	ANKRD22	ankyrin repeat domain 22	7.05049	0.329794	3.78577	0.357446	3.26472	0.486345	33.2946	1.15132e-07	1.76925e-06	9.61122	UP!!
209396_s_at	M80927.1	M80927	CHI3L1	chitinase 3-like 1 (cartilage glycoprotein-39)	8.83806	0.48886	5.57372	0.3632	3.26434	0.609014	36.919	4.64494e-06	3.56307e-05	9.60869	UP!!
229276_at	AB037776.1	AB037776	IGSF9	immunoglobulin superfamily, member 9	7.336	0.252073	4.07855	0.377669	3.25745	0.454065	26.0991	1.25324e-07	1.89567e-06	9.56291	UP!!
202357_s_at	NM_001710.1	NM 001710	CFB	complement factor B	10.4785	0.343028	7.2244	0.193985	3.2541	0.394079	34.3	1.15124e-09	4.62554e-08	9.54074	UP!!
209773_s_at	BC001886.1	BC001886	RRM2	ribonucleotide reductase M2	9.2411	0.214979	5.98713	0.586834	3.25397	0.624972	17.8145	6.14728e-05	0.000294523	9.53984	UP!!
223062_s_at	BC004863.1	BC004863	PSAT1	phosphoserine aminotransferase 1	10.8366	0.160092	7.61155	0.272504	3.22503	0.31605	23.619	3.92665e-10	1.96273e-08	9.35044	UP!!
209921_at	AB040875.1	AB040875	SLC7A11	solute carrier family 7 (anionic amino acid transporter light chain, xc- system), member 11	8.41462	0.312375	5.2	0.314633	3.21462	0.443364	34.6875	1.91795e-08	4.2153e-07	9.28317	UP!!
204942_s_at	NM_000695.2	NM 000695	ALDH3B2	aldehyde dehydrogenase 3 family, member B2	7.90889	0.299564	4.70006	0.403594	3.20884	0.50262	28.4237	6.11617e-07	6.8314e-06	9.24605	UP!!
219978_s_at	NM_018454.1	NM 018454	NUSAP1	nucleolar and spindle associated protein 1	7.58871	0.251749	4.40077	0.676612	3.18794	0.721928	17.9354	0.000336172	0.00120733	9.11311	UP!!
232164_s_at	AL137725.1	AL137725	EPPK1	epiplakin 1	8.71109	0.311929	5.53593	0.288803	3.17516	0.425096	35.9426	8.1136e-09	2.14108e-07	9.03272	UP!!
229490_s_at	AW271106	AW271106	---	---	6.91761	0.215515	3.75037	0.65814	3.16724	0.692528	17.0441	0.000268246	0.00100065	8.98324	UP!!
203559_s_at	NM_001091.1	NM 001091	AOC1	amine oxidase, copper containing 1	7.20605	0.521147	4.0431	0.424736	3.16295	0.672305	36.9324	3.51242e-05	0.000185411	8.9566	UP!!
202338_at	NM_003258.1	NM 003258	TK1	thymidine kinase 1, soluble	7.71654	0.225071	4.56134	0.527151	3.1552	0.573189	19.1814	2.52278e-05	0.000141094	8.9086	UP!!
209464_at	AB011446.1	AB011446	AURKB	aurora kinase B	6.84944	0.178054	3.70014	0.479259	3.14931	0.511265	17.9236	8.29213e-06	5.72167e-05	8.87229	UP!!
201422_at	NM_006332.1	NM 006332	IFI30	interferon, gamma-inducible protein 30	10.4936	0.167267	7.36115	0.376806	3.13245	0.412264	19.5979	2.92166e-07	3.74375e-06	8.76921	UP!!
223307_at	BC002551.1	BC002551	CDCA3	cell division cycle associated 3	8.40158	0.175487	5.26929	0.366952	3.13229	0.406755	20.4838	1.78239e-07	2.51215e-06	8.76825	UP!!
202503_s_at	NM_014736.1	NM 014736	KIAA0101	KIAA0101	10.4109	0.225121	7.30492	0.559167	3.106	0.602782	18.6087	6.02975e-05	0.000289997	8.60994	UP!!
219181_at	NM_006033.1	NM 006033	LIPG	lipase, endothelial	6.82957	0.361875	3.73313	0.451291	3.09644	0.578461	30.1935	8.43728e-06	5.80625e-05	8.55305	UP!!
236840_at	AI522132	AI522132	C12orf56	chromosome 12 open reading frame 56	6.50409	0.259698	3.41059	0.289365	3.0935	0.388813	32.716	3.77192e-09	1.15928e-07	8.53563	UP!!
202504_at	NM_012101.1	NM 012101	TRIM29	tripartite motif containing 29	7.94435	0.382792	4.85529	0.338031	3.08907	0.51068	36.4466	5.70604e-07	6.46061e-06	8.50945	UP!!
218355_at	NM_012310.2	NM 012310	KIF4A	kinesin family member 4A	7.58119	0.181989	4.49296	0.595692	3.08823	0.622871	16.6471	0.000127057	0.000535414	8.50452	UP!!
225165_at	AK024593.1	AK024593	PPP1R1B	protein phosphatase 1, regulatory (inhibitor) subunit 1B	8.94941	0.40183	5.87551	0.358533	3.07391	0.538529	36.3498	1.65409e-06	1.53628e-05	8.42051	UP!!
202856_s_at	NM_004207.1	NM 004207	SLC16A3	solute carrier family 16 (monocarboxylate transporter), member 3	9.00344	0.24327	5.94065	0.43038	3.06278	0.494375	22.9492	2.57107e-06	2.19809e-05	8.35582	UP!!
208190_s_at	NM_015925.1	NM 015925	LSR	lipolysis stimulated lipoprotein receptor	10.4493	0.136494	7.38682	0.187309	3.06251	0.231765	28.0088	1.47714e-13	3.97504e-11	8.35422	UP!!
227296_at	AA523543	AA523543	MFSD3	major facilitator superfamily domain containing 3	6.97492	0.205712	3.91646	0.395353	3.05846	0.44567	21.6413	7.4531e-07	7.97813e-06	8.33084	UP!!
212023_s_at	AU147044	AU147044	MKI67	marker of proliferation Ki-67	7.28042	0.202661	4.23155	0.488184	3.04888	0.528579	18.8995	1.50463e-05	9.30314e-05	8.27567	UP!!
219956_at	NM_007210.2	NM 007210	GALNT6	polypeptide N-acetylgalactosaminyltransferase 6	8.10341	0.236693	5.06235	0.174351	3.04107	0.293976	36.8887	1.87253e-12	2.84512e-10	8.23099	UP!!
207847_s_at	NM_002456.1	NM 002456	MUC1	mucin 1, cell surface associated	11.2376	0.246819	8.2251	0.171318	3.01253	0.300449	36.5594	4.87346e-12	6.33631e-10	8.06977	UP!!
219787_s_at	NM_018098.1	NM 018098	ECT2	epithelial cell transforming 2	9.90119	0.175213	6.89329	0.269115	3.0079	0.321127	25.5861	9.47398e-10	3.94346e-08	8.04395	UP!!
222962_s_at	AB042719.1	AB042719	MCM10	minichromosome maintenance 10 replication initiation factor	6.34109	0.251858	3.33718	0.447057	3.00391	0.51312	22.8933	5.86514e-06	4.30774e-05	8.02171	UP!!
202094_at	AA648913	AA648913	BIRC5	baculoviral IAP repeat containing 5	6.58957	0.248008	3.59122	0.477845	2.99835	0.538371	21.6041	1.43233e-05	8.96649e-05	7.99085	UP!!
212022_s_at	BF001806	BF001806	MKI67	marker of proliferation Ki-67	7.1397	0.18389	4.14539	0.579796	2.99431	0.608259	16.8544	0.000132003	0.00055263	7.96852	UP!!
204166_at	NM_014963.1	NM 014963	SBNO2	strawberry notch homolog 2 (Drosophila)	7.84111	0.294491	4.86522	0.507094	2.97588	0.586404	23.4146	3.68544e-05	0.000192746	7.86739	UP!!
33323_r_at	X57348	X57348	SFN	stratifin	10.4816	0.310615	7.50824	0.295877	2.97341	0.428981	35.5673	4.30533e-08	8.02241e-07	7.85389	UP!!
240304_s_at	BG484769	BG484769	TMC5	transmembrane channel like 5	8.83387	0.423103	5.86367	0.540831	2.9702	0.686669	29.626	0.000158367	0.000643223	7.83647	UP!!
227372_s_at	AA496034	AA496034	BAIAP2L1	BAI1-associated protein 2-like 1	9.04743	0.168271	6.09843	0.251672	2.94899	0.302744	26.1357	3.46386e-10	1.77354e-08	7.7221	UP!!
217755_at	NM_016185.1	NM 016185	HN1	hematological and neurological expressed 1	9.20572	0.145155	6.2599	0.502104	2.94581	0.522665	16.3683	3.41324e-05	0.000181384	7.7051	UP!!
217080_s_at	Y19026.1	Y19026	HOMER2	homer scaffolding protein 2	8.67551	0.308356	5.74314	0.127822	2.93237	0.333799	30.1223	8.24448e-10	3.52033e-08	7.63364	UP!!
223895_s_at	BC001038.1	BC001038	EPN3	epsin 3	6.93645	0.299593	4.00625	0.386032	2.9302	0.488648	29.442	1.51514e-06	1.42656e-05	7.62217	UP!!
218567_x_at	NM_005700.1	NM 005700	DPP3	dipeptidyl-peptidase 3	8.42884	0.0941148	5.50042	0.542323	2.92842	0.550429	14.8478	8.86798e-05	0.00039712	7.61279	UP!!
200862_at	NM_014762.1	NM 014762	DHCR24	24-dehydrocholesterol reductase	9.96422	0.281273	7.04303	0.178125	2.92119	0.332931	35.7113	1.94157e-10	1.12899e-08	7.57471	UP!!
203287_at	NM_005558.1	NM 005558	LAD1	ladinin 1	9.10199	0.245668	6.18883	0.213754	2.91316	0.325644	36.5716	9.68813e-11	6.61393e-09	7.53264	UP!!
206134_at	NM_014479.1	NM 014479	ADAMDEC1	ADAM-like, decysin 1	6.49629	0.382168	3.59326	0.307932	2.90303	0.490789	36.9633	8.21257e-07	8.65498e-06	7.47996	UP!!
1554246_at	BC041633.1	BC041633	C1orf210	chromosome 1 open reading frame 210	7.09339	0.129535	4.1921	0.371834	2.90129	0.39375	17.4479	9.37035e-07	9.6125e-06	7.47093	UP!!
218663_at	NM_022346.1	NM 022346	NCAPG	non-SMC condensin I complex subunit G	7.22612	0.205828	4.33056	0.45714	2.89556	0.50134	19.7575	1.24629e-05	7.97755e-05	7.4413	UP!!
204444_at	NM_004523.2	NM 004523	KIF11	kinesin family member 11	7.86177	0.193375	4.97838	0.518993	2.88339	0.553848	17.9465	6.012e-05	0.000289384	7.37883	UP!!
203755_at	NM_001211.2	NM 001211	BUB1B	BUB1 mitotic checkpoint serine/threonine kinase B	8.42293	0.169106	5.54004	0.46434	2.88289	0.494175	17.7697	1.67053e-05	0.000101048	7.37626	UP!!
207039_at	NM_000077.1	NM 000077	CDKN2A	cyclin-dependent kinase inhibitor 2A	7.04697	0.399229	4.16473	0.339853	2.88224	0.524294	36.7272	3.07702e-06	2.54417e-05	7.37292	UP!!
223949_at	AB038160.1	AB038160	TMPRSS3	transmembrane protease, serine 3	7.73903	0.278758	4.85738	0.21688	2.88166	0.35319	36.9997	8.60889e-10	3.649e-08	7.36995	UP!!
208998_at	U94592.1	U94592	UCP2	uncoupling protein 2 (mitochondrial, proton carrier)	11.589	0.184125	8.71071	0.264353	2.8783	0.322157	27.0092	1.49822e-09	5.61966e-08	7.35286	UP!!
203904_x_at	NM_002231.2	NM 002231	CD82	CD82 molecule	8.46502	0.157609	5.58855	0.35778	2.87647	0.390956	19.5135	4.82132e-07	5.64961e-06	7.34352	UP!!
204649_at	NM_005480.1	NM 005480	TROAP	trophinin associated protein	7.27858	0.22364	4.40301	0.524935	2.87557	0.570589	19.1592	7.10272e-05	0.000331208	7.33894	UP!!
223948_s_at	AB038160.1	AB038160	TMPRSS3	transmembrane protease, serine 3	7.26783	0.284475	4.39672	0.384952	2.87111	0.478659	28.3244	1.75674e-06	1.61108e-05	7.31625	UP!!
202790_at	NM_001307.1	NM 001307	CLDN7	claudin 7	9.70625	0.175565	6.83944	0.35407	2.86681	0.395207	20.9593	3.85708e-07	4.72048e-06	7.29451	UP!!
205538_at	NM_003389.1	NM 003389	CORO2A	coronin, actin binding protein, 2A	7.44659	0.203875	4.58309	0.326941	2.8635	0.385299	24.7288	9.38446e-08	1.49782e-06	7.27778	UP!!
230710_at	W05495	W05495	MIR210HG	MIR210 host gene	7.02007	0.164899	4.15728	0.446458	2.86279	0.475937	17.8778	1.12477e-05	7.3284e-05	7.27419	UP!!
223748_at	AF336127.1	AF336127	SLC4A11	solute carrier family 4, sodium borate transporter, member 11	7.67086	0.266684	4.81343	0.40914	2.85743	0.488381	25.6094	3.83552e-06	3.05036e-05	7.24723	UP!!
235545_at	AI810054	AI810054	DEPDC1	DEP domain containing 1	6.57965	0.217152	3.72642	0.619242	2.85323	0.656213	17.4939	0.000411579	0.00142614	7.22615	UP!!
200660_at	NM_005620.1	NM 005620	S100A11	S100 calcium binding protein A11	12.2937	0.170019	9.44562	0.275695	2.84812	0.323904	24.5153	4.75065e-09	1.39346e-07	7.20059	UP!!
204580_at	NM_002426.1	NM 002426	MMP12	matrix metallopeptidase 12	6.99879	0.479091	4.16412	0.306885	2.83467	0.568952	35.8351	1.60285e-05	9.77202e-05	7.13378	UP!!
204416_x_at	NM_001645.2	NM 001645	APOC1	apolipoprotein C-I	8.29062	0.266826	5.4608	0.480715	2.82983	0.549803	22.647	3.39183e-05	0.00018037	7.10989	UP!!
208997_s_at	U82819.1	U82819	UCP2	uncoupling protein 2 (mitochondrial, proton carrier)	10.1144	0.192276	7.28579	0.178557	2.82857	0.262398	35.9054	8.3211e-13	1.56565e-10	7.10369	UP!!
222155_s_at	AK021918.1	AK021918	SLC52A2	solute carrier family 52 (riboflavin transporter), member 2	8.56761	0.191334	5.74797	0.252329	2.81964	0.316668	28.91	8.81646e-10	3.71598e-08	7.05986	UP!!
204026_s_at	NM_007057.1	NM 007057	ZWINT	ZW10 interacting kinetochore protein	10.0388	0.185183	7.22159	0.35095	2.81717	0.396811	21.8502	4.20053e-07	5.05002e-06	7.0478	UP!!
232277_at	AA643687	AA643687	SLC28A3	solute carrier family 28 (concentrative nucleoside transporter), member 3	6.93289	0.281954	4.11998	0.440718	2.81291	0.523193	25.2326	1.37097e-05	8.62887e-05	7.02701	UP!!
204092_s_at	NM_003600.1	NM 003600	AURKA	aurora kinase A	8.33991	0.225966	5.53014	0.388104	2.80977	0.449094	23.4596	2.01474e-06	1.80446e-05	7.01173	UP!!
230323_s_at	AW242836	AW242836	TMEM45B	transmembrane protein 45B	6.53631	0.359963	3.72854	0.585106	2.80777	0.686966	24.4694	0.000409664	0.00142099	7.00202	UP!!
221520_s_at	BC001651.1	BC001651	CDCA8	cell division cycle associated 8	7.19255	0.281478	4.38897	0.494749	2.80358	0.569216	23.0593	5.5757e-05	0.000271431	6.98169	UP!!
223822_at	BC004888.1	BC004888	SUSD4	sushi domain containing 4	6.53388	0.323021	3.73433	0.320874	2.79954	0.455305	34.9225	4.96396e-07	5.78163e-06	6.9622	UP!!
40850_at	L37033	L37033	FKBP8	FK506 binding protein 8	8.01653	0.149458	5.22339	0.291287	2.79314	0.327393	21.4374	2.45514e-08	5.09133e-07	6.93135	UP!!
219555_s_at	NM_018455.1	NM 018455	CENPN	centromere protein N	6.9443	0.21663	4.15136	0.535592	2.79294	0.577743	18.6515	0.000121042	0.000513809	6.93043	UP!!
227371_at	AA496034	AA496034	BAIAP2L1	BAI1-associated protein 2-like 1	7.64308	0.187683	4.8551	0.311012	2.78798	0.363254	24.1072	6.33129e-08	1.08779e-06	6.90662	UP!!
226907_at	N32557	N32557	PPP1R14C	protein phosphatase 1, regulatory (inhibitor) subunit 14C	7.36543	0.396582	4.58316	0.500438	2.78227	0.638527	29.9224	0.000142504	0.000588889	6.87934	UP!!
219493_at	NM_024745.1	NM 024745	SHCBP1	SHC SH2-domain binding protein 1	6.98563	0.198675	4.21483	0.494953	2.7708	0.533339	18.5813	5.52017e-05	0.000269124	6.82487	UP!!
219874_at	NM_024628.1	NM 024628	SLC12A8	solute carrier family 12, member 8	7.14193	0.224891	4.37735	0.421255	2.76458	0.477527	22.0282	7.94323e-06	5.54039e-05	6.79552	UP!!
1553989_a_at	AY039759.1	AY039759	ATP6V1C2	ATPase, H+ transporting, lysosomal 42kDa, V1 subunit C2	7.15584	0.297107	4.392	0.590691	2.76384	0.661202	21.1556	0.00041689	0.00144173	6.79201	UP!!
220177_s_at	NM_024022.1	NM 024022	TMPRSS3	transmembrane protease, serine 3	8.68498	0.27505	5.92178	0.205668	2.7632	0.343441	36.9387	1.21869e-09	4.82948e-08	6.789	UP!!
223700_at	AY028916.1	AY028916	MND1	meiotic nuclear divisions 1	6.66197	0.222671	3.89915	0.390697	2.76282	0.449696	23.0893	2.83003e-06	2.37733e-05	6.78724	UP!!
229634_at	AI627262	AI627262	TMEM139	transmembrane protein 139	7.31965	0.254144	4.56316	0.292157	2.75649	0.387227	32.0377	4.42742e-08	8.20367e-07	6.75751	UP!!
228069_at	AL138828	AL138828	MTFR2	mitochondrial fission regulator 2	7.24905	0.235327	4.49574	0.23998	2.75331	0.336108	34.4693	1.33385e-09	5.11082e-08	6.74261	UP!!
210519_s_at	BC000906.1	BC000906	NQO1	NAD(P)H dehydrogenase, quinone 1	9.50941	0.311413	6.75743	0.328452	2.75198	0.452614	33.8388	6.90566e-07	7.54717e-06	6.7364	UP!!
217419_x_at	AK021586.1	AK021586	AGRN	agrin	9.72317	0.150471	6.97168	0.212376	2.75148	0.260279	27.3833	3.61096e-11	2.97235e-09	6.7341	UP!!
210046_s_at	U52144.1	U52144	IDH2	isocitrate dehydrogenase 2 (NADP+), mitochondrial	10.6144	0.185665	7.86475	0.436525	2.74965	0.474369	19.1421	1.34699e-05	8.49643e-05	6.72552	UP!!
206204_at	NM_004490.1	NM 004490	GRB14	growth factor receptor bound protein 14	6.34323	0.512811	3.59726	0.568467	2.74596	0.765591	32.8252	0.00107421	0.00321818	6.70838	UP!!
219121_s_at	NM_017697.1	NM 017697	ESRP1	epithelial splicing regulatory protein 1	9.64686	0.148876	6.90385	0.241266	2.74301	0.283501	24.5267	7.51744e-10	3.27023e-08	6.69465	UP!!
204415_at	NM_022873.1	NM 022873	IFI6	interferon, alpha-inducible protein 6	9.35106	0.299197	6.6133	0.173974	2.73776	0.3461	34.6708	2.84267e-09	9.25305e-08	6.67034	UP!!
223229_at	AB032931.1	AB032931	UBE2T	ubiquitin conjugating enzyme E2T	8.17564	0.187405	5.43851	0.570982	2.73713	0.60095	17.0583	0.000278672	0.00103371	6.66743	UP!!
65517_at	AA910946	AA910946	AP1M2	adaptor-related protein complex 1, mu 2 subunit	8.58289	0.152929	5.84654	0.271123	2.73635	0.311279	22.9138	8.46785e-09	2.21938e-07	6.66383	UP!!
221882_s_at	AI636233	AI636233	TMEM8A	transmembrane protein 8A	9.23537	0.0924015	6.50492	0.336896	2.73045	0.349338	16.13	7.09803e-07	7.69389e-06	6.63661	UP!!
219580_s_at	NM_024780.1	NM 024780	TMC5	transmembrane channel like 5	8.06217	0.452863	5.33289	0.450119	2.72928	0.638508	34.9128	0.00014066	0.000582758	6.63125	UP!!
229927_at	BE222220	BE222220	LEMD1	LEM domain containing 1	7.08028	0.457447	4.35137	0.23058	2.72891	0.512274	32.7038	7.20987e-06	5.11387e-05	6.62953	UP!!
225846_at	BF001941	BF001941	ESRP1	epithelial splicing regulatory protein 1	10.4429	0.122081	7.71526	0.19985	2.72765	0.234187	24.3352	1.93089e-11	1.83895e-09	6.62376	UP!!
202489_s_at	BC005238.1	BC005238	FXYD3	FXYD domain containing ion transport regulator 3	9.27796	0.288261	6.55158	0.366629	2.72639	0.466381	29.7411	2.21648e-06	1.94894e-05	6.61797	UP!!
226582_at	AL520272	AL520272	LOC400043	uncharacterized LOC400043	7.72291	0.317213	4.99686	0.374141	2.72605	0.490516	31.465	4.1393e-06	3.24292e-05	6.61642	UP!!
223631_s_at	AF213678.1	AF213678	C19orf33	chromosome 19 open reading frame 33	10.2111	0.291207	7.48555	0.307023	2.72556	0.42316	33.8463	2.36488e-07	3.13104e-06	6.61418	UP!!
201489_at	BC005020.1	BC005020	PPIF	peptidylprolyl isomerase F	9.83595	0.136055	7.11962	0.269141	2.71632	0.301576	21.2258	1.06646e-08	2.65387e-07	6.57196	UP!!
204654_s_at	NM_003220.1	NM 003220	TFAP2A	transcription factor AP-2 alpha (activating enhancer binding protein 2 alpha)	6.42741	0.33556	3.71153	0.286877	2.71588	0.441473	36.6995	4.03902e-07	4.88631e-06	6.56995	UP!!
203967_at	U77949.1	U77949	CDC6	cell division cycle 6	6.39634	0.176735	3.68459	0.496133	2.71175	0.526672	17.6059	7.21003e-05	0.000335063	6.55114	UP!!
236225_at	AI697028	AI697028	GGT6	gamma-glutamyltransferase 6	7.21898	0.30678	4.50818	0.340215	2.7108	0.458105	32.8165	1.25572e-06	1.22465e-05	6.54684	UP!!
214088_s_at	AW080549	AW080549	FUT3	fucosyltransferase 3 (galactoside 3(4)-L-fucosyltransferase, Lewis blood group)	6.14645	0.304732	3.43894	0.356807	2.70751	0.469226	31.629	2.20174e-06	1.93745e-05	6.53195	UP!!
218261_at	NM_005498.2	NM 005498	AP1M2	adaptor-related protein complex 1, mu 2 subunit	9.14905	0.146369	6.4428	0.250884	2.70625	0.29046	23.4954	2.34134e-09	7.87581e-08	6.52624	UP!!
202954_at	NM_007019.1	NM 007019	UBE2C	ubiquitin-conjugating enzyme E2C	9.2481	0.25468	6.55318	0.323007	2.69492	0.411334	29.8059	3.11196e-07	3.93553e-06	6.47517	UP!!
205844_at	NM_004666.1	NM 004666	VNN1	vanin 1	7.07692	0.602903	4.39219	0.657844	2.68472	0.892329	33.1567	0.00498149	0.011788	6.42958	UP!!
218115_at	NM_018154.1	NM 018154	ASF1B	anti-silencing function 1B histone chaperone	8.20353	0.225987	5.52033	0.26644	2.6832	0.349371	31.4737	1.04812e-08	2.61952e-07	6.42278	UP!!
224650_at	AL117612.1	AL117612	MAL2	mal, T-cell differentiation protein 2 (gene/pseudogene)	11.215	0.197828	8.53294	0.280223	2.68203	0.343017	27.3041	1.92896e-08	4.23388e-07	6.41759	UP!!
217388_s_at	D55639.1	D55639	KYNU	kynureninase	7.04012	0.511394	4.35953	0.508504	2.68059	0.721179	34.9059	0.000703837	0.00224644	6.41118	UP!!
226661_at	T90295	T90295	CDCA2	cell division cycle associated 2	6.88511	0.239202	4.20801	0.526949	2.6771	0.578699	19.851	0.000166058	0.000669295	6.39568	UP!!
204318_s_at	NM_016426.1	NM 016426	GTSE1	G-2 and S-phase expressed 1	7.35705	0.181131	4.68007	0.496578	2.67698	0.528582	17.7816	8.37499e-05	0.000378633	6.39517	UP!!
223232_s_at	AI768894	AI768894	CGN	cingulin	7.35128	0.240617	4.67815	0.393834	2.67313	0.461521	24.3381	5.40149e-06	4.02468e-05	6.37811	UP!!
205046_at	NM_001813.1	NM 001813	CENPE	centromere protein E	6.81601	0.185143	4.14503	0.515127	2.67098	0.547388	17.6711	0.000126836	0.000534576	6.3686	UP!!
211695_x_at	AF348143.1	AF348143	MUC1	mucin 1, cell surface associated	8.7697	0.22722	6.09916	0.176312	2.67054	0.287601	36.999	3.32609e-11	2.78898e-09	6.36666	UP!!
202826_at	NM_003710.1	NM 003710	SPINT1	serine peptidase inhibitor, Kunitz type 1	9.87449	0.17153	7.21387	0.391939	2.66062	0.42783	19.4423	5.1028e-06	3.84171e-05	6.32304	UP!!
219630_at	NM_005764.1	NM 005764	PDZK1IP1	PDZK1 interacting protein 1	8.81251	0.396657	6.15261	0.464544	2.6599	0.61085	31.624	0.000130734	0.000548114	6.31988	UP!!
205167_s_at	NM_001790.2	NM 001790	CDC25C	cell division cycle 25C	6.14805	0.239639	3.48886	0.526792	2.65919	0.578737	19.8757	0.000178006	0.000709848	6.31678	UP!!
202525_at	NM_002773.1	NM 002773	PRSS8	protease, serine, 8	9.56359	0.235759	6.90657	0.269747	2.65702	0.358253	32.1416	1.8886e-08	4.15474e-07	6.30728	UP!!
214455_at	NM_003526.1	NM 003526	HIST1H2BC	histone cluster 1, H2bc	6.17444	0.277589	3.52026	0.442697	2.65418	0.522529	24.8362	3.09018e-05	0.000166938	6.2949	UP!!
205569_at	NM_014398.1	NM 014398	LAMP3	lysosomal-associated membrane protein 3	6.55052	0.443871	3.89761	0.428215	2.6529	0.616757	35.3831	0.000127307	0.00053627	6.28931	UP!!
204971_at	NM_005213.1	NM 005213	CSTA	cystatin A (stefin A)	8.20692	0.267614	5.55514	0.23393	2.65178	0.355444	36.5342	7.52958e-09	2.00757e-07	6.2844	UP!!
229292_at	AI652872	AI652872	EPB41L5	erythrocyte membrane protein band 4.1 like 5	8.25703	0.210006	5.60545	0.245739	2.65157	0.323249	31.643	2.47588e-09	8.20906e-08	6.28353	UP!!
222039_at	AA292789	AA292789	KIF18B	kinesin family member 18B	7.57664	0.214179	4.9275	0.420325	2.64915	0.471748	21.3383	1.34332e-05	8.48254e-05	6.27297	UP!!
236058_at	AA573775	AA573775	KDF1	keratinocyte differentiation factor 1	7.03729	0.131397	4.38909	0.398888	2.6482	0.419972	17.0807	7.72937e-06	5.41735e-05	6.26885	UP!!
235145_at	BE778059	BE778059	ZBTB7B	zinc finger and BTB domain containing 7B	7.65162	0.152497	5.01201	0.3477	2.63961	0.379672	19.4657	1.10286e-06	1.09968e-05	6.23164	UP!!
222037_at	AI859865	AI859865	MCM4	minichromosome maintenance complex component 4	6.76648	0.156451	4.12873	0.386748	2.63776	0.417194	18.6529	4.96524e-06	3.76011e-05	6.22363	UP!!
242468_at	AA767317	AA767317	---	---	6.11974	0.638541	3.49512	0.613468	2.62462	0.885482	35.4444	0.00539848	0.012632	6.16721	UP!!
226560_at	AA576959	AA576959	SGPP2	sphingosine-1-phosphate phosphatase 2	9.7211	0.245457	7.10107	0.246463	2.62004	0.347841	34.7411	8.34495e-09	2.19463e-07	6.14767	UP!!
206799_at	NM_006551.2	NM 006551	SCGB1D2	secretoglobin, family 1D, member 2	9.46339	0.619009	6.84459	0.612497	2.6188	0.870818	34.9869	0.00485678	0.0115424	6.14239	UP!!
206364_at	NM_014875.1	NM 014875	KIF14	kinesin family member 14	7.48994	0.204097	4.87312	0.425825	2.61682	0.47221	20.5122	1.83398e-05	0.000108636	6.13395	UP!!
228868_x_at	AW075105	AW075105	CDT1	chromatin licensing and DNA replication factor 1	7.21931	0.260837	4.6225	0.371407	2.59681	0.453849	27.1897	4.30813e-06	3.34773e-05	6.04949	UP!!
218039_at	NM_016359.1	NM 016359	NUSAP1	nucleolar and spindle associated protein 1	9.48655	0.178951	6.89303	0.363768	2.59352	0.405402	20.8526	2.50852e-06	2.15977e-05	6.03571	UP!!
209873_s_at	AF053719.1	AF053719	PKP3	plakophilin 3	8.78532	0.12389	6.20198	0.125797	2.58334	0.17656	34.5461	2.26278e-16	3.08044e-13	5.99324	UP!!
227804_at	BE328850	BE328850	TLCD1	TLC domain containing 1	7.60571	0.156097	5.02859	0.356209	2.57712	0.38891	19.4565	2.15893e-06	1.90776e-05	5.96747	UP!!
204750_s_at	BF196457	BF196457	DSC2	desmocollin 2	6.9443	0.249644	4.37187	0.411365	2.57243	0.481189	24.2121	1.68769e-05	0.000101767	5.94809	UP!!
204709_s_at	NM_004856.3	NM 004856	KIF23	kinesin family member 23	6.91096	0.226808	4.33903	0.461817	2.57192	0.514506	20.8304	6.14803e-05	0.000294523	5.94602	UP!!
210827_s_at	U73844.1	U73844	ELF3	E74-like factor 3 (ets domain transcription factor, epithelial-specific )	10.3905	0.16374	7.82205	0.247637	2.56847	0.296875	25.9037	4.07366e-09	1.23237e-07	5.93179	UP!!
205024_s_at	NM_002875.1	NM 002875	RAD51	RAD51 recombinase	7.02542	0.167137	4.45749	0.410844	2.56793	0.44354	18.7055	1.4958e-05	9.26837e-05	5.92958	UP!!
212285_s_at	AW008051	AW008051	AGRN	agrin	10.1512	0.137786	7.58404	0.115814	2.56715	0.179994	36.8014	1.43997e-16	2.56348e-13	5.92637	UP!!
227928_at	AI224977	AI224977	PARPBP	PARP1 binding protein	6.2859	0.147181	3.7206	0.500346	2.5653	0.521544	16.4527	0.000142521	0.000588889	5.91879	UP!!
201596_x_at	NM_000224.1	NM 000224	KRT18	keratin 18, type I	12.3055	0.114332	9.74668	0.20857	2.55881	0.237851	22.4443	2.5038e-10	1.39627e-08	5.89221	UP!!
213523_at	AI671049	AI671049	CCNE1	cyclin E1	7.9645	0.284185	5.40684	0.267622	2.55766	0.390362	35.7247	1.32572e-07	1.9756e-06	5.88753	UP!!
205890_s_at	NM_006398.1	NM 006398	GABBR1 || UBD	gamma-aminobutyric acid (GABA) B receptor, 1 || ubiquitin D	8.71292	0.478189	6.15958	0.281508	2.55335	0.554898	34.8315	5.36155e-05	0.000263053	5.86995	UP!!
202833_s_at	NM_000295.1	NM 000295	SERPINA1	serpin peptidase inhibitor, clade A (alpha-1 antiproteinase, antitrypsin), member 1	10.2233	0.490734	7.67022	0.433661	2.55309	0.654891	36.4401	0.000399441	0.00139012	5.86889	UP!!
222496_s_at	AW241742	AW241742	RBM47	RNA binding motif protein 47	9.50627	0.120151	6.95945	0.249674	2.54682	0.27708	20.5639	1.00052e-08	2.52508e-07	5.84344	UP!!
201644_at	NM_003313.2	NM 003313	TSTA3	tissue specific transplantation antigen P35B	9.57325	0.130249	7.02686	0.362374	2.54639	0.385071	17.6715	3.61482e-06	2.90478e-05	5.8417	UP!!
202855_s_at	AL513917	AL513917	SLC16A3	solute carrier family 16 (monocarboxylate transporter), member 3	7.33377	0.223604	4.79037	0.461409	2.5434	0.512734	20.6545	6.88711e-05	0.000323041	5.82961	UP!!
213606_s_at	AI571798	AI571798	ARHGDIA	Rho GDP dissociation inhibitor (GDI) alpha	7.51039	0.250287	4.96723	0.21311	2.54316	0.328724	36.7258	3.18396e-09	1.01021e-07	5.82866	UP!!
222234_s_at	AK022644.1	AK022644	DBNDD1	dysbindin (dystrobrevin binding protein 1) domain containing 1	6.71271	0.148943	4.17379	0.198369	2.53892	0.248061	28.6854	4.38982e-11	3.40918e-09	5.81155	UP!!
209709_s_at	U29343.1	U29343	HMMR	hyaluronan-mediated motility receptor (RHAMM)	7.24445	0.179526	4.71217	0.43403	2.53228	0.469693	18.8641	3.42392e-05	0.000181909	5.78487	UP!!
213693_s_at	AI610869	AI610869	MUC1	mucin 1, cell surface associated	11.7064	0.251684	9.17502	0.154866	2.5314	0.295514	35.381	3.77503e-10	1.90754e-08	5.78133	UP!!
203554_x_at	NM_004219.2	NM 004219	PTTG1	pituitary tumor-transforming 1	9.81441	0.191565	7.28364	0.328624	2.53077	0.380382	23.4809	7.81845e-07	8.2963e-06	5.77879	UP!!
209367_at	AB002559.1	AB002559	STXBP2	syntaxin binding protein 2	8.3042	0.12651	5.77344	0.182727	2.53076	0.222247	26.8791	8.64455e-12	1.01055e-09	5.77876	UP!!
201251_at	NM_002654.1	NM 002654	PKM	pyruvate kinase, muscle	11.9355	0.124197	9.40481	0.157822	2.53069	0.20083	29.7616	1.84165e-13	4.63275e-11	5.7785	UP!!
221436_s_at	NM_031299.1	NM 031299	CDCA3	cell division cycle associated 3	6.74859	0.213724	4.21875	0.399901	2.52984	0.45343	22.045	1.30235e-05	8.27119e-05	5.77506	UP!!
201468_s_at	NM_000903.1	NM 000903	NQO1	NAD(P)H dehydrogenase, quinone 1	9.16921	0.330152	6.64007	0.292548	2.52913	0.441118	36.4153	1.51956e-06	1.43014e-05	5.77225	UP!!
204470_at	NM_001511.1	NM 001511	CXCL1	chemokine (C-X-C motif) ligand 1 (melanoma growth stimulating activity, alpha)	7.64106	0.463249	5.11532	0.289484	2.52574	0.54626	35.5614	4.82525e-05	0.000241555	5.75869	UP!!
225655_at	AK025578.1	AK025578	UHRF1	ubiquitin-like with PHD and ring finger domains 1	8.46898	0.177323	5.94387	0.310271	2.52511	0.357367	23.1366	3.25759e-07	4.09063e-06	5.75618	UP!!
204146_at	BE966146	BE966146	RAD51AP1	RAD51 associated protein 1	8.62797	0.276544	6.105	0.327064	2.52298	0.428308	31.4035	1.59748e-06	1.49376e-05	5.74767	UP!!
210163_at	AF030514.1	AF030514	CXCL11	chemokine (C-X-C motif) ligand 11	6.16742	0.60801	3.64853	0.330456	2.5189	0.69201	33.7561	0.000902786	0.00277642	5.73144	UP!!
208540_x_at	NM_021039.1	NM 021039	---	---	11.1178	0.217144	8.60265	0.174339	2.51511	0.27847	36.971	6.8736e-11	4.97112e-09	5.71641	UP!!
207828_s_at	NM_005196.1	NM 005196	CENPF	centromere protein F	8.59854	0.180758	6.08505	0.32896	2.5135	0.375351	22.4828	8.83864e-07	9.17276e-06	5.71002	UP!!
241994_at	BG260086	BG260086	XDH	xanthine dehydrogenase	6.81024	0.359618	4.29694	0.35079	2.5133	0.502373	35.2148	1.5678e-05	9.5912e-05	5.70926	UP!!
205617_at	NM_000951.1	NM 000951	PRRG2	proline rich Gla (G-carboxyglutamic acid) 2	6.41179	0.126789	3.90121	0.352381	2.51059	0.374497	17.6792	3.02376e-06	2.5082e-05	5.69852	UP!!
1552619_a_at	NM_018685.1	NM 018685	ANLN	anillin actin binding protein	7.29193	0.196515	4.78428	0.557499	2.50765	0.591121	17.5305	0.000516489	0.00173008	5.68693	UP!!
202240_at	NM_005030.1	NM 005030	PLK1	polo-like kinase 1	6.77145	0.205812	4.26445	0.314267	2.507	0.375663	25.7059	4.69732e-07	5.53232e-06	5.68439	UP!!
234290_x_at	BC000676.1	BC000676	MYH14	myosin, heavy chain 14, non-muscle	7.94294	0.19429	5.43761	0.222377	2.50533	0.295297	32.134	1.03945e-09	4.2577e-08	5.67779	UP!!
218500_at	NM_016647.1	NM 016647	THEM6	thioesterase superfamily member 6	8.02627	0.192887	5.52185	0.209596	2.50443	0.284843	33.242	3.43995e-10	1.76694e-08	5.67423	UP!!
227702_at	AA557324	AA557324	CYP4X1	cytochrome P450, family 4, subfamily X, polypeptide 1	8.5609	0.420509	6.06235	0.238204	2.49856	0.48329	34.3229	1.00904e-05	6.70845e-05	5.6512	UP!!
225834_at	AL135396	AL135396	FAM72A || FAM72B || FAM72C || FAM72D	family with sequence similarity 72, member A || family with sequence similarity 72, member B || family with sequence similarity 72, member C || family with sequence similarity 72, member D	8.2485	0.185179	5.75228	0.26903	2.49622	0.326601	26.7532	3.40572e-08	6.69088e-07	5.64206	UP!!
219395_at	NM_024939.1	NM 024939	ESRP2	epithelial splicing regulatory protein 2	8.46472	0.14734	5.97203	0.299118	2.4927	0.333438	20.8701	2.49481e-07	3.26754e-06	5.62829	UP!!
205393_s_at	NM_001274.1	NM 001274	CHEK1	checkpoint kinase 1	6.55713	0.253514	4.06604	0.448332	2.49109	0.515045	22.9556	7.03143e-05	0.000328537	5.62202	UP!!
203438_at	AI435828	AI435828	STC2	stanniocalcin 2	6.95951	0.308091	4.47162	0.435962	2.48789	0.533838	27.3267	7.39253e-05	0.000341488	5.60957	UP!!
201195_s_at	AB018009.1	AB018009	SLC7A5	solute carrier family 7 (amino acid transporter light chain, L system), member 5	8.16862	0.182051	5.68169	0.286225	2.48693	0.339216	25.1165	1.07921e-07	1.67737e-06	5.60584	UP!!
1553589_a_at	NM_005764.2	NM 005764	PDZK1IP1	PDZK1 interacting protein 1	8.56598	0.4105	6.08336	0.384032	2.48262	0.562131	35.8117	8.87132e-05	0.000397193	5.58911	UP!!
210397_at	U73945.1	U73945	DEFB1	defensin, beta 1	9.62452	0.498705	7.14397	0.569226	2.48055	0.756786	32.1946	0.00251251	0.00660013	5.5811	UP!!
232977_x_at	BC004396.1	BC004396	MYH14	myosin, heavy chain 14, non-muscle	7.77594	0.197167	5.29704	0.2276	2.4789	0.301126	31.946	2.12964e-09	7.35615e-08	5.57471	UP!!
216641_s_at	U58994	U58994	LAD1	ladinin 1	7.93206	0.238648	5.45473	0.263594	2.47734	0.355576	32.9016	5.87165e-08	1.02712e-06	5.56869	UP!!
204962_s_at	NM_001809.2	NM 001809	CENPA	centromere protein A	7.72587	0.218295	5.24916	0.453415	2.47671	0.503228	20.5696	7.62756e-05	0.000349831	5.56627	UP!!
1555758_a_at	AF213040.1	AF213040	CDKN3	cyclin-dependent kinase inhibitor 3	8.14261	0.220497	5.66839	0.422179	2.47422	0.476292	21.6968	3.43254e-05	0.000182229	5.55665	UP!!
228323_at	BF248364	BF248364	CASC5	cancer susceptibility candidate 5	7.21602	0.187042	4.74195	0.480933	2.47407	0.516024	18.3006	0.000138965	0.000576976	5.5561	UP!!
209714_s_at	AF213033.1	AF213033	CDKN3	cyclin-dependent kinase inhibitor 3	8.04175	0.206438	5.57664	0.496485	2.46512	0.537694	18.9152	0.000204524	0.000796314	5.52171	UP!!
1565162_s_at	D16947.1	D16947	MGST1	microsomal glutathione S-transferase 1	9.69526	0.382943	7.23229	0.422539	2.46297	0.57025	32.9232	0.000135379	0.000565335	5.5135	UP!!
212218_s_at	AI954041	AI954041	FASN	fatty acid synthase	8.96239	0.142397	6.50124	0.0908269	2.46115	0.168898	35.7896	1.27595e-16	2.46078e-13	5.50656	UP!!
203936_s_at	NM_004994.1	NM 004994	MMP9	matrix metallopeptidase 9	8.39733	0.269979	5.93699	0.213861	2.46034	0.34442	36.9919	1.82928e-08	4.06286e-07	5.50348	UP!!
235148_at	BF680458	BF680458	KRTCAP3	keratinocyte associated protein 3	8.87124	0.186252	6.41291	0.187742	2.45833	0.264456	34.6742	6.0519e-11	4.50351e-09	5.49579	UP!!
204717_s_at	AF034102.1	AF034102	SLC29A2	solute carrier family 29 (equilibrative nucleoside transporter), member 2	6.55546	0.349878	4.10408	0.321196	2.45138	0.474954	36.0446	9.14097e-06	6.18566e-05	5.4694	UP!!
231181_at	AI683621	AI683621	PKHD1L1	polycystic kidney and hepatic disease 1 (autosomal recessive)-like 1	7.69302	0.550831	5.2422	0.456599	2.45082	0.71547	36.8691	0.00152079	0.00431635	5.46726	UP!!
221159_at	NM_016414.1	NM 016414	---	---	6.02492	0.279076	3.57459	0.382837	2.45034	0.47376	28.0168	1.72967e-05	0.000103623	5.46543	UP!!
224753_at	BE614410	BE614410	CDCA5	cell division cycle associated 5	7.34506	0.245506	4.90597	0.41649	2.43909	0.483463	23.6792	3.84868e-05	0.000200259	5.423	UP!!
223361_at	AF116682.1	AF116682	ABRACL	ABRA C-terminal like	10.4858	0.119722	8.04697	0.21049	2.43882	0.242155	23.0547	6.52084e-10	2.9475e-08	5.42196	UP!!
219127_at	NM_024320.1	NM 024320	PRR15L	proline rich 15-like	8.32525	0.220296	5.88936	0.256088	2.43589	0.337803	31.7901	3.5756e-08	6.95064e-07	5.41097	UP!!
225687_at	BC001068.1	BC001068	FAM83D	family with sequence similarity 83, member D	7.95351	0.234834	5.5237	0.358946	2.42981	0.428939	25.6852	6.13077e-06	4.47059e-05	5.38824	UP!!
204875_s_at	NM_001500.1	NM 001500	GMDS	GDP-mannose 4,6-dehydratase	8.63257	0.196076	6.20807	0.203908	2.4245	0.282886	34.109	5.04632e-10	2.40797e-08	5.36842	UP!!
222646_s_at	AW268365	AW268365	ERO1A	endoplasmic reticulum oxidoreductase alpha	9.70864	0.218953	7.28443	0.212082	2.42421	0.304826	35.3226	2.20547e-09	7.55046e-08	5.36734	UP!!
229691_at	BF221887	BF221887	ZBTB42	zinc finger and BTB domain containing 42	6.53258	0.243448	4.10934	0.393579	2.42324	0.462787	24.5728	2.13175e-05	0.000123122	5.36375	UP!!
223153_x_at	BC000936.1	BC000936	TMUB1	transmembrane and ubiquitin-like domain containing 1	7.18646	0.121531	4.76471	0.397178	2.42174	0.415355	16.6554	2.17722e-05	0.000125425	5.35818	UP!!
210652_s_at	BC004399.1	BC004399	TTC39A	tetratricopeptide repeat domain 39A	7.22172	0.277085	4.80355	0.423343	2.41817	0.50596	25.694	6.18643e-05	0.000295872	5.34493	UP!!
221591_s_at	BC005004.1	BC005004	FAM64A	family with sequence similarity 64, member A	6.86669	0.126257	4.44946	0.502422	2.41723	0.518043	15.7857	0.000267193	0.000997201	5.34146	UP!!
212141_at	AA604621	AA604621	MCM4	minichromosome maintenance complex component 4	7.62776	0.15825	5.21075	0.391666	2.41701	0.422428	18.6417	1.75146e-05	0.000104718	5.34065	UP!!
219215_s_at	NM_017767.1	NM 017767	SLC39A4	solute carrier family 39 (zinc transporter), member 4	9.28643	0.180982	6.87144	0.194257	2.41499	0.265499	33.4921	1.43238e-10	8.95936e-09	5.33316	UP!!
202712_s_at	NM_020990.2	NM 020990	CKMT1A || CKMT1B	creatine kinase, mitochondrial 1A || creatine kinase, mitochondrial 1B	7.56252	0.265148	5.14797	0.203967	2.41454	0.334523	36.9931	1.45714e-08	3.40631e-07	5.33151	UP!!
239381_at	AU155415	AU155415	KLK7	kallikrein related peptidase 7	7.62896	0.51653	5.21802	0.236811	2.41094	0.568227	31.4055	0.000181413	0.000720885	5.31821	UP!!
209446_s_at	BC001743.1	BC001743	---	---	8.24117	0.276479	5.83092	0.181204	2.41025	0.330569	36.0694	1.35183e-08	3.21206e-07	5.31566	UP!!
203021_at	NM_003064.1	NM 003064	SLPI	secretory leukocyte peptidase inhibitor	12.5591	0.20349	10.1499	0.368471	2.40919	0.420926	22.5643	8.48188e-06	5.83e-05	5.31176	UP!!
202510_s_at	NM_006291.1	NM 006291	TNFAIP2	tumor necrosis factor, alpha-induced protein 2	10.32	0.263518	7.91311	0.31804	2.40685	0.413027	30.9438	2.02039e-06	1.80742e-05	5.30316	UP!!
213008_at	BG403615	BG403615	FANCI	Fanconi anemia complementation group I	7.3084	0.224951	4.90331	0.405463	2.40508	0.463684	22.6393	3.07913e-05	0.000166405	5.29666	UP!!
235117_at	AI191897	AI191897	CHAC2	ChaC, cation transport regulator homolog 2 (E. coli)	7.3482	0.167197	4.9458	0.434854	2.40239	0.465889	18.2031	6.39874e-05	0.000304328	5.28679	UP!!
212236_x_at	Z19574	Z19574	KRT17	keratin 17, type I	8.34083	0.411952	5.94045	0.514792	2.40038	0.65933	30.1465	0.00100926	0.00305577	5.27944	UP!!
228273_at	BG165011	BG165011	PRR11	proline rich 11	8.77395	0.220078	6.37421	0.266624	2.39974	0.345721	30.8571	8.92934e-08	1.43608e-06	5.27709	UP!!
204086_at	NM_006115.1	NM 006115	PRAME	preferentially expressed antigen in melanoma	9.55826	0.222197	7.16233	0.237393	2.39593	0.325156	33.585	1.65172e-08	3.75867e-07	5.26315	UP!!
221258_s_at	NM_031217.1	NM 031217	KIF18A	kinesin family member 18A	6.6191	0.154125	4.22462	0.46394	2.39448	0.488871	17.1336	0.000132799	0.000555763	5.25787	UP!!
207824_s_at	NM_002383.1	NM 002383	MAZ	MYC-associated zinc finger protein (purine-binding transcription factor)	6.61063	0.260429	4.21679	0.430408	2.39384	0.503065	24.1568	7.5556e-05	0.000347287	5.25554	UP!!
207291_at	NM_024081.1	NM 024081	PRRG4	proline rich Gla (G-carboxyglutamic acid) 4 (transmembrane)	7.51891	0.169655	5.12718	0.32037	2.39173	0.362519	21.9046	1.26286e-06	1.22955e-05	5.24786	UP!!
231311_at	AA725246	AA725246	SPTBN2	spectrin, beta, non-erythrocytic 2	7.8275	0.128652	5.44083	0.234577	2.38667	0.26754	22.4523	7.75501e-09	2.05793e-07	5.2295	UP!!
200606_at	NM_004415.1	NM 004415	DSP	desmoplakin	11.6955	0.15896	9.30896	0.206096	2.3865	0.260276	29.2999	4.13144e-10	2.03868e-08	5.22887	UP!!
227393_at	AW084755	AW084755	ANO9	anoctamin 9	7.59027	0.10576	5.20583	0.19838	2.38445	0.224811	22.0069	4.07764e-10	2.02075e-08	5.22143	UP!!
223019_at	BC001979.1	BC001979	FAM129B	family with sequence similarity 129, member B	9.64243	0.174207	7.25813	0.210917	2.3843	0.273558	30.8716	7.94316e-10	3.41833e-08	5.22089	UP!!
238028_at	BE379393	BE379393	C6orf132	chromosome 6 open reading frame 132	6.57953	0.146137	4.19672	0.235223	2.38281	0.276922	24.6572	6.79956e-09	1.8535e-07	5.2155	UP!!
229538_s_at	AW271106	AW271106	IQGAP3	IQ motif containing GTPase activating protein 3	6.95081	0.157669	4.56919	0.279839	2.38162	0.3212	22.8951	1.5843e-07	2.28445e-06	5.21122	UP!!
204623_at	NM_003226.1	NM 003226	TFF3	trefoil factor 3	8.24701	0.636531	5.86904	0.286573	2.37797	0.698066	31.1652	0.00183097	0.0050596	5.19804	UP!!
227055_at	AI827972	AI827972	METTL7B	methyltransferase like 7B	7.02605	0.344834	4.65065	0.303989	2.37541	0.459695	36.4619	8.71607e-06	5.95912e-05	5.18882	UP!!
208156_x_at	NM_031308.1	NM 031308	EPPK1	epiplakin 1	7.26523	0.163458	4.89111	0.355546	2.37412	0.39132	19.9997	6.25578e-06	4.54989e-05	5.18421	UP!!
228033_at	AI341146	AI341146	E2F7	E2F transcription factor 7	6.67733	0.232423	4.30492	0.402334	2.37241	0.464643	23.3224	3.44878e-05	0.000182849	5.17807	UP!!
1554452_a_at	BC001863.1	BC001863	HILPDA	hypoxia inducible lipid droplet-associated	9.41947	0.287058	7.05339	0.329627	2.36608	0.4371	32.0623	5.93659e-06	4.3478e-05	5.15537	UP!!
235153_at	BE796148	BE796148	RNF183	ring finger protein 183	8.3774	0.314567	6.01892	0.201809	2.35848	0.373736	35.8515	2.72508e-07	3.50954e-06	5.12831	UP!!
224762_at	AA872583	AA872583	SERINC2	serine incorporator 2	8.27727	0.229624	5.91941	0.432529	2.35786	0.489702	21.9427	8.31044e-05	0.000376377	5.12609	UP!!
214710_s_at	BE407516	BE407516	CCNB1	cyclin B1	9.1673	0.199015	6.81183	0.311408	2.35547	0.36957	25.2114	1.09036e-06	1.09003e-05	5.11761	UP!!
202888_s_at	NM_001150.1	NM 001150	ANPEP	alanyl (membrane) aminopeptidase	6.96463	0.403743	4.61171	0.426223	2.35291	0.58709	33.8211	0.00031885	0.00115715	5.10855	UP!!
208711_s_at	BC000076.1	BC000076	CCND1	cyclin D1	8.59107	0.188064	6.23955	0.292303	2.35152	0.347576	25.3458	4.02374e-07	4.87292e-06	5.10361	UP!!
1567628_at	M28590.1	M28590	CD74	CD74 molecule, major histocompatibility complex, class II invariant chain	9.50266	0.373826	7.15644	0.127358	2.34622	0.394925	28.0286	2.1371e-06	1.8928e-05	5.0849	UP!!
220979_s_at	NM_030965.1	NM 030965	ST6GALNAC5	ST6 (alpha-N-acetyl-neuraminyl-2,3-beta-galactosyl-1,3)-N-acetylgalactosaminide alpha-2,6-sialyltransferase 5	6.10722	0.478702	3.76288	0.330968	2.34434	0.581975	36.5308	0.000272574	0.00101352	5.07827	UP!!
232079_s_at	BE867789	BE867789	PVRL2	poliovirus receptor-related 2 (herpesvirus entry mediator B)	7.84209	0.176542	5.50282	0.361239	2.33926	0.40207	20.7651	9.3421e-06	6.29599e-05	5.06044	UP!!
205975_s_at	NM_024501.1	NM 024501	HOXD1	homeobox D1	7.34145	0.42447	5.00273	0.159944	2.33871	0.453604	29.0334	1.63965e-05	9.94927e-05	5.05851	UP!!
201650_at	NM_002276.1	NM 002276	KRT19	keratin 19, type I	11.4946	0.230732	9.15638	0.301184	2.33824	0.379407	29.1445	9.98751e-07	1.01506e-05	5.05686	UP!!
214282_at	AA191647	AA191647	---	---	7.12271	0.385147	4.78688	0.402002	2.33583	0.556726	34.0396	0.000183865	0.000728378	5.04843	UP!!
204533_at	NM_001565.1	NM 001565	CXCL10	chemokine (C-X-C motif) ligand 10	8.67473	0.549524	6.33964	0.179205	2.33509	0.578006	27.6385	0.000384756	0.00134874	5.04581	UP!!
218662_s_at	NM_022346.1	NM 022346	NCAPG	non-SMC condensin I complex subunit G	7.0829	0.196726	4.74972	0.381743	2.33318	0.429452	21.5004	2.00754e-05	0.000117118	5.03914	UP!!
38158_at	D79987	D79987	ESPL1	extra spindle pole bodies like 1, separase	7.60166	0.169312	5.26995	0.258547	2.33171	0.309052	25.7048	5.61307e-08	9.90117e-07	5.03403	UP!!
212563_at	BG491842	BG491842	BOP1	block of proliferation 1	8.0741	0.188026	5.74265	0.256296	2.33145	0.31787	28.1601	5.30892e-08	9.53915e-07	5.0331	UP!!
228405_at	AI917311	AI917311	RHPN1	rhophilin, Rho GTPase binding protein 1	6.89796	0.174787	4.56917	0.393468	2.32879	0.430543	19.6058	2.89195e-05	0.000157664	5.02385	UP!!
208079_s_at	NM_003158.1	NM 003158	AURKA	aurora kinase A	7.95328	0.254311	5.62712	0.31376	2.32616	0.403881	30.4402	2.59785e-06	2.21771e-05	5.01469	UP!!
228729_at	N90191	N90191	CCNB1	cyclin B1	7.9356	0.229553	5.61113	0.291562	2.32446	0.371083	29.7725	6.90578e-07	7.54717e-06	5.0088	UP!!
1552797_s_at	NM_144707.1	NM 144707	PROM2	prominin 2	9.20056	0.30223	6.87819	0.229093	2.32237	0.379245	36.9715	4.28339e-07	5.13012e-06	5.00153	UP!!
231810_at	BG106919	BG106919	BRI3BP || THRIL	BRI3 binding protein || TNF and HNRNPL related immunoregulatory long non-coding RNA	8.90404	0.173218	6.58416	0.134368	2.31988	0.219224	36.9989	9.59619e-13	1.7487e-10	4.99291	UP!!
215942_s_at	BF973178	BF973178	GTSE1	G-2 and S-phase expressed 1	6.20372	0.196822	3.88876	0.531854	2.31497	0.567105	17.8929	0.000707145	0.00225429	4.97593	UP!!
202546_at	NM_003761.1	NM 003761	VAMP8	vesicle associated membrane protein 8	10.8051	0.0884142	8.4905	0.281206	2.31463	0.294777	16.8048	5.08115e-07	5.88554e-06	4.97477	UP!!
202901_x_at	BC002642.1	BC002642	CTSS	cathepsin S	8.55926	0.252313	6.24524	0.273354	2.31402	0.372	33.3032	4.86111e-07	5.68472e-06	4.97268	UP!!
232510_s_at	AW250952	AW250952	DPP3	dipeptidyl-peptidase 3	8.88322	0.0985125	6.57365	0.237124	2.30956	0.256773	18.9069	2.93881e-08	5.90389e-07	4.95733	UP!!
203397_s_at	BF063271	BF063271	GALNT3	polypeptide N-acetylgalactosaminyltransferase 3	10.3954	0.175584	8.08958	0.280016	2.30584	0.330513	24.8365	2.6887e-07	3.47745e-06	4.94456	UP!!
227253_at	AI922198	AI922198	CP	ceruloplasmin (ferroxidase)	10.3618	0.401987	8.05614	0.439225	2.3057	0.595409	33.1281	0.000480319	0.00162372	4.94407	UP!!
227429_at	AI683694	AI683694	CRACR2B	calcium release activated channel regulator 2B	7.68832	0.169551	5.38441	0.154205	2.30391	0.229187	36.1508	5.15419e-12	6.62686e-10	4.93793	UP!!
211657_at	M18728.1	M18728	CEACAM6	carcinoembryonic antigen-related cell adhesion molecule 6 (non-specific cross reacting antigen)	7.20602	0.518551	4.90265	0.285833	2.30337	0.592111	33.9507	0.000443965	0.00151723	4.93609	UP!!
208394_x_at	NM_007036.2	NM 007036	ESM1	endothelial cell-specific molecule 1	6.38746	0.261499	4.08637	0.375547	2.30109	0.457621	27.0031	2.8211e-05	0.000154183	4.92831	UP!!
239155_at	N34895	N34895	CXADR	coxsackie virus and adenovirus receptor	8.00913	0.176953	5.70948	0.239192	2.29965	0.297532	28.349	1.86375e-08	4.11179e-07	4.92338	UP!!
228865_at	AA622392	AA622392	C1orf116	chromosome 1 open reading frame 116	6.70823	0.335785	4.41119	0.328367	2.29705	0.469656	35.1755	2.205e-05	0.000126658	4.91451	UP!!
1558508_a_at	BI832220	BI832220	C1orf53	chromosome 1 open reading frame 53	7.80288	0.218856	5.50848	0.250928	2.2944	0.33296	32.096	8.32857e-08	1.35357e-06	4.90551	UP!!
233177_s_at	AB033010.1	AB033010	PNKD	paroxysmal nonkinesigenic dyskinesia	9.08871	0.18925	6.79899	0.245364	2.28972	0.30987	29.3002	3.60792e-08	6.99313e-07	4.88961	UP!!
226405_s_at	AK001822.1	AK001822	ARRDC1	arrestin domain containing 1	8.84148	0.0971057	6.55363	0.150129	2.28785	0.178797	25.453	1.37114e-12	2.32977e-10	4.88326	UP!!
228955_at	AL041761	AL041761	LRP8	LDL receptor related protein 8	7.49375	0.29583	5.20636	0.177927	2.28739	0.345215	35.1033	1.15099e-07	1.76925e-06	4.88173	UP!!
204480_s_at	NM_024112.1	NM 024112	C9orf16	chromosome 9 open reading frame 16	10.0444	0.141433	7.76038	0.251951	2.284	0.288933	22.8333	5.53909e-08	9.82308e-07	4.87026	UP!!
203365_s_at	NM_002428.1	NM 002428	MMP15	matrix metallopeptidase 15 (membrane-inserted)	6.36931	0.338101	4.08857	0.371604	2.28074	0.502396	33.0053	7.10923e-05	0.000331444	4.85926	UP!!
212090_at	AL571424	AL571424	GRINA	glutamate receptor, ionotropic, N-methyl D-aspartate-associated protein 1 (glutamate binding)	9.57727	0.186259	7.29686	0.144966	2.28041	0.236024	36.9998	1.16231e-11	1.24534e-09	4.85816	UP!!
210317_s_at	U28936.1	U28936	YWHAE	tyrosine 3-monooxygenase/tryptophan 5-monooxygenase activation protein, epsilon	9.57308	0.235458	7.29437	0.11353	2.27872	0.261399	32.0881	5.68781e-10	2.65389e-08	4.85246	UP!!
209211_at	AF132818.1	AF132818	KLF5	Kruppel-like factor 5 (intestinal)	9.74284	0.183319	7.46807	0.202431	2.27477	0.273101	32.9069	1.30243e-09	5.04051e-08	4.83921	UP!!
235057_at	AW089307	AW089307	ITCH	itchy E3 ubiquitin protein ligase	6.31674	0.235994	4.04283	0.21328	2.2739	0.31809	36.2195	2.027e-08	4.3873e-07	4.8363	UP!!
202917_s_at	NM_002964.2	NM 002964	S100A8	S100 calcium binding protein A8	8.93157	0.495829	6.6676	0.365497	2.26396	0.615982	36.8915	0.000750621	0.00237026	4.80309	UP!!
226791_at	BF515031	BF515031	KIFC2	kinesin family member C2	8.50214	0.192114	6.23873	0.157453	2.26341	0.248393	36.9138	5.54919e-11	4.19493e-09	4.80126	UP!!
1553015_a_at	NM_004260.1	NM 004260	RECQL4	RecQ helicase-like 4	7.60093	0.160328	5.34045	0.206939	2.26048	0.26178	29.4028	1.46931e-09	5.53816e-08	4.79151	UP!!
203953_s_at	BE791251	BE791251	CLDN3	claudin 3	10.2173	0.222502	7.95763	0.248223	2.25971	0.33335	32.69	1.0428e-07	1.63064e-06	4.78895	UP!!
209969_s_at	BC002704.1	BC002704	STAT1	signal transducer and activator of transcription 1	8.17149	0.270848	5.91343	0.166502	2.25806	0.317933	35.3699	2.65983e-08	5.43784e-07	4.78348	UP!!
222830_at	BE566136	BE566136	GRHL1	grainyhead-like transcription factor 1	8.19395	0.269753	5.94622	0.244179	2.24773	0.363855	36.2025	3.93795e-07	4.79644e-06	4.74935	UP!!
218731_s_at	NM_022834.1	NM 022834	VWA1	von Willebrand factor A domain containing 1	8.85503	0.269673	6.60733	0.152098	2.24769	0.309608	34.2641	2.00588e-08	4.35889e-07	4.74923	UP!!
201264_at	NM_007263.1	NM 007263	COPE	coatomer protein complex subunit epsilon	10.3427	0.105473	8.09636	0.335994	2.2463	0.35216	16.7959	7.26928e-06	5.14335e-05	4.74464	UP!!
206102_at	NM_021067.1	NM 021067	GINS1	GINS complex subunit 1 (Psf1 homolog)	8.73463	0.220028	6.48884	0.283595	2.2458	0.358941	29.4351	7.40141e-07	7.93748e-06	4.74299	UP!!
203362_s_at	NM_002358.2	NM 002358	MAD2L1	MAD2 mitotic arrest deficient-like 1 (yeast)	9.73929	0.211123	7.49669	0.245686	2.2426	0.323936	31.7665	8.03782e-08	1.31835e-06	4.73249	UP!!
225301_s_at	AI991160	AI991160	MYO5B	myosin VB	9.25442	0.191426	7.01217	0.211251	2.24225	0.285081	32.92	4.64048e-09	1.36809e-07	4.73134	UP!!
235924_at	N73742	N73742	FRK	fyn-related Src family tyrosine kinase	8.19214	0.204	5.95038	0.216373	2.24176	0.297378	33.729	9.89562e-09	2.50563e-07	4.72974	UP!!
203453_at	NM_001038.1	NM 001038	SCNN1A	sodium channel, non voltage gated 1 alpha subunit	10.7431	0.258055	8.50152	0.303707	2.24158	0.398535	31.5138	3.39398e-06	2.76087e-05	4.72916	UP!!
239433_at	AA532807	AA532807	LRRC8E	leucine rich repeat containing 8 family, member E	6.29465	0.144878	4.05498	0.46604	2.23967	0.48804	16.7415	0.000270892	0.0010084	4.7229	UP!!
205240_at	NM_013296.1	NM 013296	GPSM2	G-protein signaling modulator 2	6.87063	0.206762	4.63279	0.538683	2.23784	0.577001	18.1886	0.00108315	0.0032416	4.71689	UP!!
218585_s_at	NM_016448.1	NM 016448	DTL	denticleless E3 ubiquitin protein ligase homolog (Drosophila)	7.97601	0.209506	5.74009	0.411509	2.23592	0.461771	21.326	8.37073e-05	0.000378515	4.71062	UP!!
219946_x_at	NM_024729.1	NM 024729	MYH14	myosin, heavy chain 14, non-muscle	8.01845	0.195354	5.78988	0.186019	2.22858	0.269753	35.5723	8.60184e-10	3.649e-08	4.68672	UP!!
1554408_a_at	BC007986.1	BC007986	TK1	thymidine kinase 1, soluble	8.25435	0.199063	6.02947	0.338549	2.22488	0.392735	23.6343	8.2499e-06	5.70103e-05	4.67473	UP!!
210233_at	AF167343.1	AF167343	IL1RAP	interleukin 1 receptor accessory protein	6.0147	0.27087	3.7948	0.256816	2.2199	0.373263	35.6326	8.48426e-07	8.86855e-06	4.65861	UP!!
201510_at	AF017307.1	AF017307	ELF3	E74-like factor 3 (ets domain transcription factor, epithelial-specific )	9.45363	0.23075	7.23848	0.215556	2.21515	0.315768	35.8305	3.21727e-08	6.37476e-07	4.6433	UP!!
201123_s_at	NM_001970.1	NM 001970	EIF5A	eukaryotic translation initiation factor 5A	9.40151	0.355833	7.19283	0.557333	2.20868	0.661239	25.1919	0.00261187	0.00681393	4.62252	UP!!
218035_s_at	NM_019027.1	NM 019027	RBM47	RNA binding motif protein 47	10.1225	0.120229	7.91672	0.208465	2.20574	0.24065	23.2936	3.43449e-09	1.06978e-07	4.61312	UP!!
223821_s_at	BC004888.1	BC004888	SUSD4	sushi domain containing 4	6.45077	0.322512	4.24512	0.436005	2.20565	0.542323	28.3461	0.000344683	0.00123102	4.61282	UP!!
33322_i_at	X57348	X57348	SFN	stratifin	10.7899	0.265784	8.58697	0.221961	2.20288	0.346277	36.8347	2.0762e-07	2.82146e-06	4.60399	UP!!
209552_at	BC001060.1	BC001060	PAX8	paired box 8	9.64663	0.191744	7.45374	0.289449	2.1929	0.347198	25.9425	1.1062e-06	1.10206e-05	4.57223	UP!!
219360_s_at	NM_017636.1	NM 017636	TRPM4	transient receptor potential cation channel, subfamily M, member 4	7.49603	0.323132	5.3068	0.418644	2.18924	0.528845	29.3166	0.000268983	0.00100272	4.56064	UP!!
204170_s_at	NM_001827.1	NM 001827	CKS2	CDC28 protein kinase regulatory subunit 2	10.5645	0.175225	8.37673	0.336844	2.18772	0.379695	21.6377	9.07298e-06	6.14504e-05	4.55586	UP!!
242517_at	AI819198	AI819198	KISS1R	KISS1 receptor	6.10233	0.266833	3.91461	0.340391	2.18772	0.432511	29.6724	2.03338e-05	0.000118327	4.55584	UP!!
221754_s_at	AI341234	AI341234	CORO1B	coronin, actin binding protein, 1B	7.32854	0.118539	5.14105	0.266765	2.18749	0.291916	19.6091	3.57434e-07	4.41649e-06	4.55513	UP!!
226237_at	AL359062.1	AL359062	COL8A1	collagen, type VIII, alpha 1	7.22427	0.419451	5.04267	0.257038	2.1816	0.491942	35.332	8.59209e-05	0.000386914	4.53657	UP!!
237563_s_at	AI286239	AI286239	---	---	7.75962	0.221627	5.57813	0.175129	2.18149	0.282469	36.9943	3.15865e-09	1.00413e-07	4.53622	UP!!
221665_s_at	BC004907.1	BC004907	EPS8L1	EPS8-like 1	8.16652	0.202124	5.98513	0.254212	2.18139	0.324774	29.9986	1.91865e-07	2.65411e-06	4.53591	UP!!
219010_at	NM_018265.1	NM 018265	C1orf106	chromosome 1 open reading frame 106	8.67958	0.311993	6.49839	0.27439	2.18119	0.415487	36.4826	6.75051e-06	4.82629e-05	4.53526	UP!!
222746_s_at	AJ276691.1	AJ276691	BSPRY	B-box and SPRY domain containing	7.93038	0.150074	5.75306	0.273675	2.17732	0.312122	22.45	4.73472e-07	5.5707e-06	4.52313	UP!!
229883_at	AI524330	AI524330	GRIN2D	glutamate receptor, ionotropic, N-methyl D-aspartate 2D	6.71349	0.276637	4.53847	0.182498	2.17502	0.331412	36.1326	1.21701e-07	1.85541e-06	4.51592	UP!!
205190_at	NM_002670.1	NM 002670	PLS1	plastin 1	9.11883	0.253749	6.94579	0.224489	2.17303	0.338797	36.4299	1.85245e-07	2.58106e-06	4.50971	UP!!
216841_s_at	X15132.1	X15132	LOC100129518 || SOD2	uncharacterized LOC100129518 || superoxide dismutase 2, mitochondrial	9.01176	0.272195	6.83914	0.390885	2.17262	0.47632	27.0044	9.89746e-05	0.000434478	4.50841	UP!!
1553715_s_at	NM_032371.1	NM 032371	FAM195A || LOC100287175	family with sequence similarity 195, member A || uncharacterized LOC100287175	9.12448	0.123417	6.95283	0.200863	2.17165	0.235749	24.4453	2.01287e-09	7.05646e-08	4.50538	UP!!
1553613_s_at	NM_001453.1	NM 001453	FOXC1	forkhead box C1	6.67637	0.334178	4.50525	0.244986	2.17111	0.414359	36.8699	6.77364e-06	4.83888e-05	4.50371	UP!!
205394_at	NM_001274.1	NM 001274	CHEK1	checkpoint kinase 1	7.15252	0.229644	4.98403	0.291572	2.1685	0.371148	29.7808	2.22515e-06	1.95507e-05	4.49555	UP!!
214472_at	NM_003530.1	NM 003530	HIST1H2AD || HIST1H3D	histone cluster 1, H2ad || histone cluster 1, H3d	6.26413	0.231835	4.09567	0.344479	2.16846	0.415227	26.2733	1.81439e-05	0.000107723	4.49543	UP!!
212070_at	AL554008	AL554008	ADGRG1	adhesion G protein-coupled receptor G1	9.87028	0.222384	7.70232	0.268764	2.16797	0.348839	30.9124	6.7487e-07	7.4162e-06	4.4939	UP!!
209631_s_at	U87460.1	U87460	GPR37	G protein-coupled receptor 37 (endothelin receptor type B-like)	6.19873	0.481978	4.03634	0.261573	2.16239	0.548382	33.7358	0.00038459	0.00134857	4.47656	UP!!
208691_at	BC001188.1	BC001188	TFRC	transferrin receptor	12.0333	0.194815	9.87117	0.216369	2.16208	0.29115	32.7848	1.62693e-08	3.71321e-07	4.4756	UP!!
212858_at	AL520675	AL520675	PAQR4	progestin and adipoQ receptor family member IV	7.59697	0.115127	5.43595	0.339755	2.16102	0.358731	17.2611	1.28179e-05	8.17202e-05	4.47232	UP!!
209811_at	BC002427.1	BC002427	CASP2	caspase 2	6.28548	0.166366	4.12675	0.220039	2.15873	0.275853	28.8438	1.29561e-08	3.11364e-07	4.46523	UP!!
204603_at	NM_003686.1	NM 003686	EXO1	exonuclease 1	6.20305	0.196441	4.04742	0.397939	2.15563	0.443784	20.8992	8.50549e-05	0.000383634	4.45564	UP!!
208824_x_at	BC001048.1	BC001048	CDK16	cyclin-dependent kinase 16	9.21086	0.165055	7.05747	0.17591	2.1534	0.241221	33.634	2.16225e-10	1.23864e-08	4.44874	UP!!
210130_s_at	AF096304.1	AF096304	TM7SF2	transmembrane 7 superfamily member 2	7.83167	0.196267	5.67908	0.156626	2.15259	0.251102	36.982	2.57097e-10	1.42686e-08	4.44625	UP!!
219202_at	NM_024599.1	NM 024599	RHBDF2	rhomboid 5 homolog 2 (Drosophila)	7.82326	0.138344	5.67847	0.269856	2.14479	0.303251	21.4252	4.98689e-07	5.79957e-06	4.42228	UP!!
207540_s_at	NM_003177.1	NM 003177	SYK	spleen tyrosine kinase	7.94268	0.13281	5.80151	0.341336	2.14117	0.366263	18.3044	1.44695e-05	9.04071e-05	4.4112	UP!!
211080_s_at	Z25425.1	Z25425	NEK2	NIMA-related kinase 2	6.13035	0.209707	3.99011	0.297801	2.14025	0.364229	27.2486	2.83349e-06	2.37851e-05	4.40838	UP!!
225777_at	AW250904	AW250904	SAPCD2	suppressor APC domain containing 2	7.76015	0.164579	5.62219	0.295481	2.13796	0.338224	22.7039	2.00577e-06	1.79905e-05	4.4014	UP!!
212999_x_at	AW276186	AW276186	HLA-DQB1 || HLA-DQB2	major histocompatibility complex, class II, DQ beta 1 || major histocompatibility complex, class II, DQ beta 2	7.24704	0.493297	5.10919	0.502169	2.13785	0.703929	34.5007	0.00452848	0.010875	4.40105	UP!!
227134_at	AI341537	AI341537	SYTL1	synaptotagmin like 1	9.31516	0.172482	7.17764	0.232269	2.13752	0.289308	28.4347	4.35568e-08	8.09016e-07	4.40005	UP!!
205016_at	NM_003236.1	NM 003236	TGFA	transforming growth factor alpha	8.1079	0.345897	5.97164	0.190379	2.13626	0.394828	33.9302	5.05993e-06	3.81937e-05	4.3962	UP!!
201088_at	NM_002266.1	NM 002266	KPNA2	karyopherin alpha 2 (RAG cohort 1, importin alpha 1)	11.4464	0.117086	9.31038	0.215264	2.13602	0.245046	22.3199	1.22454e-08	2.9675e-07	4.39546	UP!!
201761_at	NM_006636.2	NM 006636	MTHFD2	methylenetetrahydrofolate dehydrogenase (NADP+ dependent) 2, methenyltetrahydrofolate cyclohydrolase	10.5288	0.18398	8.39408	0.273739	2.13475	0.32982	26.245	7.03905e-07	7.64811e-06	4.39162	UP!!
210058_at	BC000433.1	BC000433	MAPK13	mitogen-activated protein kinase 13	8.40712	0.123656	6.27386	0.24935	2.13326	0.278328	20.961	1.64523e-07	2.35223e-06	4.38709	UP!!
218275_at	NM_012140.1	NM 012140	SLC25A10	solute carrier family 25 (mitochondrial carrier; dicarboxylate transporter), member 10	7.10205	0.13505	4.96933	0.236344	2.13272	0.272208	23.1337	5.88137e-08	1.02726e-06	4.38543	UP!!
1568617_a_at	BC020431.1	BC020431	CAMSAP3	calmodulin regulated spectrin-associated protein family, member 3	7.24152	0.135916	5.11027	0.188561	2.13125	0.23244	27.7648	6.81551e-10	3.03329e-08	4.38096	UP!!
211429_s_at	AF119873.1	AF119873	SERPINA1	serpin peptidase inhibitor, clade A (alpha-1 antiproteinase, antitrypsin), member 1	10.4719	0.426438	8.34096	0.396974	2.13094	0.582613	35.875	0.000810736	0.00253724	4.38003	UP!!
220892_s_at	NM_021154.1	NM 021154	PSAT1	phosphoserine aminotransferase 1	8.68169	0.163813	6.55206	0.248208	2.12963	0.297392	25.8653	1.36381e-07	2.02585e-06	4.37606	UP!!
236616_at	AI916284	AI916284	PSD4	pleckstrin and Sec7 domain containing 4	6.92583	0.147004	4.79742	0.431711	2.12841	0.456053	17.2933	0.000211904	0.0008208	4.37235	UP!!
234954_at	AL035604	AL035604	---	---	8.36512	0.124612	6.23774	0.120422	2.12738	0.17329	35.3576	2.61792e-14	1.18797e-11	4.36925	UP!!
209408_at	U63743.1	U63743	KIF2C	kinesin family member 2C	8.15726	0.214772	6.03227	0.401107	2.12499	0.454988	22.0741	0.000116433	0.000496906	4.36201	UP!!
206110_at	NM_003536.1	NM 003536	HIST1H3H	histone cluster 1, H3h	6.47763	0.228348	4.3563	0.203692	2.12133	0.305996	36.3523	3.82462e-08	7.31188e-07	4.35096	UP!!
207239_s_at	NM_006201.1	NM 006201	CDK16	cyclin-dependent kinase 16	8.71191	0.148599	6.59063	0.172126	2.12128	0.227396	31.8697	1.25569e-10	8.07231e-09	4.3508	UP!!
202528_at	NM_000403.2	NM 000403	GALE	UDP-galactose-4-epimerase	8.21663	0.16676	6.09656	0.308755	2.12007	0.350911	22.209	4.2511e-06	3.30923e-05	4.34715	UP!!
238075_at	AA224205	AA224205	CHEK1	checkpoint kinase 1	7.41945	0.186292	5.3001	0.177812	2.11935	0.25753	35.5387	9.4991e-10	3.94682e-08	4.34498	UP!!
204328_at	NM_007267.2	NM 007267	TMC6	transmembrane channel like 6	8.02181	0.16508	5.90452	0.174596	2.11729	0.240281	33.7848	2.83518e-10	1.54025e-08	4.33878	UP!!
204267_x_at	NM_004203.1	NM 004203	PKMYT1	protein kinase, membrane associated tyrosine/threonine 1	7.24918	0.172944	5.13553	0.210481	2.11365	0.272418	30.7527	9.91614e-09	2.50808e-07	4.32785	UP!!
234068_s_at	AC006942	AC006942	AP2A1	adaptor-related protein complex 2, alpha 1 subunit	6.64514	0.30329	4.53203	0.258358	2.11312	0.398414	36.7229	5.61123e-06	4.15687e-05	4.32625	UP!!
205081_at	NM_001311.1	NM 001311	CRIP1	cysteine-rich protein 1 (intestinal)	10.5393	0.28878	8.42686	0.296659	2.11248	0.414006	34.3364	1.23401e-05	7.91101e-05	4.32433	UP!!
204990_s_at	NM_000213.1	NM 000213	ITGB4	integrin beta 4	8.58997	0.253516	6.47849	0.151795	2.11148	0.295486	35.0472	2.46085e-08	5.09861e-07	4.32136	UP!!
228559_at	BF111626	BF111626	CENPN	centromere protein N	7.79466	0.136948	5.684	0.302162	2.11066	0.331748	19.833	3.4301e-06	2.78439e-05	4.31889	UP!!
225681_at	AA584310	AA584310	CTHRC1	collagen triple helix repeat containing 1	10.0638	0.325891	7.95411	0.419163	2.10968	0.530945	29.4834	0.000420426	0.00145244	4.31596	UP!!
226817_at	AU154691	AU154691	DSC2	desmocollin 2	9.4536	0.265136	7.34679	0.209456	2.10682	0.337889	36.9945	3.01936e-07	3.83729e-06	4.30739	UP!!
203276_at	NM_005573.1	NM 005573	LMNB1	lamin B1	7.70936	0.198956	5.60425	0.243033	2.10511	0.314083	30.6683	1.78582e-07	2.51242e-06	4.3023	UP!!
223326_s_at	AI928799	AI928799	GOLGA2P10	golgin A2 pseudogene 10	8.41843	0.179632	6.31584	0.232516	2.1026	0.293822	29.3375	6.62564e-08	1.12914e-06	4.29481	UP!!
203028_s_at	NM_000101.1	NM 000101	CYBA	cytochrome b-245, alpha polypeptide	10.7706	0.149898	8.67148	0.32037	2.09908	0.353704	20.2112	8.0133e-06	5.57414e-05	4.28436	UP!!
219306_at	NM_020242.1	NM 020242	KIF15	kinesin family member 15	7.08569	0.18131	4.99351	0.427128	2.09218	0.464017	19.1219	0.000236888	0.000899772	4.26391	UP!!
1552378_s_at	NM_172037.1	NM 172037	RDH10	retinol dehydrogenase 10 (all-trans)	6.06965	0.417279	3.98048	0.588083	2.08916	0.721085	27.4159	0.00731673	0.0163636	4.25502	UP!!
217992_s_at	NM_024329.1	NM 024329	EFHD2	EF-hand domain family member D2	8.9768	0.143465	6.88952	0.192934	2.08727	0.240428	28.4651	1.72301e-09	6.23057e-08	4.24944	UP!!
222740_at	AI925583	AI925583	ATAD2	ATPase family, AAA domain containing 2	8.40651	0.249366	6.32044	0.25529	2.08608	0.35687	34.399	1.31166e-06	1.26693e-05	4.24592	UP!!
232105_at	AU148391	AU148391	BLACAT1	bladder cancer associated transcript 1 (non-protein coding)	6.41752	0.366655	4.33176	0.197483	2.08576	0.416456	33.6304	1.71987e-05	0.000103197	4.24497	UP!!
227651_at	AI498126	AI498126	NACC1	nucleus accumbens associated 1, BEN and BTB (POZ) domain containing	9.14535	0.116445	7.0617	0.230299	2.08365	0.258064	21.2288	6.56332e-08	1.12017e-06	4.23879	UP!!
227068_at	AA069778	AA069778	PGK1	phosphoglycerate kinase 1	10.0444	0.116978	7.96257	0.139508	2.08185	0.182061	31.2145	1.08203e-12	1.92626e-10	4.2335	UP!!
36564_at	W27419	W27419	RNF19B	ring finger protein 19B	8.0288	0.176857	5.9474	0.122349	2.0814	0.215053	36.5352	1.26586e-11	1.32938e-09	4.23217	UP!!
222904_s_at	AW469181	AW469181	TMC5	transmembrane channel like 5	7.14347	0.463234	5.06275	0.384045	2.08072	0.601727	36.8685	0.00138917	0.0040002	4.23019	UP!!
232078_at	BE867789	BE867789	PVRL2	poliovirus receptor-related 2 (herpesvirus entry mediator B)	7.54031	0.162523	5.46389	0.344187	2.07642	0.380629	20.3241	2.30592e-05	0.000131411	4.21759	UP!!
225822_at	AV709406	AV709406	TMEM125	transmembrane protein 125	8.97027	0.13137	6.89438	0.200227	2.07589	0.239476	25.7438	4.13093e-09	1.24807e-07	4.21605	UP!!
203358_s_at	NM_004456.1	NM 004456	EZH2	enhancer of zeste 2 polycomb repressive complex 2 subunit	8.58237	0.143119	6.50705	0.260715	2.07532	0.297415	22.4671	4.69358e-07	5.53073e-06	4.21438	UP!!
40093_at	X83425	X83425	BCAM	basal cell adhesion molecule (Lutheran blood group)	9.25786	0.269235	7.18299	0.0888141	2.07487	0.283506	27.7384	6.06385e-08	1.05278e-06	4.21306	UP!!
38766_at	AB002307	AB002307	TMEM265	transmembrane protein 265	7.68278	0.138134	5.60925	0.213296	2.07353	0.254118	25.478	1.41896e-08	3.33391e-07	4.20917	UP!!
36936_at	U58766	U58766	TSTA3	tissue specific transplantation antigen P35B	10.1902	0.110426	8.12166	0.197945	2.06851	0.226663	22.7298	4.63643e-09	1.36809e-07	4.19453	UP!!
217551_at	AA719797	AA719797	OR7E14P	olfactory receptor, family 7, subfamily E, member 14 pseudogene	6.93785	0.175705	4.8698	0.243133	2.06805	0.299976	27.8225	1.77214e-07	2.50166e-06	4.1932	UP!!
213007_at	W74442	W74442	FANCI	Fanconi anemia complementation group I	8.04313	0.229919	5.97776	0.268094	2.06537	0.353182	31.7219	1.74082e-06	1.6e-05	4.18541	UP!!
227480_at	Z92546	Z92546	SUSD2	sushi domain containing 2	7.79662	0.347338	5.73246	0.122089	2.06415	0.368171	28.3241	5.10043e-06	3.84117e-05	4.18189	UP!!
225150_s_at	BC004558.1	BC004558	RTKN	rhotekin	8.47542	0.168266	6.41212	0.173478	2.0633	0.241678	34.2705	5.31896e-10	2.50706e-08	4.1794	UP!!
222848_at	BC005400.1	BC005400	CENPK	centromere protein K	8.03174	0.209752	5.96848	0.262551	2.06326	0.336049	30.1083	9.30093e-07	9.57099e-06	4.17929	UP!!
213553_x_at	W79394	W79394	APOC1	apolipoprotein C-I	8.75518	0.245377	6.69487	0.333585	2.06031	0.414112	28.2198	2.90961e-05	0.00015844	4.17075	UP!!
215223_s_at	W46388	W46388	LOC100129518 || SOD2	uncharacterized LOC100129518 || superoxide dismutase 2, mitochondrial	9.36502	0.306293	7.30915	0.348192	2.05586	0.463739	32.2833	0.0001007	0.000440715	4.15792	UP!!
201428_at	NM_001305.1	NM 001305	CLDN4	claudin 4	8.66595	0.147972	6.61544	0.26634	2.05051	0.304685	22.6621	7.85575e-07	8.33206e-06	4.14253	UP!!
212311_at	AA522514	AA522514	SEL1L3	sel-1 suppressor of lin-12-like 3 (C. elegans)	8.91141	0.183734	6.86124	0.208561	2.05018	0.277949	32.3153	2.0453e-08	4.4073e-07	4.14157	UP!!
212680_x_at	BE305165	BE305165	PPP1R14B	protein phosphatase 1, regulatory (inhibitor) subunit 14B	9.604	0.132922	7.5563	0.310012	2.0477	0.337307	19.2252	7.34869e-06	5.18536e-05	4.13446	UP!!
226320_at	AF047002.1	AF047002	ALYREF	Aly/REF export factor	8.20819	0.161311	6.1626	0.433992	2.04559	0.463002	17.9273	0.000334856	0.00120316	4.12841	UP!!
218232_at	NM_015991.1	NM 015991	C1QA	complement component 1, q subcomponent, A chain	8.77686	0.298988	6.73196	0.305541	2.0449	0.427491	34.4315	3.18724e-05	0.000171065	4.12644	UP!!
35148_at	AC005954	AC005954	TJP3	tight junction protein 3	8.0348	0.219803	5.99475	0.181181	2.04006	0.284851	36.8924	1.7556e-08	3.94083e-07	4.11262	UP!!
206108_s_at	NM_006275.1	NM 006275	SRSF6	serine/arginine-rich splicing factor 6	7.59614	0.267683	5.55795	0.354075	2.03819	0.443873	28.8417	7.96347e-05	0.000362436	4.1073	UP!!
213917_at	BE465829	BE465829	PAX8	paired box 8	9.19402	0.226763	7.16124	0.286607	2.03277	0.365465	29.8855	4.82597e-06	3.67513e-05	4.09191	UP!!
214106_s_at	AI762113	AI762113	GMDS	GDP-mannose 4,6-dehydratase	7.85467	0.21976	5.82941	0.200467	2.02526	0.297459	36.1175	5.7658e-08	1.01166e-06	4.07065	UP!!
224482_s_at	BC006240.1	BC006240	RAB11FIP4	RAB11 family interacting protein 4 (class II)	7.10964	0.226171	5.08572	0.218569	2.02392	0.314525	35.3573	1.98215e-07	2.72404e-06	4.06688	UP!!
227829_at	AW272738	AW272738	GYLTL1B	glycosyltransferase-like 1B	8.27842	0.149388	6.25451	0.125955	2.02391	0.195401	36.7844	1.86919e-12	2.84512e-10	4.06684	UP!!
227177_at	AL515381	AL515381	CORO2A	coronin, actin binding protein, 2A	7.7442	0.222961	5.72151	0.218067	2.02269	0.311873	35.1732	1.7403e-07	2.46637e-06	4.06341	UP!!
209619_at	K01144.1	K01144	CD74	CD74 molecule, major histocompatibility complex, class II invariant chain	12.5742	0.215963	10.5584	0.142014	2.01579	0.258473	36.1018	2.96978e-09	9.58571e-08	4.04403	UP!!
209270_at	L25541.1	L25541	LAMB3	laminin, beta 3	8.18946	0.295269	6.17506	0.434297	2.0144	0.525164	26.4888	0.000699332	0.00223514	4.04012	UP!!
206724_at	NM_003655.1	NM 003655	CBX4	chromobox homolog 4	6.97216	0.143552	4.95821	0.290239	2.01395	0.323799	20.9252	3.66186e-06	2.94054e-05	4.03887	UP!!
218009_s_at	NM_003981.1	NM 003981	PRC1	protein regulator of cytokinesis 1	8.92455	0.243539	6.9107	0.280184	2.01385	0.371233	32.0206	5.76125e-06	4.24626e-05	4.03857	UP!!
200635_s_at	AU145351	AU145351	PTPRF	protein tyrosine phosphatase, receptor type, F	9.6536	0.157528	7.6406	0.131623	2.013	0.205279	36.8321	8.19031e-12	9.72043e-10	4.0362	UP!!
202589_at	NM_001071.1	NM 001071	TYMS	thymidylate synthetase	9.94922	0.228641	7.93713	0.363047	2.01209	0.429045	24.9216	8.38745e-05	0.000379122	4.03366	UP!!
39966_at	AF059274	AF059274	CSPG5	chondroitin sulfate proteoglycan 5 (neuroglycan C)	6.64547	0.359111	4.63442	0.139148	2.01105	0.385127	29.3384	1.32544e-05	8.39711e-05	4.03075	UP!!
212694_s_at	NM_000532.1	NM 000532	PCCB	propionyl-CoA carboxylase beta subunit	9.09174	0.125218	7.08372	0.269684	2.00802	0.297336	20.118	1.39293e-06	1.33595e-05	4.02231	UP!!
219411_at	NM_024712.1	NM 024712	ELMO3	engulfment and cell motility 3	7.83096	0.182878	5.82627	0.127271	2.00469	0.222805	36.5781	8.35449e-11	5.84133e-09	4.01303	UP!!
202454_s_at	NM_001982.1	NM 001982	ERBB3	erb-b2 receptor tyrosine kinase 3	9.32674	0.161862	7.32205	0.213562	2.00469	0.26797	28.8994	3.09752e-08	6.17983e-07	4.01302	UP!!
223649_s_at	AF317711.1	AF317711	SLC25A39	solute carrier family 25, member 39	9.85414	0.094661	7.85022	0.137145	2.00393	0.166642	26.8128	2.60631e-12	3.76986e-10	4.0109	UP!!
228910_at	AI870617	AI870617	CD82	CD82 molecule	6.50544	0.183063	4.50192	0.345855	2.00352	0.391315	21.8973	3.99629e-05	0.000206028	4.00977	UP!!
204348_s_at	NM_013410.1	NM 013410	AK4	adenylate kinase 4	9.0101	0.222855	7.00689	0.134748	2.00321	0.260426	35.1689	4.84242e-09	1.40966e-07	4.0089	UP!!
219791_s_at	NM_024748.1	NM 024748	HAND2-AS1	HAND2 antisense RNA 1 (head to head)	0.335318	0.108857	9.49633	0.18947	-9.16101	0.218515	23.2273	2.13534e-23	2.24976e-19	572.452	down
239708_at	AA027105	AA027105	---	---	1.04499	0.275624	9.16073	0.168666	-8.11575	0.323135	35.3152	4.09549e-24	9.47819e-20	277.385	down
236141_at	AA156933	AA156933	HAND2-AS1	HAND2 antisense RNA 1 (head to head)	2.33846	0.336681	10.02	0.210988	-7.68155	0.397329	35.5937	1.83747e-20	8.50489e-17	205.294	down
207016_s_at	AB015228.1	AB015228	ALDH1A2	aldehyde dehydrogenase 1 family, member A2	4.08476	0.518249	11.5158	0.168009	-7.43101	0.544802	27.5879	8.77809e-14	2.65412e-11	172.567	down
231040_at	AW512988	AW512988	RORB	RAR-related orphan receptor B	3.03383	0.356064	10.1457	0.176049	-7.11183	0.397209	32.4353	2.23274e-18	8.61206e-15	138.317	down
213823_at	H94842	H94842	HOXA11	homeobox A11	2.93065	0.433025	9.45812	0.246252	-6.52746	0.498148	34.3754	6.30485e-15	3.93925e-12	92.2492	down
201497_x_at	NM_022844.1	NM 022844	MYH11	myosin, heavy chain 11, smooth muscle	5.56544	0.484999	11.9883	0.474298	-6.42285	0.678368	35.175	3.30476e-11	2.78116e-09	85.7968	down
218730_s_at	NM_014057.1	NM 014057	OGN	osteoglycin	3.6984	0.617996	10.0989	0.231042	-6.40052	0.659773	28.9496	1.3314e-10	8.35028e-09	84.4789	down
228546_at	AW071705	AW071705	DPP6	dipeptidyl-peptidase 6	2.2956	0.350394	8.46705	0.296327	-6.17145	0.458896	36.7671	9.06518e-16	9.99026e-13	72.076	down
230595_at	BF677651	BF677651	PGM5-AS1	PGM5 antisense RNA 1	2.77799	0.258126	8.7546	0.927868	-5.97661	0.963103	16.1918	1.19383e-05	7.71096e-05	62.9706	down
222722_at	AV700059	AV700059	OGN	osteoglycin	5.005	0.589258	10.9305	0.205874	-5.92551	0.624187	28.2658	2.72952e-10	1.49337e-08	60.7795	down
242385_at	R18374	R18374	RORB	RAR-related orphan receptor B	2.77238	0.321111	8.66784	0.325227	-5.89546	0.45704	34.5909	8.92984e-15	5.04057e-12	59.5264	down
207373_at	NM_002148.1	NM 002148	HOXD10	homeobox D10	1.70491	0.379856	7.59537	0.178219	-5.89046	0.419586	31.7156	3.70928e-15	2.76916e-12	59.3205	down
204938_s_at	M60411.1	M60411	PLN	phospholamban	2.27771	0.509089	8.15476	0.521064	-5.87706	0.728477	34.4032	1.92105e-09	6.79798e-08	58.7719	down
209905_at	AI246769	AI246769	HOXA10-HOXA9 || HOXA9	HOXA10-HOXA9 readthrough || homeobox A9	3.13749	0.580222	8.99129	0.178434	-5.8538	0.607039	27.1571	2.90335e-10	1.56991e-08	57.832	down
206638_at	NM_000867.1	NM 000867	HTR2B	5-hydroxytryptamine (serotonin) receptor 2B, G protein-coupled	4.39632	0.49501	10.0365	0.264616	-5.64017	0.561299	33.5256	1.20425e-11	1.27844e-09	49.8725	down
1559296_at	BC040632.1	BC040632	ADAMTS9-AS2	ADAMTS9 antisense RNA 2	2.40166	0.337173	8.01536	0.460472	-5.61371	0.570719	28.1172	1.32506e-10	8.33312e-09	48.966	down
207961_x_at	NM_022870.1	NM 022870	MYH11	myosin, heavy chain 11, smooth muscle	4.67769	0.472637	10.2876	0.397958	-5.60992	0.617865	36.792	6.27773e-11	4.62692e-09	48.8375	down
206012_at	NM_003240.1	NM 003240	LEFTY2	left-right determination factor 2	4.15804	0.245907	9.73896	0.418817	-5.58092	0.485673	23.6087	3.75609e-11	3.06082e-09	47.8656	down
228133_s_at	BF732767	BF732767	MYH11	myosin, heavy chain 11, smooth muscle	2.1966	0.336371	7.75205	0.574103	-5.55545	0.665387	23.5711	1.69046e-08	3.82428e-07	47.0281	down
204939_s_at	NM_002667.1	NM 002667	PLN	phospholamban	4.13854	0.478145	9.68407	0.613579	-5.54552	0.777883	29.5362	6.84706e-08	1.15919e-06	46.7056	down
204940_at	NM_002667.1	NM 002667	PLN	phospholamban	2.81465	0.543423	8.33899	0.68082	-5.52434	0.871105	30.0878	5.3164e-07	6.1091e-06	46.0247	down
224396_s_at	AF316824.1	AF316824	ASPN	asporin	2.48261	0.415458	8.00204	0.335547	-5.51943	0.534039	36.9577	1.87821e-12	2.84512e-10	45.8686	down
232267_at	AL162032.1	AL162032	ADGRD1	adhesion G protein-coupled receptor D1	3.01722	0.554668	8.49825	0.151181	-5.48103	0.574902	26.3057	5.05879e-10	2.40797e-08	44.6636	down
213661_at	AI671186	AI671186	PAMR1	peptidase domain containing associated with muscle regeneration 1	4.78061	0.263082	10.257	0.295638	-5.47638	0.395745	32.5338	3.49351e-15	2.69501e-12	44.5199	down
232570_s_at	AL356755	AL356755	ADAM33	ADAM metallopeptidase domain 33	2.39656	0.416479	7.82355	0.217695	-5.42698	0.469942	33.212	3.58068e-13	8.23898e-11	43.0214	down
213150_at	BF792917	BF792917	HOXA10	homeobox A10	5.41193	0.55233	10.8235	0.22319	-5.41155	0.595719	29.8183	4.31409e-10	2.10635e-08	42.5636	down
212713_at	R72286	R72286	MFAP4	microfibrillar associated protein 4	3.85065	0.547479	9.22913	0.222085	-5.37847	0.590808	29.8637	4.05629e-10	2.01881e-08	41.5989	down
221901_at	BF516072	BF516072	KIAA1644	KIAA1644	2.4624	0.16928	7.82494	0.187769	-5.36254	0.25281	32.812	9.951e-21	5.7574e-17	41.1419	down
205433_at	NM_000055.1	NM 000055	BCHE	butyrylcholinesterase	3.24964	0.51756	8.57039	0.669663	-5.32075	0.846355	29.3466	6.90794e-07	7.54717e-06	39.9673	down
204052_s_at	NM_003014.2	NM 003014	SFRP4	secreted frizzled-related protein 4	5.55225	0.376076	10.8094	0.632127	-5.25716	0.735539	23.8461	2.26813e-07	3.02893e-06	38.244	down
241872_at	AI149963	AI149963	---	---	2.91922	0.410037	8.16402	0.311744	-5.2448	0.515087	36.9771	2.81701e-12	3.99963e-10	37.9176	down
214604_at	NM_021192.1	NM 021192	HOXD11	homeobox D11	2.64936	0.4399	7.88734	0.270647	-5.23799	0.51649	35.3797	5.18902e-12	6.63478e-10	37.739	down
207177_at	NM_000959.1	NM 000959	PTGFR	prostaglandin F receptor (FP)	1.43545	0.272775	6.67163	0.439724	-5.23618	0.517458	24.628	2.96226e-10	1.58327e-08	37.6919	down
204051_s_at	AW089415	AW089415	SFRP4	secreted frizzled-related protein 4	7.14145	0.456349	12.3614	0.574117	-5.21998	0.733392	29.992	6.46622e-08	1.10754e-06	37.271	down
227705_at	BF591534	BF591534	TCEAL7	transcription elongation factor A (SII)-like 7	5.03128	0.287013	10.1946	0.246306	-5.16336	0.37821	36.6738	5.97737e-16	6.91672e-13	35.8367	down
232224_at	AI274095	AI274095	MASP1	mannan-binding lectin serine peptidase 1 (C4/C2 activating component of Ra-reactive factor)	4.40478	0.210258	9.51594	0.418097	-5.11116	0.467989	21.1532	3.72684e-10	1.89145e-08	34.5632	down
208493_at	NM_005523.3	NM 005523	HOXA11	homeobox A11	2.43424	0.296215	7.51993	0.192367	-5.08569	0.353197	35.978	1.66193e-16	2.5956e-13	33.9583	down
229400_at	AW299531	AW299531	HOXD10	homeobox D10	5.33472	0.350794	10.4154	0.166189	-5.0807	0.38817	31.8473	2.32625e-14	1.09795e-11	33.8411	down
221288_at	NM_005295.1	NM 005295	GPR22	G protein-coupled receptor 22	1.77556	0.351524	6.8435	0.290062	-5.06794	0.455747	36.8882	2.44675e-13	5.89845e-11	33.5429	down
238847_at	AW378585	AW378585	HOXD10	homeobox D10	1.23752	0.459991	6.27855	0.229694	-5.04103	0.514151	32.5729	3.03912e-11	2.59536e-09	32.9232	down
203951_at	NM_001299.1	NM 001299	CNN1	calponin 1, basic, smooth muscle	5.61385	0.359388	10.6283	0.476729	-5.01441	0.597018	28.7769	3.13577e-09	1.00237e-07	32.3213	down
242396_at	AA195408	AA195408	NR2F2	nuclear receptor subfamily 2, group F, member 2	2.7236	0.394092	7.69649	0.224124	-4.97289	0.453365	34.3761	9.00464e-13	1.65392e-10	31.4042	down
204726_at	NM_001257.1	NM 001257	CDH13	cadherin 13	2.10404	0.375296	7.07557	0.557327	-4.97153	0.671908	26.2854	6.91769e-08	1.16773e-06	31.3747	down
228202_at	AI969945	AI969945	---	---	3.65678	0.359998	8.62818	0.585254	-4.9714	0.687111	24.4664	1.58754e-07	2.28705e-06	31.3719	down
228128_x_at	AI110886	AI110886	PAPPA	pregnancy-associated plasma protein A, pappalysin 1	4.05796	0.365393	9.01408	0.30509	-4.95612	0.476017	36.8356	1.59257e-12	2.61397e-10	31.0414	down
1568760_at	BF510409	BF510409	MYH11	myosin, heavy chain 11, smooth muscle	3.50765	0.291062	8.43395	0.553141	-4.92629	0.625046	21.8084	8.03231e-08	1.31835e-06	30.4062	down
209612_s_at	M24317.1	M24317	ADH1B	alcohol dehydrogenase 1B (class I), beta polypeptide	3.16773	0.379926	8.07805	0.810592	-4.91032	0.895212	20.2324	2.18829e-05	0.000125885	30.0714	down
225977_at	BF062943	BF062943	PCDH18	protocadherin 18	3.56047	0.443632	8.46045	0.275467	-4.89999	0.522199	35.488	3.80797e-11	3.09221e-09	29.8568	down
240135_x_at	BF001514	BF001514	---	---	3.10947	0.431167	7.98524	0.472275	-4.87577	0.639491	33.0767	8.80037e-09	2.29355e-07	29.3599	down
204712_at	NM_007191.1	NM 007191	WIF1	WNT inhibitory factor 1	4.63899	0.905788	9.50809	0.591621	-4.86909	1.08188	36.0356	6.82207e-05	0.000320802	29.2242	down
232776_at	AU145289	AU145289	PDZRN3	PDZ domain containing ring finger 3	3.42512	0.442049	8.26741	0.193219	-4.84229	0.482432	30.7821	3.16757e-11	2.68524e-09	28.6863	down
214238_at	AI093572	AI093572	GDF7	growth differentiation factor 7	4.24914	0.248308	9.08518	0.278658	-4.83605	0.373239	32.5629	2.12715e-14	1.0256e-11	28.5625	down
207015_s_at	NM_003888.1	NM 003888	ALDH1A2	aldehyde dehydrogenase 1 family, member A2	3.10328	0.248204	7.93729	0.194113	-4.83401	0.315095	36.9998	1.27796e-17	3.2862e-14	28.5222	down
203766_s_at	NM_012134.1	NM 012134	LMOD1	leiomodin 1 (smooth muscle)	4.51324	0.378117	9.31605	0.425799	-4.8028	0.569453	32.4886	1.08705e-09	4.40589e-08	27.9118	down
214027_x_at	AA889653	AA889653	DES || SUPT20H	desmin || SPT20 homolog, SAGA complex component	3.8239	0.238096	8.62038	0.461757	-4.79648	0.519528	21.5086	6.2047e-09	1.71151e-07	27.7897	down
206622_at	NM_007117.1	NM 007117	TRH	thyrotropin-releasing hormone	3.13074	0.184015	7.92212	0.556533	-4.79138	0.586166	17.104	2.60278e-07	3.39168e-06	27.6916	down
239934_x_at	AA480677	AA480677	---	---	2.24815	0.334873	7.00732	0.219222	-4.75917	0.400248	36.058	4.89502e-14	1.79818e-11	27.0803	down
214651_s_at	U41813.1	U41813	HOXA10-HOXA9 || HOXA9	HOXA10-HOXA9 readthrough || homeobox A9	4.99884	0.503491	9.74252	0.177085	-4.74368	0.533725	28.3301	1.0959e-09	4.43399e-08	26.791	down
204463_s_at	AU118882	AU118882	EDNRA	endothelin receptor type A	5.28794	0.392246	10.0142	0.304959	-4.72622	0.496847	36.9996	1.76033e-11	1.72625e-09	26.4689	down
205564_at	NM_007003.1	NM 007003	PAGE4	P antigen family, member 4 (prostate associated)	3.97295	0.221136	8.69689	0.445686	-4.72394	0.497531	20.9681	4.83348e-09	1.40883e-07	26.4269	down
213568_at	AI811298	AI811298	OSR2	odd-skipped related transciption factor 2	6.35772	0.238848	11.0755	0.356816	-4.71781	0.429379	26.16	2.67228e-11	2.3426e-09	26.3149	down
209613_s_at	M21692.1	M21692	ADH1B	alcohol dehydrogenase 1B (class I), beta polypeptide	3.3896	0.315478	8.10702	0.83628	-4.71742	0.893807	18.0458	5.0661e-05	0.00025149	26.3079	down
227183_at	AI417267	AI417267	CARMN	cardiac mesoderm enhancer-associated non-coding RNA	5.0045	0.350075	9.71025	0.371588	-4.70575	0.51052	33.7142	9.75739e-11	6.61676e-09	26.0958	down
219087_at	NM_017680.1	NM 017680	ASPN	asporin	5.51156	0.385919	10.2045	0.307534	-4.69295	0.493468	36.9842	1.77909e-11	1.72998e-09	25.8653	down
235201_at	AW167727	AW167727	FOXP2	forkhead box P2	2.75041	0.330547	7.36381	0.483596	-4.61339	0.58577	26.6028	2.01617e-08	4.37302e-07	24.4776	down
206637_at	NM_014879.1	NM 014879	P2RY14	purinergic receptor P2Y, G-protein coupled, 14	4.74031	0.283471	9.31637	0.333715	-4.57607	0.43786	31.5073	9.14456e-12	1.04115e-09	23.8524	down
224941_at	BF107618	BF107618	PAPPA	pregnancy-associated plasma protein A, pappalysin 1	3.56025	0.330366	8.13544	0.283062	-4.57518	0.435047	36.6847	1.26667e-12	2.17145e-10	23.8378	down
228235_at	BE048571	BE048571	MIR503HG	MIR503 host gene	4.31442	0.347587	8.88524	0.289163	-4.57082	0.452142	36.853	3.56565e-12	4.94131e-10	23.7659	down
201496_x_at	S67238.1	S67238	MYH11	myosin, heavy chain 11, smooth muscle	4.86593	0.246698	9.413	0.501964	-4.54706	0.55931	20.8398	6.7236e-08	1.14247e-06	23.3778	down
228554_at	AL137566.1	AL137566	PGR	progesterone receptor	7.75894	0.581813	12.2902	0.350419	-4.53122	0.679191	35.1207	1.00154e-07	1.58217e-06	23.1224	down
228082_at	BF056275	BF056275	CLMP	CXADR-like membrane protein	3.42844	0.415163	7.95806	0.178728	-4.52962	0.452	30.5891	3.5233e-11	2.92223e-09	23.0968	down
228827_at	AI217416	AI217416	RUNX1T1	runt-related transcription factor 1; translocated to, 1 (cyclin D-related)	4.98817	0.212621	9.51372	0.228448	-4.52555	0.312084	33.4717	5.44074e-16	6.62711e-13	23.0317	down
202409_at	X07868	X07868	IGF2 || INS-IGF2	insulin-like growth factor 2 || INS-IGF2 readthrough	7.47238	0.500137	11.9831	0.1231	-4.5107	0.515064	25.7161	3.41699e-09	1.06765e-07	22.7959	down
216333_x_at	M25813.1	M25813	TNXA || TNXB	tenascin XA (pseudogene) || tenascin XB	4.75421	0.330898	9.2366	0.221162	-4.48239	0.398002	36.2534	2.15007e-13	5.29353e-11	22.3529	down
219090_at	NM_020689.2	NM 020689	SLC24A3	solute carrier family 24 (sodium/potassium/calcium exchanger), member 3	5.18527	0.407828	9.64864	0.187797	-4.46337	0.448989	31.464	3.14484e-11	2.67577e-09	22.0602	down
1556364_at	AK057923.1	AK057923	ADAMTS9-AS2	ADAMTS9 antisense RNA 2	5.27171	0.281486	9.72529	0.33846	-4.45358	0.440216	31.0287	2.40199e-11	2.16301e-09	21.9109	down
223672_at	AL136561.1	AL136561	SGIP1	SH3-domain GRB2-like (endophilin) interacting protein 1	2.99946	0.327582	7.44795	0.311678	-4.44849	0.452165	35.5836	1.0863e-11	1.18029e-09	21.8338	down
1562309_s_at	AK092243.1	AK092243	PHF21B	PHD finger protein 21B	1.87259	0.365168	6.28328	0.28519	-4.41069	0.463337	37	1.72636e-11	1.70013e-09	21.2691	down
235004_at	AI677701	AI677701	RBM24	RNA binding motif protein 24	6.12879	0.30321	10.5361	0.432502	-4.40733	0.528199	27.1512	5.66964e-09	1.60317e-07	21.2196	down
232878_at	AU143891	AU143891	NR2F2-AS1	NR2F2 antisense RNA 1	4.11343	0.312908	8.50268	0.123902	-4.38925	0.336546	29.5831	8.48751e-14	2.61902e-11	20.9554	down
204754_at	W60800	W60800	HLF	hepatic leukemia factor	3.43226	0.420931	7.79411	0.408085	-4.36185	0.586274	35.3091	9.87828e-09	2.50398e-07	20.5612	down
229404_at	AI086614	AI086614	TWIST2	twist family bHLH transcription factor 2	5.27677	0.288922	9.63676	0.182324	-4.35999	0.34164	35.6721	7.34776e-15	4.36023e-12	20.5347	down
204464_s_at	NM_001957.1	NM 001957	EDNRA	endothelin receptor type A	6.65577	0.276731	11.0037	0.196977	-4.34797	0.339676	36.7233	4.16284e-15	3.01064e-12	20.3643	down
228885_at	AI862120	AI862120	MAMDC2	MAM domain containing 2	4.81807	0.245514	9.16565	0.376143	-4.34758	0.449178	25.6376	4.79432e-10	2.30676e-08	20.3589	down
213147_at	AI375919	AI375919	HOXA10	homeobox A10	4.61219	0.387842	8.954	0.229804	-4.34181	0.450811	34.9146	2.30324e-11	2.09858e-09	20.2775	down
227148_at	AI913749	AI913749	PLEKHH2	pleckstrin homology domain containing, family H (with MyTH4 domain) member 2	5.52621	0.289383	9.83798	0.235624	-4.31178	0.373177	36.9354	7.9535e-14	2.4874e-11	19.8598	down
237177_at	AW241703	AW241703	CNTN4	contactin 4	2.12965	0.371918	6.43703	0.168091	-4.30739	0.408139	31.2161	8.02029e-12	9.5677e-10	19.7995	down
1557961_s_at	BG492376	BG492376	C8orf88	chromosome 8 open reading frame 88	3.80962	0.306055	8.10895	0.266084	-4.29933	0.405549	36.5779	1.05003e-12	1.88379e-10	19.6891	down
244655_at	W68045	W68045	LOC100507311	uncharacterized LOC100507311	4.97646	0.220469	9.27139	0.160547	-4.29493	0.272731	36.8411	6.05251e-18	2.00105e-14	19.6293	down
231721_at	AF356518.1	AF356518	JAM3	junctional adhesion molecule 3	1.79648	0.319422	6.07825	0.197281	-4.28177	0.375433	35.4252	2.06659e-13	5.1427e-11	19.4509	down
224940_s_at	BF107618	BF107618	PAPPA	pregnancy-associated plasma protein A, pappalysin 1	4.68538	0.278834	8.94607	0.339008	-4.26069	0.438947	30.776	7.00017e-11	5.03121e-09	19.1689	down
237015_at	AI097501	AI097501	LOC105371352	uncharacterized LOC105371352	2.42037	0.346822	6.67588	0.202092	-4.25551	0.401406	34.6984	1.99882e-12	3.00382e-10	19.1001	down
226695_at	AA775472	AA775472	PRRX1	paired related homeobox 1	6.85592	0.36533	11.0971	0.135868	-4.24116	0.389777	28.8943	9.82791e-12	1.08823e-09	18.911	down
229641_at	BG252802	BG252802	CCBE1	collagen and calcium binding EGF domains 1	3.88313	0.363775	8.12243	0.433502	-4.2393	0.565912	31.2322	1.84177e-08	4.07714e-07	18.8867	down
211562_s_at	BC001755.1	BC001755	LMOD1	leiomodin 1 (smooth muscle)	2.88508	0.362143	7.11939	0.33642	-4.23431	0.494294	35.9011	3.34353e-10	1.73108e-08	18.8216	down
213071_at	AL049798	AL049798	DPT	dermatopontin	2.60423	0.279554	6.82608	0.38158	-4.22185	0.473026	28.1292	1.06838e-09	4.3531e-08	18.6596	down
219511_s_at	NM_005460.1	NM 005460	SNCAIP	synuclein alpha interacting protein	5.79863	0.342647	10.0148	0.127391	-4.21619	0.365562	28.8909	2.48206e-12	3.61272e-10	18.5866	down
220102_at	NM_023067.1	NM 023067	FOXL2	forkhead box L2	5.16284	0.443366	9.36836	0.207241	-4.20552	0.489411	31.6651	8.80599e-10	3.71598e-08	18.4496	down
243278_at	AW291402	AW291402	FOXP2	forkhead box P2	2.82114	0.346696	7.01187	0.484585	-4.19074	0.595836	27.5988	1.2934e-07	1.94119e-06	18.2615	down
211813_x_at	AF138303.1	AF138303	DCN	decorin	8.98935	0.370036	13.1741	0.21925	-4.18471	0.430113	34.9144	1.77478e-11	1.72998e-09	18.1854	down
213451_x_at	BE044614	BE044614	TNXA || TNXB	tenascin XA (pseudogene) || tenascin XB	5.09748	0.227715	9.28111	0.212348	-4.18362	0.311362	35.853	1.45604e-15	1.4651e-12	18.1717	down
209763_at	AL049176	AL049176	CHRDL1	chordin-like 1	4.81983	0.294567	8.99797	0.468759	-4.17814	0.553629	24.8784	6.90501e-08	1.16644e-06	18.1028	down
1568648_a_at	AI675849	AI675849	LOC100505851	uncharacterized LOC100505851	2.15221	0.334372	6.311	0.213139	-4.15879	0.396526	35.7826	1.84206e-12	2.84512e-10	17.8616	down
227629_at	AA843963	AA843963	PRLR	prolactin receptor	5.75155	0.301412	9.90682	0.373232	-4.15527	0.479741	30.3563	1.05184e-09	4.30084e-08	17.8181	down
238852_at	AA424567	AA424567	PRRX1	paired related homeobox 1	5.21997	0.433284	9.36297	0.141968	-4.143	0.455949	27.6795	8.47903e-10	3.61381e-08	17.6671	down
234105_at	AU144618	AU144618	---	---	4.06745	0.32165	8.20486	0.21162	-4.13742	0.385022	36.1067	8.46088e-13	1.57911e-10	17.5989	down
213844_at	NM_019102.1	NM 019102	HOXA5	homeobox A5	5.02029	0.517189	9.13465	0.275291	-4.11436	0.585892	33.4658	4.56528e-08	8.41866e-07	17.32	down
52837_at	AL047020	AL047020	KIAA1644	KIAA1644	4.21785	0.236016	8.32541	0.241748	-4.10755	0.337855	34.3896	5.27378e-14	1.84926e-11	17.2384	down
203131_at	NM_006206.1	NM 006206	PDGFRA	platelet-derived growth factor receptor, alpha polypeptide	8.18238	0.284001	12.274	0.134848	-4.09161	0.314389	31.8778	2.67071e-14	1.18862e-11	17.049	down
202994_s_at	Z95331	Z95331	FBLN1	fibulin 1	6.98853	0.36529	11.0603	0.172783	-4.0718	0.404093	31.8258	1.99835e-11	1.87239e-09	16.8165	down
204422_s_at	NM_002006.1	NM 002006	FGF2	fibroblast growth factor 2 (basic)	3.99094	0.353531	8.06	0.436621	-4.06905	0.561802	30.4167	4.24842e-08	7.93553e-07	16.7845	down
209687_at	U19495.1	U19495	CXCL12	chemokine (C-X-C motif) ligand 12	7.3801	0.318445	11.4391	0.239628	-4.05901	0.398533	36.9554	2.8166e-12	3.99963e-10	16.668	down
204755_x_at	M95585.1	M95585	HLF	hepatic leukemia factor	4.05686	0.299362	8.1044	0.417256	-4.04754	0.513537	27.661	1.50982e-08	3.50117e-07	16.536	down
211896_s_at	AF138302.1	AF138302	DCN	decorin	8.98972	0.376196	13.0306	0.187234	-4.0409	0.420215	32.527	4.95342e-11	3.7834e-09	16.4601	down
205528_s_at	X79990.1	X79990	RUNX1T1	runt-related transcription factor 1; translocated to, 1 (cyclin D-related)	3.76721	0.212957	7.7813	0.179188	-4.01409	0.278314	36.7957	1.01707e-16	2.35381e-13	16.157	down
205624_at	NM_001870.1	NM 001870	CPA3	carboxypeptidase A3 (mast cell)	4.17023	0.398077	8.1814	0.420494	-4.01117	0.579034	33.8093	5.69444e-08	1.00142e-06	16.1244	down
207869_s_at	NM_018896.1	NM 018896	CACNA1G	calcium channel, voltage-dependent, T type, alpha 1G subunit	2.08451	0.236439	6.0946	0.323539	-4.01009	0.400726	28.0729	9.21508e-11	6.34716e-09	16.1123	down
214505_s_at	AF220153.1	AF220153	FHL1	four and a half LIM domains 1	5.37841	0.384359	9.3858	0.262075	-4.00739	0.465204	36.4236	2.58614e-10	1.43184e-08	16.0822	down
227488_at	AV728999	AV728999	MIR503 || MIR503HG	microRNA 503 || MIR503 host gene	4.3485	0.301107	8.33668	0.27563	-3.98818	0.408212	36.0779	1.12677e-11	1.21288e-09	15.8694	down
227727_at	H15920	H15920	MRGPRF	MAS-related GPR, member F	5.62033	0.223701	9.60605	0.375351	-3.98573	0.436956	23.8778	3.00391e-09	9.68237e-08	15.8425	down
203372_s_at	AB004903.1	AB004903	SOCS2	suppressor of cytokine signaling 2	5.09001	0.278707	9.07485	0.127478	-3.98483	0.306477	31.3743	3.55313e-14	1.44263e-11	15.8327	down
226834_at	BG112263	BG112263	CLMP	CXADR-like membrane protein	5.87403	0.305596	9.85775	0.128093	-3.98372	0.331356	30.2574	4.70816e-13	9.93002e-11	15.8204	down
238304_at	R45137	R45137	---	---	3.08959	0.198665	7.06088	0.207292	-3.9713	0.28712	34.0458	1.56198e-15	1.5062e-12	15.6848	down
223393_s_at	AL136805.1	AL136805	TSHZ3	teashirt zinc finger homeobox 3	6.06879	0.128217	10.0364	0.114959	-3.96762	0.172207	36.3017	2.91634e-23	2.24976e-19	15.6449	down
204753_s_at	AI810712	AI810712	HLF	hepatic leukemia factor	3.75201	0.388096	7.7181	0.554844	-3.96609	0.677104	27.1015	3.03941e-06	2.51848e-05	15.6283	down
236420_s_at	BF589515	BF589515	ANO4	anoctamin 4	3.94041	0.139253	7.89503	0.342721	-3.95462	0.369931	18.6941	2.11624e-09	7.33175e-08	15.5046	down
229554_at	AI141861	AI141861	LUM	lumican	5.33957	0.280883	9.29114	0.20151	-3.95157	0.34569	36.7673	1.15742e-13	3.30693e-11	15.4719	down
210084_x_at	AF206665.1	AF206665	TPSAB1 || TPSB2	tryptase alpha/beta 1 || tryptase beta 2 (gene/pseudogene)	3.46398	0.356063	7.41113	0.435075	-3.94715	0.562202	30.6615	7.42691e-08	1.23566e-06	15.4245	down
239336_at	BF109732	BF109732	---	---	4.01745	0.43889	7.96085	0.485767	-3.9434	0.654671	32.8581	9.15405e-07	9.44925e-06	15.3844	down
233442_at	AU147500	AU147500	---	---	5.39628	0.399607	9.33917	0.192711	-3.94289	0.443647	32.0906	3.64735e-10	1.85926e-08	15.379	down
225975_at	AW189885	AW189885	PCDH18	protocadherin 18	7.39748	0.222607	11.3344	0.200649	-3.93693	0.29969	36.2474	2.37348e-15	2.05924e-12	15.3155	down
239006_at	AI758950	AI758950	SLC26A7	solute carrier family 26 (anion exchanger), member 7	4.69406	0.560685	8.62923	0.562219	-3.93518	0.794014	34.7643	1.86046e-05	0.000109912	15.297	down
220484_at	NM_018298.1	NM 018298	MCOLN3	mucolipin 3	3.54704	0.354005	7.47405	0.137935	-3.92701	0.379929	29.4005	2.65237e-11	2.33399e-09	15.2106	down
223395_at	AB056106.1	AB056106	ABI3BP	ABI family, member 3 (NESH) binding protein	6.27397	0.39589	10.2007	0.288876	-3.92671	0.49008	36.8501	1.36847e-09	5.2348e-08	15.2075	down
229357_at	BF060767	BF060767	ADAMTS5	ADAM metallopeptidase with thrombospondin type 1 motif 5	5.67254	0.241396	9.58231	0.343922	-3.90977	0.420183	27.1771	6.11585e-10	2.80276e-08	15.0299	down
237193_s_at	AI435590	AI435590	LOC101927668	uncharacterized LOC101927668	3.20089	0.261762	7.10602	0.452562	-3.90513	0.522811	23.3439	1.24061e-07	1.88026e-06	14.9817	down
229084_at	R42166	R42166	CNTN4	contactin 4	4.34446	0.306563	8.24417	0.271904	-3.8997	0.409772	36.4065	2.04786e-11	1.91103e-09	14.9255	down
209447_at	AF043290.1	AF043290	SYNE1	spectrin repeat containing, nuclear envelope 1	5.45057	0.391009	9.3476	0.149892	-3.89703	0.418755	29.22	3.05717e-10	1.63023e-08	14.8978	down
1558828_s_at	AL703532	AL703532	---	---	6.16109	0.311569	10.0557	0.503007	-3.89457	0.591685	24.5995	7.33569e-07	7.88893e-06	14.8724	down
210298_x_at	AF098518.1	AF098518	FHL1	four and a half LIM domains 1	4.84274	0.391913	8.72624	0.268267	-3.88351	0.474934	36.4546	9.12515e-10	3.81887e-08	14.7589	down
205440_s_at	NM_000909.1	NM 000909	NPY1R	neuropeptide Y receptor Y1	2.45452	0.519778	6.33226	0.50728	-3.87774	0.726294	35.2068	5.65141e-06	4.18129e-05	14.6999	down
202037_s_at	NM_003012.2	NM 003012	SFRP1	secreted frizzled-related protein 1	6.78299	0.291075	10.6584	0.438996	-3.87543	0.526728	25.9613	8.26678e-08	1.34731e-06	14.6764	down
205200_at	NM_003278.1	NM 003278	CLEC3B || EXOSC7	C-type lectin domain family 3, member B || exosome component 7	4.71488	0.365728	8.55386	0.240583	-3.83899	0.437763	36.1052	1.78896e-10	1.06982e-08	14.3104	down
202036_s_at	AF017987.1	AF017987	SFRP1	secreted frizzled-related protein 1	5.49132	0.364213	9.3286	0.473881	-3.83727	0.597673	29.2189	4.8898e-07	5.70413e-06	14.2934	down
209616_s_at	S73751.1	S73751	CES1 || CES1P1	carboxylesterase 1 || carboxylesterase 1 pseudogene 1	4.182	0.412658	8.01736	0.33366	-3.83536	0.530675	36.9549	1.42413e-08	3.33631e-07	14.2744	down
236396_at	AW051952	AW051952	LOC101927263	uncharacterized LOC101927263	4.68458	0.170549	8.51834	0.184106	-3.83376	0.250962	33.3767	1.26058e-16	2.46078e-13	14.2586	down
212253_x_at	BG253119	BG253119	DST	dystonin	5.03896	0.40774	8.86795	0.238999	-3.82899	0.472623	34.7756	1.61158e-09	5.93956e-08	14.2115	down
227662_at	AA541622	AA541622	SYNPO2	synaptopodin 2	6.97133	0.354763	10.7989	0.273675	-3.82757	0.448057	36.9956	2.79667e-10	1.5229e-08	14.1975	down
202274_at	NM_001615.2	NM 001615	ACTG2	actin, gamma 2, smooth muscle, enteric	6.876	0.288061	10.7029	0.520999	-3.82691	0.595331	22.5833	1.60225e-06	1.497e-05	14.191	down
206093_x_at	NM_007116.1	NM 007116	TNXA || TNXB	tenascin XA (pseudogene) || tenascin XB	5.38084	0.21964	9.19989	0.227336	-3.81905	0.316106	34.1976	6.8405e-14	2.26157e-11	14.114	down
242845_at	AI366780	AI366780	RUNX1T1	runt-related transcription factor 1; translocated to, 1 (cyclin D-related)	2.65314	0.295857	6.46492	0.208586	-3.81178	0.361994	36.665	1.23048e-12	2.12515e-10	14.043	down
232458_at	AU146808	AU146808	COL3A1	collagen, type III, alpha 1	6.63003	0.321079	10.44	0.197009	-3.80999	0.376702	35.3474	5.63343e-12	7.12428e-10	14.0256	down
210299_s_at	AF063002.1	AF063002	FHL1	four and a half LIM domains 1	5.91408	0.301123	9.72119	0.327831	-3.80711	0.445139	33.2028	6.61964e-10	2.97472e-08	13.9976	down
1563386_at	AL079282.1	AL079282	---	---	3.68861	0.234565	7.48991	0.345526	-3.8013	0.417623	26.457	1.23531e-09	4.87392e-08	13.9414	down
1556474_a_at	AK095698.1	AK095698	LOC285097	uncharacterized FLJ38379	3.26178	0.379846	7.04414	0.327072	-3.78236	0.501258	36.6502	5.71354e-09	1.60471e-07	13.7595	down
226047_at	N66571	N66571	MRVI1	murine retrovirus integration site 1 homolog	6.03226	0.368778	9.80496	0.303008	-3.7727	0.477295	36.9047	1.86676e-09	6.65251e-08	13.6677	down
219935_at	NM_007038.1	NM 007038	ADAMTS5	ADAM metallopeptidase with thrombospondin type 1 motif 5	6.19032	0.216571	9.95232	0.340404	-3.762	0.403457	25.1221	1.23253e-09	4.87392e-08	13.5667	down
203434_s_at	AI433463	AI433463	MME	membrane metallo-endopeptidase	4.31362	0.415894	8.07544	0.316668	-3.76182	0.52273	36.9796	1.55857e-08	3.59264e-07	13.5651	down
1559255_a_at	AF087976.1	AF087976	---	---	3.04651	0.341971	6.80785	0.310322	-3.76133	0.461783	36.1755	1.06024e-09	4.32753e-08	13.5605	down
212915_at	AL569804	AL569804	PDZRN3	PDZ domain containing ring finger 3	7.19128	0.266502	10.9525	0.201215	-3.76126	0.333932	36.9632	1.6473e-13	4.28355e-11	13.5598	down
1553179_at	NM_133638.1	NM 133638	ADAMTS19	ADAM metallopeptidase with thrombospondin type 1 motif 19	3.85845	0.595828	7.6196	0.277205	-3.76114	0.657155	31.6019	2.52776e-06	2.17134e-05	13.5587	down
210875_s_at	U12170.1	U12170	ZEB1	zinc finger E-box binding homeobox 1	4.86235	0.391526	8.61402	0.19065	-3.75167	0.435477	32.2239	7.18246e-10	3.15415e-08	13.4699	down
229273_at	AU152837	AU152837	SALL1	spalt-like transcription factor 1	5.90893	0.780308	9.65674	0.119931	-3.74781	0.789471	24.0774	7.83651e-05	0.000357924	13.434	down
219682_s_at	NM_016569.1	NM 016569	TBX3	T-box 3	6.0375	0.304036	9.77271	0.141054	-3.73521	0.335163	31.5642	1.7929e-12	2.84199e-10	13.3172	down
204457_s_at	NM_002048.1	NM 002048	GAS1	growth arrest-specific 1	7.16404	0.525421	10.8916	0.331789	-3.72755	0.621411	35.6796	7.21737e-07	7.8011e-06	13.2466	down
227874_at	AI635774	AI635774	EMCN	endomucin	4.60375	0.295108	8.32591	0.182239	-3.72215	0.346843	35.4236	1.11446e-12	1.96886e-10	13.1972	down
228563_at	BE504215	BE504215	GJC1	gap junction protein gamma 1	3.06707	0.321365	6.78399	0.269875	-3.71692	0.419652	36.8062	1.17841e-10	7.66067e-09	13.1493	down
225720_at	AW009747	AW009747	SYNPO2	synaptopodin 2	5.63856	0.309057	9.34327	0.297599	-3.70471	0.429047	35.4108	3.08928e-10	1.6404e-08	13.0385	down
220817_at	NM_016179.1	NM 016179	TRPC4	transient receptor potential cation channel, subfamily C, member 4	2.61451	0.309764	6.31762	0.528753	-3.70312	0.612808	23.569	3.30655e-06	2.70306e-05	13.0241	down
207977_s_at	NM_001937.2	NM 001937	DPT	dermatopontin	3.05181	0.339342	6.75058	0.188605	-3.69877	0.388233	34.0644	3.89797e-11	3.13231e-09	12.9849	down
211602_s_at	U31110.1	U31110	TRPC1	transient receptor potential cation channel, subfamily C, member 1	3.11681	0.33557	6.81121	0.232605	-3.6944	0.408304	36.5496	7.29157e-11	5.19227e-09	12.9457	down
241291_at	AI922102	AI922102	LINC01541	long intergenic non-protein coding RNA 1541	5.6439	1.03695	9.33434	0.506373	-3.69044	1.15398	32.2632	0.00309553	0.00787252	12.9102	down
203373_at	NM_003877.1	NM 003877	SOCS2	suppressor of cytokine signaling 2	7.18547	0.263	10.8669	0.110176	-3.68147	0.285145	30.2505	7.68838e-14	2.43743e-11	12.8302	down
232903_at	BF680284	BF680284	---	---	4.31069	0.194476	7.98767	0.134396	-3.67698	0.236396	36.5274	1.08432e-17	3.13679e-14	12.7903	down
222161_at	AJ012370.1	AJ012370	NAALAD2	N-acetylated alpha-linked acidic dipeptidase 2	3.94966	0.349771	7.62129	0.243129	-3.67163	0.425971	36.5697	2.46412e-10	1.38416e-08	12.743	down
225895_at	AI634580	AI634580	SYNPO2	synaptopodin 2	7.05879	0.294567	10.7165	0.262709	-3.65773	0.394697	36.3542	4.14818e-11	3.27649e-09	12.6208	down
238835_at	AV707318	AV707318	AVPR1A	arginine vasopressin receptor 1A	5.09875	0.262746	8.75395	0.188869	-3.6552	0.323585	36.7778	1.62387e-13	4.28355e-11	12.5987	down
202222_s_at	NM_001927.1	NM 001927	DES	desmin	5.41024	0.171187	9.05935	0.473187	-3.64911	0.503201	17.7197	1.05784e-06	1.06395e-05	12.5456	down
239568_at	AW451832	AW451832	PLEKHH2	pleckstrin homology domain containing, family H (with MyTH4 domain) member 2	4.00111	0.308231	7.63749	0.195811	-3.63637	0.365168	35.7457	7.51142e-12	9.00708e-10	12.4353	down
201540_at	NM_001449.1	NM 001449	FHL1	four and a half LIM domains 1	8.3098	0.261956	11.9427	0.253324	-3.63291	0.36441	35.3471	8.24481e-12	9.73519e-10	12.4056	down
229160_at	AI967987	AI967987	MUM1L1	melanoma associated antigen (mutated) 1-like 1	6.17837	0.394889	9.80723	0.273752	-3.62887	0.480497	36.5504	5.69948e-09	1.60471e-07	12.3708	down
209550_at	U35139.1	U35139	NDN	necdin, MAGE family member	7.1158	0.233922	10.7413	0.094552	-3.62554	0.252308	29.8217	6.08764e-15	3.93925e-12	12.3423	down
212224_at	NM_000689.1	NM 000689	ALDH1A1	aldehyde dehydrogenase 1 family, member A1	7.65074	0.341338	11.2699	0.214034	-3.6192	0.402892	35.6005	1.1126e-10	7.31504e-09	12.2881	down
233675_s_at	AL122103.1	AL122103	TPTE2P6	transmembrane phosphoinositide 3-phosphatase and tensin homolog 2 pseudogene 6	3.12669	0.345871	6.74479	0.426677	-3.6181	0.549254	30.4426	2.54815e-07	3.32799e-06	12.2788	down
242436_at	AW173622	AW173622	---	---	3.40831	0.286554	7.02548	0.243569	-3.61717	0.376084	36.7366	1.41255e-11	1.44649e-09	12.2709	down
228635_at	AI640307	AI640307	PCDH10	protocadherin 10	2.64643	0.35128	6.25814	0.343329	-3.61171	0.491195	35.1842	1.30457e-08	3.13191e-07	12.2246	down
219436_s_at	NM_016242.1	NM 016242	EMCN	endomucin	3.80282	0.374584	7.41315	0.22339	-3.61033	0.436138	34.9968	9.30693e-10	3.88791e-08	12.2129	down
213068_at	AI146848	AI146848	DPT	dermatopontin	3.65997	0.330399	7.26553	0.223989	-3.60556	0.399168	36.3764	7.95572e-11	5.63056e-09	12.1725	down
1556427_s_at	AL834319.1	AL834319	LRRN4CL	LRRN4 C-terminal like	5.5996	0.133127	9.20508	0.206069	-3.60549	0.24533	25.4285	6.16442e-14	2.09799e-11	12.1719	down
228750_at	AI693516	AI693516	COL14A1	collagen, type XIV, alpha 1	5.34031	0.218183	8.93766	0.263839	-3.59735	0.342367	30.8994	1.00812e-11	1.10573e-09	12.1035	down
1556209_at	CA447397	CA447397	CLEC2B	C-type lectin domain family 2, member B	2.93515	0.416668	6.53228	0.244431	-3.59713	0.483072	34.7861	1.06314e-08	2.65132e-07	12.1016	down
239349_at	BE856929	BE856929	C1QTNF7	C1q and tumor necrosis factor related protein 7	4.58342	0.300391	8.17986	0.295623	-3.59644	0.421459	35.0748	4.4471e-10	2.16672e-08	12.0959	down
201893_x_at	AF138300.1	AF138300	DCN	decorin	9.84072	0.325103	13.4304	0.172568	-3.58966	0.368064	33.4271	2.6374e-11	2.32967e-09	12.0391	down
205612_at	NM_007351.1	NM 007351	MMRN1	multimerin 1	3.39998	0.255388	6.98514	0.257474	-3.58516	0.362651	34.6713	1.26624e-11	1.32938e-09	12.0016	down
227386_s_at	N63821	N63821	TMEM200B	transmembrane protein 200B	5.92377	0.155104	9.50519	0.246976	-3.58142	0.291641	24.8664	4.71422e-12	6.23435e-10	11.9706	down
228882_at	AL042088	AL042088	TUB	tubby bipartite transcription factor	5.81224	0.335606	9.3839	0.265138	-3.57166	0.427702	36.9945	4.89884e-10	2.35216e-08	11.8899	down
205529_s_at	NM_004349.1	NM 004349	RUNX1T1	runt-related transcription factor 1; translocated to, 1 (cyclin D-related)	5.12405	0.171235	8.68696	0.228709	-3.56291	0.285708	28.6205	4.31275e-13	9.50571e-11	11.818	down
225524_at	AU152178	AU152178	ANTXR2	anthrax toxin receptor 2	7.36418	0.221623	10.9233	0.186535	-3.55914	0.289676	36.7941	1.37748e-14	7.41375e-12	11.7871	down
228715_at	AV725825	AV725825	ZCCHC12	zinc finger, CCHC domain containing 12	4.91346	0.306328	8.47149	0.466079	-3.55804	0.557733	25.7795	9.69181e-07	9.89698e-06	11.7781	down
235759_at	AI095542	AI095542	---	---	4.74504	0.205639	8.30247	0.264942	-3.55743	0.335383	29.4444	1.42319e-11	1.45096e-09	11.7732	down
237206_at	AI452798	AI452798	MYOCD	myocardin	4.68966	0.375439	8.2413	0.449426	-3.55164	0.585609	31.1299	1.00356e-06	1.01836e-05	11.726	down
201044_x_at	AA530892	AA530892	DUSP1	dual specificity phosphatase 1	4.73761	0.402563	8.28177	0.335012	-3.54416	0.523727	36.8514	5.91862e-08	1.03299e-06	11.6654	down
202995_s_at	NM_006486.1	NM 006486	FBLN1	fibulin 1	7.34142	0.379547	10.8851	0.203533	-3.54371	0.430675	33.5695	1.47276e-09	5.54214e-08	11.6618	down
205648_at	NM_003391.1	NM 003391	WNT2	wingless-type MMTV integration site family member 2	5.896	0.132866	9.43959	0.261152	-3.54359	0.293008	21.3163	5.18734e-11	3.93608e-09	11.6608	down
1555233_at	BC025770.1	BC025770	RHOJ	ras homolog family member J	4.26623	0.256231	7.80167	0.164864	-3.53544	0.304688	35.8822	1.06013e-13	3.06684e-11	11.5951	down
226303_at	AA706788	AA706788	PGM5	phosphoglucomutase 5	6.37659	0.283169	9.90621	0.480608	-3.52962	0.557825	23.6708	1.63163e-06	1.52005e-05	11.5484	down
205908_s_at	NM_005014.1	NM 005014	OMD	osteomodulin	2.92298	0.47822	6.44416	0.403618	-3.52118	0.625781	36.7786	2.04883e-06	1.82721e-05	11.481	down
230319_at	AI222435	AI222435	---	---	4.26494	0.497443	7.78431	0.202479	-3.51936	0.537073	29.9041	3.05325e-07	3.86762e-06	11.4666	down
228776_at	AA430014	AA430014	GJC1	gap junction protein gamma 1	6.11585	0.219264	9.63217	0.238738	-3.51632	0.324149	33.2006	1.88093e-12	2.84512e-10	11.4424	down
235489_at	AI583530	AI583530	RHOJ	ras homolog family member J	5.59903	0.208748	9.11411	0.182722	-3.51509	0.277422	36.5229	6.18685e-15	3.93925e-12	11.4326	down
1567706_at	AF009316.1	AF009316	---	---	2.68855	0.414627	6.20168	0.204445	-3.51314	0.462291	32.3973	1.08077e-08	2.67797e-07	11.4172	down
228233_at	AI824037	AI824037	FREM1	FRAS1 related extracellular matrix 1	4.46769	0.384615	7.97721	0.261017	-3.50952	0.464821	36.3851	5.90176e-09	1.64362e-07	11.3886	down
225946_at	BG484552	BG484552	RASSF8	Ras association (RalGDS/AF-6) domain family (N-terminal) member 8	6.38439	0.249797	9.88702	0.185456	-3.50264	0.311115	36.9167	1.69817e-13	4.36676e-11	11.3344	down
205893_at	NM_014932.1	NM 014932	NLGN1	neuroligin 1	2.95796	0.452866	6.46017	0.260108	-3.50221	0.522249	34.5083	9.84225e-08	1.5612e-06	11.3311	down
213075_at	AL050002.1	AL050002	OLFML2A	olfactomedin like 2A	5.88155	0.317537	9.38003	0.298155	-3.49848	0.435576	35.7636	1.60411e-09	5.93956e-08	11.3018	down
228854_at	AI492388	AI492388	---	---	5.45504	0.375084	8.95195	0.537942	-3.49691	0.655797	27.0325	1.24404e-05	7.96868e-05	11.2895	down
228186_s_at	BF589322	BF589322	RSPO3	R-spondin 3	5.41321	0.495555	8.89879	0.34223	-3.48558	0.602243	36.5224	1.27209e-06	1.23594e-05	11.2012	down
225894_at	AL589603	AL589603	SYNPO2	synaptopodin 2	4.19796	0.316461	7.68058	0.309228	-3.48262	0.442458	35.1877	2.86925e-09	9.32626e-08	11.1783	down
228368_at	AI936560	AI936560	ARHGAP20	Rho GTPase activating protein 20	4.79534	0.225846	8.27649	0.265543	-3.48115	0.348597	31.5355	2.74986e-11	2.40151e-09	11.1669	down
228010_at	AI669212	AI669212	PPP2R2C	protein phosphatase 2, regulatory subunit B, gamma	5.87261	0.394021	9.35322	0.339764	-3.48061	0.520281	36.6399	7.72096e-08	1.27387e-06	11.1627	down
1560924_at	Z39232	Z39232	---	---	4.78587	0.149463	8.26528	0.261138	-3.47941	0.300886	23.1618	4.21787e-11	3.32021e-09	11.1534	down
204719_at	NM_007168.1	NM 007168	ABCA8	ATP binding cassette subfamily A member 8	5.753	0.359863	9.22837	0.422533	-3.47538	0.555009	31.5665	5.4025e-07	6.17737e-06	11.1222	down
229127_at	BF195118	BF195118	JAM2	junctional adhesion molecule 2	4.92566	0.19592	8.4004	0.20583	-3.47475	0.284166	33.9149	5.54427e-14	1.91509e-11	11.1174	down
206101_at	NM_001393.1	NM 001393	ECM2	extracellular matrix protein 2, female organ and adipocyte specific	6.26795	0.343433	9.74148	0.262926	-3.47352	0.432524	36.9877	1.26124e-09	4.94735e-08	11.108	down
225544_at	AI806338	AI806338	TBX3	T-box 3	6.57019	0.222322	10.0349	0.165331	-3.46466	0.277058	36.9221	7.69549e-15	4.45242e-12	11.04	down
235723_at	AA843242	AA843242	BNC2	basonuclin 2	4.61427	0.255691	8.07625	0.399769	-3.46197	0.474545	25.2274	1.14463e-07	1.76131e-06	11.0194	down
223877_at	AF329839.1	AF329839	C1QTNF7	C1q and tumor necrosis factor related protein 7	3.40513	0.312473	6.86487	0.243107	-3.45974	0.395905	36.9997	1.58198e-10	9.66009e-09	11.0024	down
202765_s_at	AI264196	AI264196	FBN1	fibrillin 1	4.89288	0.458137	8.34904	0.210497	-3.45616	0.504181	31.4344	1.02837e-07	1.61682e-06	10.9751	down
232332_at	AI610999	AI610999	KIAA1210	KIAA1210	3.79769	0.245834	7.25339	0.562383	-3.4557	0.613766	19.4297	1.82781e-05	0.000108353	10.9716	down
238906_s_at	BE218803	BE218803	RHOJ	ras homolog family member J	3.76379	0.309631	7.21854	0.14464	-3.45475	0.341748	31.6566	1.95893e-11	1.85043e-09	10.9644	down
212764_at	AI806174	AI806174	ZEB1	zinc finger E-box binding homeobox 1	7.40395	0.256651	10.8515	0.212173	-3.44754	0.332997	36.8806	1.83532e-12	2.84512e-10	10.9097	down
234078_at	AU147035	AU147035	ADAMTS9-AS2	ADAMTS9 antisense RNA 2	2.61544	0.30362	6.06089	0.312356	-3.44545	0.435604	34.3099	3.06641e-09	9.82908e-08	10.8939	down
1558636_s_at	BI254089	BI254089	ADAMTS5	ADAM metallopeptidase with thrombospondin type 1 motif 5	2.69947	0.307368	6.14258	0.322229	-3.44311	0.445316	33.9559	5.45901e-09	1.55016e-07	10.8763	down
216235_s_at	S81545.1	S81545	EDNRA	endothelin receptor type A	4.99907	0.278383	8.43117	0.311937	-3.4321	0.418093	32.5954	1.9438e-09	6.85753e-08	10.7936	down
239849_at	AI417595	AI417595	---	---	2.71471	0.289707	6.1444	0.268406	-3.4297	0.394933	35.9345	2.37306e-10	1.34278e-08	10.7756	down
229459_at	AV723914	AV723914	FAM19A5	family with sequence similarity 19 (chemokine (C-C motif)-like), member A5	4.46429	0.308674	7.89261	0.157393	-3.42832	0.346485	32.8648	2.20495e-11	2.03304e-09	10.7653	down
204749_at	NM_004538.1	NM 004538	NAP1L3	nucleosome assembly protein 1-like 3	5.94885	0.247766	9.37371	0.25048	-3.42486	0.352318	34.6232	1.98114e-11	1.8638e-09	10.7395	down
227654_at	AI056877	AI056877	FAM65C	family with sequence similarity 65, member C	4.73687	0.258946	8.15476	0.222028	-3.41789	0.3411	36.6798	4.78281e-12	6.25359e-10	10.6878	down
244420_at	AI128130	AI128130	---	---	4.36752	0.114653	7.78381	0.237628	-3.41629	0.263842	20.5976	2.32371e-11	2.10069e-09	10.6759	down
222717_at	BF982174	BF982174	SDPR	serum deprivation response	5.31068	0.264753	8.72688	0.370233	-3.4162	0.455155	27.588	3.91429e-08	7.45583e-07	10.6753	down
209335_at	AI281593	AI281593	DCN	decorin	8.12931	0.30327	11.5413	0.223866	-3.41199	0.376946	36.8966	6.61872e-11	4.81689e-09	10.6441	down
211276_at	AF063606.1	AF063606	TCEAL2	transcription elongation factor A (SII)-like 2	4.9325	0.377255	8.34377	0.460221	-3.41127	0.595084	30.6987	2.72342e-06	2.30366e-05	10.6389	down
1554007_at	BC036488.1	BC036488	---	---	6.73125	0.18472	10.1343	0.433986	-3.40306	0.471663	19.1496	7.15923e-07	7.74958e-06	10.5785	down
244745_at	BG484193	BG484193	RERG	RAS-like, estrogen-regulated, growth inhibitor	4.74315	0.501824	8.14597	0.522289	-3.40282	0.724302	34.0938	4.19321e-05	0.000214936	10.5767	down
204442_x_at	NM_003573.1	NM 003573	LTBP4	latent transforming growth factor beta binding protein 4	5.85872	0.319242	9.25615	0.25308	-3.39743	0.407388	36.991	5.06712e-10	2.40797e-08	10.5373	down
1560813_at	BF692592	BF692592	---	---	4.62784	0.372649	8.01629	0.14258	-3.38845	0.398994	29.1989	2.21471e-09	7.57089e-08	10.4719	down
205392_s_at	NM_004166.1	NM 004166	CCL14 || CCL15-CCL14	chemokine (C-C motif) ligand 14 || CCL15-CCL14 readthrough (NMD candidate)	5.39476	0.315396	8.78226	0.316191	-3.3875	0.4466	34.768	7.12294e-09	1.91905e-07	10.465	down
229073_at	AA912476	AA912476	PRTG	protogenin	4.98396	0.263468	8.37005	0.248736	-3.38609	0.362332	35.6909	3.99641e-11	3.18928e-09	10.4548	down
209894_at	U50748.1	U50748	LEPR	leptin receptor	7.14586	0.166505	10.5302	0.292848	-3.38437	0.336873	23.0486	6.85228e-10	3.04381e-08	10.4423	down
228728_at	BF724137	BF724137	CPED1	cadherin-like and PC-esterase domain containing 1	7.1966	0.24768	10.5748	0.287365	-3.37819	0.379373	31.8332	3.74676e-10	1.8974e-08	10.3977	down
213933_at	AW242315	AW242315	PTGER3	prostaglandin E receptor 3 (subtype EP3)	4.91967	0.247565	8.29686	0.502034	-3.3772	0.559756	20.8849	5.60928e-06	4.15676e-05	10.3905	down
201150_s_at	NM_000362.2	NM 000362	TIMP3	TIMP metallopeptidase inhibitor 3	8.10936	0.347703	11.4859	0.348807	-3.37655	0.492508	34.7568	6.08314e-08	1.054e-06	10.3858	down
233364_s_at	AK021804.1	AK021804	---	---	6.66349	0.330011	10.038	0.202459	-3.37449	0.387165	35.3456	2.49837e-10	1.39627e-08	10.3711	down
204845_s_at	NM_001977.1	NM 001977	ENPEP	glutamyl aminopeptidase (aminopeptidase A)	4.20474	0.227739	7.57733	0.318749	-3.37259	0.391747	27.5687	2.67685e-09	8.75006e-08	10.3574	down
229308_at	AW273796	AW273796	ANKRD29	ankyrin repeat domain 29	4.59356	0.311013	7.95805	0.396092	-3.36449	0.503605	29.7106	2.22105e-07	2.98327e-06	10.2994	down
215382_x_at	AF206666.1	AF206666	TPSAB1 || TPSB2	tryptase alpha/beta 1 || tryptase beta 2 (gene/pseudogene)	3.78963	0.334045	7.1431	0.522802	-3.35347	0.62041	25.2073	1.27679e-05	8.14462e-05	10.221	down
208305_at	NM_000926.1	NM 000926	PGR	progesterone receptor	4.87026	0.504173	8.21851	0.394976	-3.34825	0.640466	36.9994	6.9641e-06	4.96367e-05	10.1841	down
213247_at	AA716107	AA716107	SVEP1	sushi, von Willebrand factor type A, EGF and pentraxin domain containing 1	3.83741	0.342073	7.18187	0.184927	-3.34447	0.38886	33.682	5.15954e-10	2.44187e-08	10.1575	down
203571_s_at	NM_006829.1	NM 006829	ADIRF	adipogenesis regulatory factor	6.09108	0.73851	9.43156	0.576598	-3.34049	0.936943	37	0.00102399	0.00309254	10.1295	down
219532_at	NM_022726.1	NM 022726	ELOVL4	ELOVL fatty acid elongase 4	3.39308	0.367298	6.73206	0.151359	-3.33897	0.397263	30.0511	2.18868e-09	7.50411e-08	10.1189	down
205907_s_at	AI765819	AI765819	OMD	osteomodulin	3.98011	0.346565	7.30884	0.293209	-3.32873	0.453959	36.7647	1.06577e-08	2.65387e-07	10.0473	down
57588_at	R62432	R62432	SLC24A3	solute carrier family 24 (sodium/potassium/calcium exchanger), member 3	6.04263	0.266299	9.36725	0.204204	-3.32462	0.335581	36.9897	5.93247e-12	7.38146e-10	10.0187	down
242680_at	AW242409	AW242409	AVPR1A	arginine vasopressin receptor 1A	6.21485	0.243588	9.53454	0.183683	-3.31968	0.305081	36.9604	4.42848e-13	9.60061e-11	9.98445	down
208335_s_at	NM_002036.1	NM 002036	ACKR1	atypical chemokine receptor 1 (Duffy blood group)	3.82121	0.35559	7.13761	0.240202	-3.3164	0.429117	36.3462	3.49533e-09	1.08726e-07	9.96178	down
209469_at	BF939489	BF939489	GPM6A	glycoprotein M6A	3.64448	0.468578	6.94836	0.400337	-3.30388	0.616308	36.7038	4.71005e-06	3.60233e-05	9.87569	down
204400_at	NM_005864.1	NM 005864	EFS	embryonal Fyn-associated substrate	5.79211	0.416039	9.09564	0.0994731	-3.30353	0.427766	25.5676	3.81529e-08	7.30333e-07	9.87325	down
225481_at	AL040051	AL040051	FRMD6	FERM domain containing 6	7.17051	0.268472	10.4692	0.251396	-3.29869	0.3678	35.7995	1.10099e-10	7.25935e-09	9.8402	down
213131_at	R38389	R38389	OLFM1	olfactomedin 1	4.32466	0.475725	7.62335	0.383957	-3.29869	0.61134	36.9594	4.1431e-06	3.2448e-05	9.84019	down
209242_at	AL042588	AL042588	PEG3	paternally expressed 3	8.04164	0.428671	11.3401	0.24382	-3.29841	0.493161	34.3778	1.05677e-07	1.64914e-06	9.83834	down
202450_s_at	NM_000396.1	NM 000396	CTSK	cathepsin K	8.01316	0.210307	11.2961	0.110843	-3.28294	0.237729	33.3279	2.40244e-15	2.05924e-12	9.73337	down
205384_at	NM_005031.2	NM 005031	FXYD1	FXYD domain containing ion transport regulator 1	5.02932	0.24008	8.30339	0.294082	-3.27406	0.379634	30.6048	1.07945e-09	4.38275e-08	9.67367	down
231981_at	AK001889.1	AK001889	PRLR	prolactin receptor	4.54848	0.193179	7.82031	0.253578	-3.27183	0.318779	29.0165	3.62184e-11	2.97235e-09	9.65871	down
1557261_at	AK091254.1	AK091254	WHAMMP2 || WHAMMP3	WAS protein homolog associated with actin, golgi membranes and microtubules pseudogene 2 || WAS protein homolog associated with actin, golgi membranes and microtubules pseudogene 3	3.04455	0.392601	6.31422	0.171491	-3.26967	0.428421	30.7736	1.38555e-08	3.28206e-07	9.64426	down
214078_at	AF070581.1	AF070581	LOC104968398	adriamycin resistance-associated	4.24834	0.340669	7.51301	0.240174	-3.26467	0.41682	36.6649	2.4197e-09	8.05743e-08	9.61091	down
232204_at	AF208502.1	AF208502	EBF1	early B-cell factor 1	5.36202	0.313628	8.62366	0.19352	-3.26164	0.368528	35.4141	1.6867e-10	1.02138e-08	9.59072	down
225464_at	N30138	N30138	FRMD6	FERM domain containing 6	7.24444	0.249314	10.5043	0.249377	-3.25987	0.352628	34.8065	6.69981e-11	4.86062e-09	9.57897	down
227875_at	AB037730.1	AB037730	KLHL13	kelch-like family member 13	6.36722	0.410434	9.62308	0.131278	-3.25586	0.430918	27.4743	3.547e-08	6.91561e-07	9.55236	down
221885_at	AI131051	AI131051	DENND2A	DENN/MADD domain containing 2A	3.99481	0.257482	7.24802	0.126442	-3.25322	0.286853	32.3407	8.29918e-13	1.56565e-10	9.53489	down
228027_at	BF732712	BF732712	ARMCX5-GPRASP2 || GPRASP2	ARMCX5-GPRASP2 readthrough || G protein-coupled receptor associated sorting protein 2	6.8838	0.150786	10.1366	0.211907	-3.25276	0.260079	27.4784	7.38188e-13	1.44779e-10	9.53186	down
210139_s_at	L03203.1	L03203	PMP22	peripheral myelin protein 22	8.29636	0.255319	11.5485	0.148894	-3.25218	0.295562	34.7091	7.30273e-13	1.4445e-10	9.52806	down
227929_at	AU151342	AU151342	LIN7A	lin-7 homolog A (C. elegans)	5.08327	0.308784	8.33328	0.300482	-3.25001	0.430856	35.2519	7.36875e-09	1.98066e-07	9.51374	down
229178_at	AV699825	AV699825	PRTG	protogenin	5.15901	0.313537	8.40349	0.225894	-3.24448	0.386437	36.7897	4.48575e-10	2.18094e-08	9.4773	down
229669_at	AA166965	AA166965	CCDC144NL-AS1 || LOC105369205 || LOC339260	CCDC144NL antisense RNA 1 || uncharacterized LOC105369205 || uncharacterized LOC339260	4.74036	0.194677	7.98089	0.474568	-3.24053	0.512946	18.7845	4.85668e-06	3.69366e-05	9.45139	down
223629_at	BC001186.1	BC001186	PCDHB5	protocadherin beta 5	3.98709	0.431138	7.22534	0.103413	-3.23825	0.443367	25.5835	1.02999e-07	1.61815e-06	9.43651	down
224942_at	BG434272	BG434272	PAPPA	pregnancy-associated plasma protein A, pappalysin 1	3.95411	0.232985	7.19083	0.249622	-3.23671	0.341457	33.5285	5.18269e-11	3.93608e-09	9.42644	down
226751_at	AW193693	AW193693	CNRIP1	cannabinoid receptor interacting protein 1	6.61136	0.225686	9.84784	0.175502	-3.23648	0.285893	36.9996	1.40473e-13	3.82466e-11	9.42491	down
220794_at	NM_022469.1	NM 022469	GREM2	gremlin 2, DAN family BMP antagonist	3.05238	0.522237	6.28584	0.465882	-3.23346	0.699841	36.3516	4.67956e-05	0.000235638	9.40522	down
232544_at	AU144916	AU144916	---	---	5.32184	0.44033	8.55438	0.290977	-3.23254	0.527786	36.1486	4.66086e-07	5.50057e-06	9.39922	down
1557745_at	BE551038	BE551038	---	---	4.15132	0.356471	7.38349	0.508569	-3.23217	0.621059	27.1471	1.73257e-05	0.000103771	9.3968	down
226066_at	AL117653.1	AL117653	MITF	microphthalmia-associated transcription factor	7.89807	0.280351	11.1239	0.120608	-3.22579	0.305194	30.5804	9.87465e-12	1.08823e-09	9.35533	down
243502_at	BF035598	BF035598	GJC1	gap junction protein gamma 1	3.10633	0.360255	6.32155	0.259526	-3.21522	0.444002	36.7891	1.39998e-08	3.30323e-07	9.28706	down
232852_at	AK024979.1	AK024979	---	---	5.26891	0.196792	8.47914	0.139233	-3.21023	0.241067	36.6871	1.27365e-15	1.33982e-12	9.25497	down
209955_s_at	U76833.1	U76833	FAP	fibroblast activation protein alpha	5.75714	0.393481	8.96547	0.199215	-3.20833	0.441038	32.7655	2.50386e-08	5.1646e-07	9.24282	down
204570_at	NM_001864.1	NM 001864	COX7A1	cytochrome c oxidase subunit VIIa polypeptide 1 (muscle)	6.06918	0.212069	9.27502	0.222046	-3.20584	0.307047	33.9797	3.84732e-12	5.23851e-10	9.22687	down
213960_at	T87225	T87225	NTRK3	neurotrophic tyrosine kinase, receptor, type 3	3.50159	0.249595	6.70621	0.205029	-3.20462	0.323008	36.9056	5.85134e-12	7.35965e-10	9.21903	down
241780_at	AI040305	AI040305	CDH11	cadherin 11, type 2, OB-cadherin (osteoblast)	3.30284	0.424638	6.5055	0.213898	-3.20266	0.475468	32.6945	1.1792e-07	1.80491e-06	9.20655	down
209243_s_at	AF208967.1	AF208967	PEG3	paternally expressed 3	5.23266	0.500708	8.4317	0.262206	-3.19904	0.565209	33.2378	2.56704e-06	2.19626e-05	9.18348	down
219093_at	NM_017933.1	NM 017933	PID1	phosphotyrosine interaction domain containing 1	5.06718	0.26388	8.266	0.290644	-3.19882	0.392565	32.9609	2.10679e-09	7.32093e-08	9.18207	down
240776_at	AI378893	AI378893	PGR	progesterone receptor	3.4329	0.515999	6.62657	0.277268	-3.19367	0.585775	33.5977	4.60292e-06	3.53905e-05	9.14935	down
235228_at	AI376433	AI376433	CCDC85A	coiled-coil domain containing 85A	3.32573	0.530891	6.51936	0.49917	-3.19363	0.728709	35.7455	9.84385e-05	0.000432946	9.14911	down
206481_s_at	NM_001290.1	NM 001290	LDB2	LIM domain binding 2	7.20907	0.227834	10.4022	0.217703	-3.19317	0.315124	35.5229	5.06836e-12	6.55291e-10	9.14621	down
1566482_at	AL833114.1	AL833114	---	---	3.70044	0.335338	6.88158	0.269553	-3.18114	0.430245	36.9686	8.56658e-09	2.24018e-07	9.07024	down
222101_s_at	BF222893	BF222893	DCHS1	dachsous cadherin-related 1	6.60978	0.19939	9.79005	0.138235	-3.18027	0.242622	36.5509	2.19786e-15	2.0346e-12	9.06475	down
223667_at	AF092137.1	AF092137	FKBP7	FK506 binding protein 7	3.01477	0.372	6.19113	0.156505	-3.17636	0.403581	30.3029	8.17534e-09	2.15492e-07	9.04024	down
209735_at	AF098951.2	AF098951	ABCG2	ATP binding cassette subfamily G member 2 (Junior blood group)	5.51394	0.170551	8.68302	0.225069	-3.16908	0.282389	28.895	4.74799e-12	6.24334e-10	8.9947	down
240450_at	BF061543	BF061543	---	---	3.27484	0.210539	6.44239	0.231597	-3.16755	0.312992	32.9876	1.20421e-11	1.27844e-09	8.98521	down
237727_at	H20179	H20179	---	---	5.24107	0.300867	8.40822	0.275744	-3.16715	0.408112	36.064	3.34969e-09	1.05329e-07	8.98268	down
225381_at	AW162210	AW162210	MIR100HG	mir-100-let-7a-2 cluster host gene	7.19725	0.292006	10.3609	0.186314	-3.16362	0.346382	35.7931	6.97408e-11	5.02807e-09	8.96075	down
232090_at	AI761578	AI761578	DNM3OS	DNM3 opposite strand/antisense RNA	5.94521	0.283938	9.1037	0.17097	-3.15849	0.331439	35.1176	2.84705e-11	2.44942e-09	8.92893	down
207191_s_at	NM_005545.1	NM 005545	ISLR	immunoglobulin superfamily containing leucine-rich repeat	7.24773	0.297597	10.4043	0.113345	-3.15653	0.318451	29.149	7.63247e-11	5.41835e-09	8.91681	down
215077_at	AU144167	AU144167	---	---	4.04822	0.297265	7.20291	0.268571	-3.15469	0.40062	36.2228	2.32219e-09	7.83418e-08	8.90545	down
205289_at	AA583044	AA583044	BMP2	bone morphogenetic protein 2	4.40497	0.451788	7.55946	0.214008	-3.15449	0.499912	31.8456	4.53075e-07	5.37718e-06	8.9042	down
217220_at	AL050153.1	AL050153	LOC100287387	uncharacterized LOC100287387	3.04007	0.199277	6.1915	0.218125	-3.15144	0.295448	33.0911	3.035e-12	4.2569e-10	8.88541	down
236335_at	AW298375	AW298375	GUCY1A2	guanylate cyclase 1, soluble, alpha 2	5.88454	0.301506	9.03514	0.290368	-3.1506	0.418592	35.4087	7.51967e-09	2.00724e-07	8.88026	down
229339_at	AI093327	AI093327	MYOCD	myocardin	4.73806	0.284711	7.8845	0.427921	-3.14644	0.513982	26.033	1.79051e-06	1.63916e-05	8.8547	down
234994_at	AA088177	AA088177	TMEM200A	transmembrane protein 200A	7.0368	0.261661	10.1771	0.175232	-3.14033	0.314917	36.2711	6.16664e-12	7.5912e-10	8.81723	down
236179_at	AI754693	AI754693	CDH11	cadherin 11, type 2, OB-cadherin (osteoblast)	5.69765	0.332804	8.83728	0.240835	-3.13963	0.410805	36.8117	4.15262e-09	1.25169e-07	8.81297	down
203296_s_at	NM_000702.1	NM 000702	ATP1A2	ATPase, Na+/K+ transporting, alpha 2 polypeptide	4.65311	0.499926	7.7906	0.614613	-3.1375	0.79226	30.5213	0.00041638	0.0014404	8.79997	down
233286_at	AK022258.1	AK022258	---	---	4.35497	0.311918	7.48989	0.175583	-3.13492	0.357942	34.2378	2.92164e-10	1.57246e-08	8.78423	down
208609_s_at	NM_019105.1	NM 019105	TNXB	tenascin XB	5.1532	0.229452	8.28632	0.202635	-3.13312	0.30612	36.446	2.88814e-12	4.07562e-10	8.77331	down
227061_at	AI088063	AI088063	CCDC80 || LINC01279	coiled-coil domain containing 80 || long intergenic non-protein coding RNA 1279	5.28514	0.333241	8.41321	0.3748	-3.12808	0.501523	32.5152	5.11677e-07	5.91969e-06	8.74268	down
228821_at	AW004016	AW004016	ST6GAL2	ST6 beta-galactosamide alpha-2,6-sialyltranferase 2	4.31456	0.574295	7.442	0.302091	-3.12744	0.648902	33.3005	3.07472e-05	0.000166219	8.73886	down
218418_s_at	NM_015493.1	NM 015493	KANK2	KN motif and ankyrin repeat domains 2	8.50066	0.179921	11.6262	0.18885	-3.12558	0.260837	33.9324	9.64205e-14	2.82463e-11	8.72754	down
211354_s_at	U52913.1	U52913	LEPR	leptin receptor	4.45516	0.115273	7.58065	0.175318	-3.1255	0.20982	25.7878	3.51643e-14	1.44263e-11	8.72706	down
223392_s_at	BF510588	BF510588	TSHZ3	teashirt zinc finger homeobox 3	6.0942	0.131873	9.21678	0.206989	-3.12259	0.245429	25.1496	1.85787e-12	2.84512e-10	8.70947	down
242324_x_at	AA740403	AA740403	CCBE1	collagen and calcium binding EGF domains 1	3.4518	0.335084	6.57303	0.28737	-3.12123	0.441433	36.6784	2.39418e-08	4.99389e-07	8.70131	down
215311_at	AL109696.1	AL109696	NTRK3	neurotrophic tyrosine kinase, receptor, type 3	3.34942	0.293084	6.46706	0.221525	-3.11764	0.367384	36.9656	3.31933e-10	1.7224e-08	8.67966	down
236099_at	AI380089	AI380089	---	---	4.60018	0.546722	7.7121	0.467265	-3.11192	0.719195	36.7015	0.000111542	0.000479371	8.64533	down
205991_s_at	NM_006902.2	NM 006902	PRRX1	paired related homeobox 1	5.97217	0.219907	9.08315	0.124913	-3.11098	0.252908	34.3599	3.84504e-14	1.53424e-11	8.63972	down
213992_at	AI889941	AI889941	COL4A6	collagen, type IV, alpha 6	5.24486	0.234283	8.35527	0.300875	-3.1104	0.381333	29.5185	4.72453e-09	1.3885e-07	8.63624	down
208096_s_at	NM_030820.1	NM 030820	COL21A1	collagen, type XXI, alpha 1	6.12997	0.470743	9.23187	0.350093	-3.10189	0.586655	36.9223	5.8193e-06	4.27814e-05	8.58544	down
223627_at	AL136778.1	AL136778	MEX3B	mex-3 RNA binding family member B	4.13468	0.348495	7.23521	0.218829	-3.10053	0.411503	35.6164	7.07777e-09	1.91068e-07	8.57737	down
205803_s_at	NM_003304.1	NM 003304	TRPC1	transient receptor potential cation channel, subfamily C, member 1	5.59941	0.239025	8.69833	0.250894	-3.09892	0.346526	33.9319	1.91522e-10	1.11786e-08	8.56777	down
220518_at	NM_024801.1	NM 024801	ABI3BP	ABI family, member 3 (NESH) binding protein	3.33722	0.379665	6.43016	0.226943	-3.09294	0.442321	35.026	3.89086e-08	7.41731e-07	8.53231	down
200795_at	NM_004684.1	NM 004684	SPARCL1	SPARC like 1	10.2533	0.249	13.346	0.186142	-3.09266	0.310886	36.9379	5.38755e-12	6.85078e-10	8.53066	down
202768_at	NM_006732.1	NM 006732	FOSB	FBJ murine osteosarcoma viral oncogene homolog B	5.54244	0.608245	8.62851	0.664018	-3.08608	0.90049	33.1459	0.00164645	0.0046192	8.49185	down
217023_x_at	AF099143	AF099143	TPSAB1 || TPSB2	tryptase alpha/beta 1 || tryptase beta 2 (gene/pseudogene)	4.36859	0.243842	7.4531	0.395095	-3.08451	0.464283	24.5302	6.40941e-07	7.09727e-06	8.48263	down
201843_s_at	NM_004105.2	NM 004105	EFEMP1	EGF containing fibulin-like extracellular matrix protein 1	6.13424	0.392938	9.21818	0.323915	-3.08394	0.509236	36.8922	5.33115e-07	6.12302e-06	8.47927	down
230664_at	H09657	H09657	H2BFXP || LOC100101478	H2B histone family, member X, pseudogene || H2B histone family, member M pseudogene	3.54701	0.392184	6.62866	0.125689	-3.08165	0.411833	27.4909	4.23893e-08	7.92421e-07	8.46582	down
211737_x_at	BC005916.1	BC005916	PTN	pleiotrophin	7.07098	0.417186	10.1525	0.174445	-3.08148	0.452189	30.2279	1.4112e-07	2.08266e-06	8.46485	down
219902_at	NM_017614.2	NM 017614	BHMT2	betaine--homocysteine S-methyltransferase 2	4.75395	0.34906	7.83444	0.0871596	-3.08049	0.359778	25.7927	5.16361e-09	1.47898e-07	8.45902	down
204793_at	NM_014710.1	NM 014710	GPRASP1	G protein-coupled receptor associated sorting protein 1	6.78282	0.156032	9.86134	0.254826	-3.07853	0.298801	24.3797	2.30482e-10	1.3138e-08	8.44753	down
226610_at	AA722878	AA722878	CENPV	centromere protein V	5.04903	0.465293	8.12682	0.148452	-3.07779	0.488401	27.4535	8.90398e-07	9.22816e-06	8.44319	down
203666_at	NM_000609.1	NM 000609	CXCL12	chemokine (C-X-C motif) ligand 12	6.57076	0.29526	9.64177	0.240954	-3.07101	0.3811	36.9283	1.1763e-09	4.70988e-08	8.40359	down
224550_s_at	AF081250.1	AF081250	MRVI1	murine retrovirus integration site 1 homolog	3.94282	0.340037	7.00722	0.368948	-3.0644	0.501744	33.2723	6.8075e-07	7.47727e-06	8.36521	down
215164_at	AL049279.1	AL049279	---	---	5.03436	0.27308	8.09781	0.188409	-3.06345	0.331769	36.5153	4.36604e-11	3.40918e-09	8.35968	down
216638_s_at	S78505.1	S78505	PRLR	prolactin receptor	3.11158	0.258685	6.16599	0.206465	-3.05441	0.330976	36.9818	3.92457e-11	3.14278e-09	8.30747	down
241457_at	AI821935	AI821935	---	---	6.37391	0.252242	9.42619	0.138743	-3.05228	0.287881	33.9213	2.62559e-12	3.77416e-10	8.29523	down
241505_at	BF513468	BF513468	---	---	3.89518	0.358282	6.94604	0.337639	-3.05086	0.492306	35.7152	3.91632e-07	4.78287e-06	8.28707	down
213176_s_at	AI910869	AI910869	LTBP4	latent transforming growth factor beta binding protein 4	4.49004	0.282107	7.54057	0.171499	-3.05053	0.330146	35.2353	6.03408e-11	4.50351e-09	8.28515	down
242638_at	AA045088	AA045088	LOC101928731	uncharacterized LOC101928731	3.26046	0.165183	6.30665	0.380883	-3.04619	0.41516	19.345	5.29088e-07	6.08885e-06	8.26025	down
227719_at	AA934610	AA934610	SMAD9	SMAD family member 9	7.15661	0.446079	10.2018	0.213789	-3.04516	0.494663	32.0052	6.91027e-07	7.54717e-06	8.25437	down
210108_at	BE550599	BE550599	CACNA1D	calcium channel, voltage-dependent, L type, alpha 1D subunit	4.48122	0.38816	7.52528	0.287329	-3.04406	0.482935	36.9066	2.4679e-07	3.23596e-06	8.24809	down
207789_s_at	NM_001936.1	NM 001936	DPP6	dipeptidyl-peptidase 6	4.53074	0.111095	7.56938	0.307694	-3.03864	0.327136	17.7049	3.17317e-08	6.30357e-07	8.21715	down
205110_s_at	NM_004114.1	NM 004114	FGF13	fibroblast growth factor 13	6.40582	0.390472	9.4431	0.21207	-3.03729	0.444344	33.7461	7.52087e-08	1.24682e-06	8.20946	down
235368_at	AI123555	AI123555	ADAMTS5	ADAM metallopeptidase with thrombospondin type 1 motif 5	6.49349	0.215867	9.53045	0.388066	-3.03695	0.444065	22.6825	6.09613e-07	6.82212e-06	8.20755	down
228399_at	AI569974	AI569974	OSR1	odd-skipped related transciption factor 1	3.39362	0.385737	6.42726	0.458492	-3.03364	0.599173	31.2905	1.75072e-05	0.000104718	8.18873	down
205802_at	NM_003304.1	NM 003304	TRPC1	transient receptor potential cation channel, subfamily C, member 1	5.93736	0.34115	8.96979	0.266325	-3.03243	0.432796	37	2.77795e-08	5.63949e-07	8.18185	down
239752_at	BE551781	BE551781	CECR2	cat eye syndrome chromosome region, candidate 2	4.34169	0.356124	7.37153	0.248071	-3.02983	0.434009	36.5847	3.19029e-08	6.33215e-07	8.16716	down
202283_at	NM_002615.1	NM 002615	SERPINF1	serpin peptidase inhibitor, clade F (alpha-2 antiplasmin, pigment epithelium derived factor), member 1	8.58287	0.367174	11.612	0.228604	-3.02911	0.432524	35.5191	3.49376e-08	6.83484e-07	8.16308	down
200974_at	NM_001613.1	NM 001613	ACTA2	actin, alpha 2, smooth muscle, aorta	10.2301	0.277424	13.2591	0.311917	-3.02898	0.41744	32.5225	2.75643e-08	5.60563e-07	8.16231	down
230644_at	AI375083	AI375083	LRFN5	leucine rich repeat and fibronectin type III domain containing 5	3.91073	0.204853	6.93682	0.16287	-3.02609	0.261709	36.9875	7.62937e-14	2.43743e-11	8.14599	down
205158_at	NM_002937.1	NM 002937	RNASE4	ribonuclease, RNase A family, 4	6.78832	0.351508	9.81399	0.277356	-3.02566	0.447754	36.9955	5.98298e-08	1.04108e-06	8.14358	down
213169_at	BG109855	BG109855	SEMA5A	sema domain, seven thrombospondin repeats (type 1 and type 1-like), transmembrane domain (TM) and short cytoplasmic domain, (semaphorin) 5A	6.12983	0.237583	9.15496	0.124476	-3.02513	0.268216	33.2446	6.6309e-13	1.32292e-10	8.14056	down
233575_s_at	AA705845	AA705845	TLE4	transducin-like enhancer of split 4	3.28341	0.331627	6.30818	0.144115	-3.02477	0.361588	30.7082	2.04095e-09	7.1135e-08	8.13852	down
240555_at	N33393	N33393	---	---	4.48645	0.311002	7.49925	0.263804	-3.0128	0.407817	36.7493	9.04785e-09	2.35275e-07	8.0713	down
213488_at	N73970	N73970	SNED1	sushi, nidogen and EGF-like domains 1	6.41493	0.19033	9.42414	0.266706	-3.00921	0.327655	27.5425	7.09416e-10	3.12129e-08	8.05126	down
1561123_at	AF086400.1	AF086400	---	---	3.30174	0.380937	6.31014	0.180448	-3.0084	0.421515	31.8457	4.34921e-08	8.08464e-07	8.04674	down
201744_s_at	NM_002345.1	NM 002345	LUM	lumican	9.98154	0.355738	12.979	0.110323	-2.99745	0.372452	27.2232	1.12899e-08	2.76782e-07	7.98588	down
211003_x_at	BC003551.1	BC003551	TGM2	transglutaminase 2	4.51864	0.417459	7.51569	0.144136	-2.99705	0.441642	28.1533	2.20572e-07	2.9644e-06	7.98366	down
205358_at	NM_000826.1	NM 000826	GRIA2	glutamate receptor, ionotropic, AMPA 2	5.06724	0.808822	8.05886	0.700317	-2.99162	1.06988	36.6094	0.00818754	0.0179947	7.95369	down
232568_at	AU145658	AU145658	MGC24103	uncharacterized MGC24103	6.27063	0.245456	9.25799	0.321205	-2.98735	0.404254	29.0874	3.76981e-08	7.23422e-07	7.93018	down
219197_s_at	AI424243	AI424243	SCUBE2	signal peptide, CUB domain, EGF-like 2	5.51656	0.492174	8.50241	0.277849	-2.98585	0.565186	34.2767	7.2102e-06	5.11387e-05	7.92193	down
228964_at	AI692659	AI692659	PRDM1	PR domain containing 1, with ZNF domain	7.34124	0.264157	10.3219	0.185771	-2.98063	0.322939	36.649	4.26363e-11	3.34485e-09	7.89329	down
244289_at	AI242408	AI242408	ZNF300P1	zinc finger protein 300 pseudogene 1 (functional)	4.50957	0.210133	7.48599	0.274066	-2.97642	0.345352	29.1637	1.63867e-09	6.02922e-08	7.87029	down
232370_at	AI635756	AI635756	GATA2-AS1	GATA2 antisense RNA 1	4.85706	0.634566	7.83108	0.139921	-2.97402	0.649809	25.193	0.000109802	0.000473654	7.85724	down
233249_at	AU155297	AU155297	LOC100507073	uncharacterized LOC100507073	4.9196	0.384638	7.89292	0.32808	-2.97332	0.505552	36.7146	9.34127e-07	9.59205e-06	7.85341	down
228967_at	BE964053	BE964053	EIF1	eukaryotic translation initiation factor 1	4.66256	0.31197	7.63502	0.176184	-2.97246	0.358282	34.2818	1.03669e-09	4.25622e-08	7.84871	down
203876_s_at	AI761713	AI761713	MMP11	matrix metallopeptidase 11	4.67955	0.301135	7.64693	0.527681	-2.96738	0.60756	23.1116	6.14205e-05	0.000294358	7.82113	down
204041_at	NM_000898.1	NM 000898	MAOB	monoamine oxidase B	7.68794	0.354277	10.6494	0.185855	-2.96146	0.400068	33.2628	1.59068e-08	3.64848e-07	7.7891	down
225516_at	AA876372	AA876372	SLC7A2	solute carrier family 7 (cationic amino acid transporter, y+ system), member 2	5.64589	0.573916	8.60576	0.278814	-2.95986	0.638057	32.1918	5.59189e-05	0.000272088	7.78051	down
229266_at	AI138603	AI138603	SHISA6	shisa family member 6	3.92724	0.409129	6.88545	0.39135	-2.95821	0.566163	35.5078	7.81799e-06	5.47417e-05	7.77161	down
237833_s_at	BF062366	BF062366	SNCAIP	synuclein alpha interacting protein	5.47131	0.200245	8.42808	0.140336	-2.95677	0.244524	36.6261	2.37211e-14	1.09795e-11	7.76386	down
227070_at	W63754	W63754	GLT8D2	glycosyltransferase 8 domain containing 2	6.60557	0.290374	9.56209	0.305236	-2.95652	0.421291	33.9038	4.3094e-08	8.02352e-07	7.76252	down
236031_x_at	AI127440	AI127440	FREM1	FRAS1 related extracellular matrix 1	3.79666	0.260801	6.74877	0.257101	-2.95211	0.366221	35.0472	1.70883e-09	6.19867e-08	7.7388	down
227646_at	BG435302	BG435302	EBF1	early B-cell factor 1	6.16615	0.28059	9.11485	0.222786	-2.9487	0.35828	36.9892	6.99196e-10	3.08807e-08	7.72054	down
211062_s_at	BC006393.1	BC006393	CPZ || GPR78	carboxypeptidase Z || G protein-coupled receptor 78	4.68445	0.429407	7.63241	0.269398	-2.94796	0.506918	35.6064	1.27362e-06	1.23691e-05	7.71657	down
209392_at	L35594.1	L35594	ENPP2	ectonucleotide pyrophosphatase/phosphodiesterase 2	8.85129	0.25634	11.7969	0.186722	-2.94566	0.317136	36.8424	3.43837e-11	2.86238e-09	7.70426	down
218087_s_at	NM_015385.1	NM 015385	SORBS1	sorbin and SH3 domain containing 1	6.19588	0.280873	9.14069	0.396732	-2.94482	0.486093	27.3664	1.71816e-06	1.58294e-05	7.69977	down
242876_at	AW665358	AW665358	AKT3	v-akt murine thymoma viral oncogene homolog 3	4.98714	0.188894	7.92959	0.152319	-2.94245	0.242656	36.9615	1.89956e-14	9.50728e-12	7.68716	down
238763_at	AI539118	AI539118	RBM20	RNA binding motif protein 20	3.78138	0.265777	6.72356	0.273099	-2.94218	0.381078	34.3317	5.23433e-09	1.49738e-07	7.68573	down
229278_at	AW474916	AW474916	USP51	ubiquitin specific peptidase 51	4.51528	0.3561	7.45674	0.168212	-2.94147	0.39383	31.8077	1.74419e-08	3.92662e-07	7.68192	down
228731_at	AW236803	AW236803	GUCY1A2	guanylate cyclase 1, soluble, alpha 2	6.06474	0.310083	9.00594	0.370764	-2.9412	0.48334	31.156	9.44086e-07	9.6781e-06	7.68049	down
209343_at	BC002449.1	BC002449	EFHD1	EF-hand domain family member D1	6.5752	0.346164	9.51442	0.21833	-2.93922	0.409265	35.6661	2.00239e-08	4.35684e-07	7.66996	down
227088_at	BF221547	BF221547	PDE5A	phosphodiesterase 5A, cGMP-specific	6.15367	0.299259	9.09246	0.262467	-2.93878	0.398052	36.5062	9.55221e-09	2.43844e-07	7.66765	down
209983_s_at	AB035266.1	AB035266	NRXN2	neurexin 2	3.22812	0.404133	6.16654	0.151625	-2.93842	0.43164	28.9873	1.78972e-07	2.51484e-06	7.66571	down
203699_s_at	U53506.1	U53506	DIO2	deiodinase, iodothyronine, type II	3.77448	0.518088	6.71227	0.686108	-2.93779	0.859744	28.8147	0.00190514	0.00522921	7.66235	down
238204_at	AI242160	AI242160	---	---	4.11356	0.208083	7.04889	0.518225	-2.93533	0.558441	18.5842	4.82874e-05	0.000241677	7.64929	down
217506_at	H49382	H49382	---	---	5.57817	0.438579	8.50994	0.191303	-2.93177	0.478486	30.7555	8.82968e-07	9.16758e-06	7.63047	down
231361_at	AI912122	AI912122	NLGN1	neuroligin 1	3.10476	0.352063	6.03418	0.259303	-2.92942	0.437249	36.8883	7.25157e-08	1.21302e-06	7.61805	down
242452_at	AI683911	AI683911	---	---	4.63299	0.397093	7.55365	0.189633	-2.92066	0.44005	31.9564	1.75097e-07	2.47693e-06	7.57192	down
1554474_a_at	BC018756.1	BC018756	MOXD1	monooxygenase, DBH-like 1	6.42766	0.382056	9.34708	0.315466	-2.91942	0.495465	36.8855	8.88177e-07	9.2107e-06	7.56542	down
219213_at	NM_021219.1	NM 021219	JAM2	junctional adhesion molecule 2	5.70105	0.216148	8.61925	0.158436	-2.9182	0.267996	36.8693	4.48026e-13	9.60061e-11	7.55904	down
204472_at	NM_005261.1	NM 005261	GEM	GTP binding protein overexpressed in skeletal muscle	6.88509	0.275254	9.8023	0.385293	-2.91721	0.473514	27.5664	1.26975e-06	1.23469e-05	7.55385	down
1556402_at	CA425190	CA425190	---	---	3.55049	0.292203	6.46473	0.370291	-2.91424	0.471696	29.8249	8.69195e-07	9.0408e-06	7.53831	down
223987_at	AF332891.1	AF332891	CHRDL2	chordin-like 2	3.34791	0.239518	6.26199	0.467914	-2.91409	0.525655	21.4034	1.57164e-05	9.60966e-05	7.5375	down
209651_at	BC001830.1	BC001830	TGFB1I1	transforming growth factor beta 1 induced transcript 1	7.5262	0.25982	10.4384	0.216218	-2.91216	0.338019	36.8514	2.33833e-10	1.32963e-08	7.52746	down
212419_at	AA131324	AA131324	ZCCHC24	zinc finger, CCHC domain containing 24	6.78772	0.184928	9.6968	0.128257	-2.90907	0.225052	36.5536	3.34752e-15	2.67143e-12	7.51136	down
224646_x_at	BF569051	BF569051	H19 || LOC102724852	H19, imprinted maternally expressed transcript (non-protein coding) || uncharacterized LOC102724852	7.96667	0.550298	10.8717	0.328832	-2.90501	0.64106	35.0219	6.53775e-05	0.000309414	7.49021	down
227233_at	AU147132	AU147132	TSPAN2	tetraspanin 2	3.6775	0.272639	6.57798	0.471667	-2.90048	0.544795	23.3328	2.00317e-05	0.000116981	7.46674	down
1565639_a_at	AL833462.1	AL833462	PMP22	peripheral myelin protein 22	4.58022	0.246709	7.47783	0.170188	-2.89761	0.299715	36.5141	1.31131e-11	1.36701e-09	7.45189	down
232113_at	N90870	N90870	---	---	7.40306	0.284906	10.3005	0.189274	-2.89747	0.342047	36.1983	4.10817e-10	2.03152e-08	7.45116	down
201842_s_at	AI826799	AI826799	EFEMP1	EGF containing fibulin-like extracellular matrix protein 1	7.89137	0.367598	10.7885	0.295894	-2.89715	0.471891	36.9656	4.08049e-07	4.92617e-06	7.44955	down
212358_at	AL117468.1	AL117468	CLIP3	CAP-GLY domain containing linker protein 3	5.36612	0.350099	8.26138	0.191536	-2.89527	0.399068	33.8472	2.18509e-08	4.65221e-07	7.43983	down
232069_at	AL117589.1	AL117589	KIF26A	kinesin family member 26A	3.35185	0.381802	6.24406	0.185751	-2.89221	0.424589	32.2117	1.02327e-07	1.60989e-06	7.42407	down
229576_s_at	N29712	N29712	TBX3	T-box 3	5.25829	0.178021	8.14962	0.155175	-2.89133	0.236159	36.5572	1.69176e-14	8.89829e-12	7.41952	down
241897_at	AA491949	AA491949	---	---	7.47215	0.253132	10.3633	0.149186	-2.89113	0.293823	34.8461	1.35425e-11	1.40544e-09	7.41853	down
203851_at	NM_002178.1	NM 002178	IGFBP6	insulin like growth factor binding protein 6	6.44323	0.174508	9.33196	0.18495	-2.88873	0.254282	33.7441	4.47255e-13	9.60061e-11	7.4062	down
227444_at	AW519141	AW519141	ARMCX4	armadillo repeat containing, X-linked 4	5.20702	0.210185	8.09316	0.163725	-2.88614	0.266428	36.9999	4.95973e-13	1.03364e-10	7.39289	down
239567_at	AW974998	AW974998	---	---	5.12844	0.197813	8.01363	0.264501	-2.88519	0.330289	28.5953	1.45578e-09	5.53221e-08	7.38802	down
37512_at	U89281	U89281	HSD17B6	hydroxysteroid (17-beta) dehydrogenase 6	4.2672	0.385386	7.15159	0.42995	-2.88439	0.577391	32.6893	1.91194e-05	0.000112504	7.38393	down
208606_s_at	NM_030761.1	NM 030761	WNT4	wingless-type MMTV integration site family, member 4	4.12521	0.409639	7.0066	0.309145	-2.88139	0.513201	36.9622	2.09598e-06	1.86065e-05	7.36859	down
209710_at	AL563460	AL563460	GATA2	GATA binding protein 2	6.43605	0.320939	9.31309	0.129351	-2.87705	0.346025	29.7878	2.95116e-09	9.54772e-08	7.34645	down
219368_at	NM_021963.1	NM 021963	NAP1L2	nucleosome assembly protein 1-like 2	4.78423	0.179631	7.6606	0.402616	-2.87636	0.44087	19.6543	2.54104e-06	2.17966e-05	7.34297	down
213422_s_at	AW888223	AW888223	MXRA8	matrix-remodelling associated 8	7.29119	0.318334	10.1663	0.172714	-2.87509	0.362169	33.7319	3.18651e-09	1.01021e-07	7.33648	down
219855_at	NM_018159.1	NM 018159	NUDT11	nudix hydrolase 11	4.60897	0.363101	7.48346	0.114125	-2.87449	0.380614	27.3305	3.701e-08	7.15558e-07	7.33345	down
214043_at	BF062299	BF062299	PTPRD	protein tyrosine phosphatase, receptor type, D	5.22933	0.322133	8.10308	0.215598	-2.87375	0.387623	36.2656	9.06314e-09	2.3537e-07	7.32968	down
227404_s_at	AI459194	AI459194	EGR1	early growth response 1	10.1743	0.299567	13.036	0.27349	-2.8617	0.405632	36.1084	2.73596e-08	5.57871e-07	7.26873	down
215306_at	AL049443.1	AL049443	---	---	5.0451	0.321924	7.90538	0.271448	-2.86028	0.421093	36.784	5.52499e-08	9.81312e-07	7.26156	down
219747_at	NM_024574.1	NM 024574	NDNF	neuron-derived neurotrophic factor	5.65134	0.233564	8.51091	0.233355	-2.85957	0.330161	34.826	3.3014e-10	1.71695e-08	7.25797	down
202555_s_at	NM_005965.1	NM 005965	MYLK	myosin light chain kinase	8.9667	0.305308	11.8256	0.365805	-2.85888	0.476473	31.1093	1.21016e-06	1.18823e-05	7.25452	down
225442_at	AI799915	AI799915	DDR2	discoidin domain receptor tyrosine kinase 2	7.00798	0.217627	9.86357	0.173645	-2.8556	0.278414	36.9823	2.30176e-12	3.37149e-10	7.23802	down
221886_at	AL037701	AL037701	DENND2A	DENN/MADD domain containing 2A	3.53958	0.232462	6.3936	0.116029	-2.85402	0.25981	32.5669	1.73266e-12	2.76544e-10	7.23011	down
204606_at	NM_002989.1	NM 002989	CCL21	chemokine (C-C motif) ligand 21	3.59464	0.370844	6.44605	0.361797	-2.85141	0.518095	35.2123	3.42247e-06	2.77917e-05	7.21706	down
211356_x_at	U66495.1	U66495	LEPR	leptin receptor	5.26781	0.126802	8.11534	0.180757	-2.84753	0.220798	27.165	4.26982e-13	9.50159e-11	7.19766	down
238458_at	AI868167	AI868167	MICU3	mitochondrial calcium uptake family, member 3	5.88902	0.33681	8.73089	0.130286	-2.84187	0.36113	29.3196	1.03357e-08	2.58873e-07	7.16948	down
213745_at	AW151108	AW151108	ATRNL1	attractin-like 1	3.69311	0.446748	6.53426	0.359668	-2.84116	0.573537	36.9652	1.6306e-05	9.91251e-05	7.16595	down
201539_s_at	U29538.1	U29538	FHL1	four and a half LIM domains 1	5.67604	0.19339	8.51029	0.27115	-2.83425	0.333049	27.5297	3.42429e-09	1.06804e-07	7.13174	down
232313_at	AL122107.1	AL122107	TMEM132C	transmembrane protein 132C	4.04169	0.563427	6.87389	0.25554	-2.8322	0.618668	31.2623	7.0574e-05	0.000329559	7.12161	down
227486_at	AI086864	AI086864	NT5E	5'-nucleotidase, ecto (CD73)	5.19984	0.370535	8.02738	0.236163	-2.82754	0.439396	35.7813	1.87915e-07	2.6104e-06	7.09861	down
230722_at	AI377043	AI377043	BNC2	basonuclin 2	6.68276	0.202115	9.50556	0.29098	-2.8228	0.354288	26.9496	1.47482e-08	3.43723e-07	7.07533	down
209993_at	AF016535.1	AF016535	ABCB1	ATP binding cassette subfamily B member 1	4.63055	0.198499	7.44707	0.191646	-2.81653	0.275917	35.3716	4.37345e-12	5.85056e-10	7.04466	down
53991_at	AA127623	AA127623	DENND2A	DENN/MADD domain containing 2A	5.04395	0.180847	7.85543	0.12805	-2.81149	0.22159	36.6918	5.50839e-15	3.74943e-12	7.02008	down
216997_x_at	AL358975	AL358975	TLE4	transducin-like enhancer of split 4	3.90086	0.343271	6.70743	0.158063	-2.80657	0.377914	31.4634	2.09787e-08	4.49963e-07	6.99619	down
203662_s_at	NM_003275.1	NM 003275	TMOD1	tropomodulin 1	6.52855	0.482287	9.33446	0.323434	-2.80591	0.580699	36.2834	2.46693e-05	0.000138674	6.993	down
1555229_a_at	BC007010.1	BC007010	C1S	complement component 1, s subcomponent	6.18636	0.481622	8.98826	0.256058	-2.8019	0.545459	33.4494	1.19039e-05	7.69313e-05	6.97357	down
226435_at	AU145309	AU145309	PAPLN	papilin, proteoglycan-like sulfated glycoprotein	6.35739	0.333658	9.15672	0.217834	-2.79933	0.398471	36.0312	3.02835e-08	6.04703e-07	6.96117	down
237094_at	AI953086	AI953086	FAM19A5	family with sequence similarity 19 (chemokine (C-C motif)-like), member A5	3.90002	0.330762	6.6979	0.125175	-2.79788	0.353655	29.08	9.83891e-09	2.49673e-07	6.95418	down
229655_at	N66656	N66656	FAM19A5	family with sequence similarity 19 (chemokine (C-C motif)-like), member A5	4.3294	0.321985	7.12249	0.200877	-2.7931	0.379508	35.5425	1.20271e-08	2.92071e-07	6.93116	down
213362_at	N73931	N73931	PTPRD	protein tyrosine phosphatase, receptor type, D	4.32729	0.326033	7.11996	0.282326	-2.79268	0.431284	36.6086	1.50086e-07	2.19006e-06	6.92914	down
201008_s_at	AA812232	AA812232	TXNIP	thioredoxin interacting protein	9.94464	0.198226	12.7372	0.230434	-2.79253	0.303962	31.79	1.84066e-10	1.08994e-08	6.92843	down
229201_at	AW044658	AW044658	PAK3	p21 protein (Cdc42/Rac)-activated kinase 3	3.24122	0.414215	6.0331	0.206982	-2.79188	0.46305	32.5826	9.29633e-07	9.57099e-06	6.92532	down
205620_at	NM_000504.2	NM 000504	F10	coagulation factor X	3.61849	0.287542	6.40564	0.181052	-2.78715	0.339795	35.6473	1.00321e-09	4.13855e-08	6.90266	down
230960_at	AI740721	AI740721	IGDCC3	immunoglobulin superfamily, DCC subclass, member 3	3.3003	0.263502	6.08719	0.162929	-2.78688	0.309805	35.4386	1.11983e-10	7.32095e-09	6.90137	down
1553180_at	NM_133638.1	NM 133638	ADAMTS19	ADAM metallopeptidase with thrombospondin type 1 motif 19	3.22458	0.556819	6.01049	0.240342	-2.78591	0.606475	30.6223	7.02807e-05	0.000328454	6.89673	down
1568647_at	AI675849	AI675849	LOC100505851	uncharacterized LOC100505851	3.57094	0.193386	6.35461	0.211384	-2.78367	0.286499	33.1199	3.18995e-11	2.69434e-09	6.88603	down
234104_at	AU145431	AU145431	---	---	3.63908	0.235135	6.42235	0.263708	-2.78327	0.353314	32.5765	4.82685e-09	1.40867e-07	6.88413	down
207781_s_at	NM_021998.1	NM 021998	ZNF711	zinc finger protein 711	3.68206	0.45807	6.46493	0.250284	-2.78287	0.521987	33.8294	6.46946e-06	4.66717e-05	6.88218	down
220272_at	NM_017637.1	NM 017637	BNC2	basonuclin 2	6.25827	0.184554	9.04096	0.255357	-2.78269	0.315068	27.8243	1.46367e-09	5.53776e-08	6.88135	down
235764_at	AA029888	AA029888	PRDM5	PR domain containing 5	3.87971	0.293508	6.66167	0.178001	-2.78195	0.343266	35.2059	1.45981e-09	5.53776e-08	6.87782	down
227099_s_at	AW276078	AW276078	C11orf96	chromosome 11 open reading frame 96	8.49167	0.337524	11.2699	0.280222	-2.77824	0.438687	36.8622	2.26111e-07	3.0213e-06	6.86016	down
206893_at	NM_002968.1	NM 002968	SALL1	spalt-like transcription factor 1	5.9378	0.696769	8.71334	0.20226	-2.77554	0.725532	26.7277	0.000710015	0.00226179	6.84731	down
211355_x_at	U52914.1	U52914	LEPR	leptin receptor	5.10323	0.0909294	7.87573	0.154138	-2.7725	0.17896	23.6931	6.78401e-14	2.26157e-11	6.83292	down
212865_s_at	BF449063	BF449063	COL14A1	collagen, type XIV, alpha 1	5.95623	0.243343	8.72678	0.275312	-2.77055	0.367441	32.3874	1.27676e-08	3.07473e-07	6.82367	down
215913_s_at	AK023668.1	AK023668	GULP1	GULP, engulfment adaptor PTB domain containing 1	5.67444	0.425586	8.44497	0.158112	-2.77053	0.454007	28.8833	1.22326e-06	1.19754e-05	6.82357	down
222450_at	AL035541	AL035541	PMEPA1	prostate transmembrane protein, androgen induced 1	7.5874	0.485767	10.3532	0.211902	-2.76579	0.529974	30.7565	1.17229e-05	7.58888e-05	6.8012	down
227703_s_at	AL391688	AL391688	SYTL4	synaptotagmin-like 4	6.34616	0.183869	9.1083	0.347045	-2.76214	0.392744	21.9118	4.78308e-07	5.61496e-06	6.78401	down
204154_at	NM_001801.1	NM 001801	CDO1	cysteine dioxygenase type 1	6.12439	0.298649	8.88528	0.203123	-2.76089	0.361179	36.4032	4.44584e-09	1.3242e-07	6.77814	down
235631_at	AA545764	AA545764	DDR2	discoidin domain receptor tyrosine kinase 2	3.79969	0.285193	6.55994	0.151706	-2.76025	0.323032	33.4569	6.35019e-10	2.88694e-08	6.77514	down
209465_x_at	AL565812	AL565812	PTN	pleiotrophin	6.55165	0.440914	9.31059	0.255499	-2.75894	0.509593	34.6257	4.72081e-06	3.60692e-05	6.769	down
221447_s_at	NM_031302.1	NM 031302	GLT8D2	glycosyltransferase 8 domain containing 2	6.45692	0.239218	9.21539	0.275231	-2.75847	0.364661	32.0191	1.28457e-08	3.09032e-07	6.76678	down
210815_s_at	U17473.1	U17473	CALCRL	calcitonin receptor like receptor	4.65914	0.403094	7.41758	0.193987	-2.75844	0.447343	32.0619	6.66041e-07	7.32962e-06	6.76663	down
204955_at	NM_006307.1	NM 006307	SRPX	sushi-repeat containing protein, X-linked	6.74076	0.243205	9.49892	0.299803	-2.75816	0.386045	30.4596	5.49878e-08	9.80418e-07	6.76532	down
201981_at	AA148534	AA148534	PAPPA	pregnancy-associated plasma protein A, pappalysin 1	3.56342	0.256393	6.32092	0.207274	-2.7575	0.329697	36.9553	4.7559e-10	2.29393e-08	6.76222	down
232539_at	AL161980.1	AL161980	SOCS2	suppressor of cytokine signaling 2	3.48475	0.246317	6.24103	0.227873	-2.75628	0.335556	35.9524	9.09477e-10	3.81305e-08	6.75653	down
203914_x_at	NM_000860.1	NM 000860	HPGD	hydroxyprostaglandin dehydrogenase 15-(NAD)	6.49886	0.55047	9.24961	0.336353	-2.75075	0.645097	35.2972	0.000142651	0.000589214	6.73068	down
238332_at	AI307802	AI307802	ANKRD29	ankyrin repeat domain 29	5.85521	0.28951	8.60528	0.334227	-2.75007	0.44218	31.9439	5.8034e-07	6.55162e-06	6.72749	down
202273_at	NM_002609.1	NM 002609	PDGFRB	platelet-derived growth factor receptor, beta polypeptide	6.29922	0.185184	9.04895	0.197282	-2.74973	0.270579	33.6421	8.68945e-12	1.01055e-09	6.7259	down
228573_at	BE673665	BE673665	ANTXR2	anthrax toxin receptor 2	6.61679	0.189594	9.36577	0.14543	-2.74898	0.238947	36.9901	8.83061e-14	2.65412e-11	6.72242	down
213415_at	AI768628	AI768628	CLIC2	chloride intracellular channel 2	5.68984	0.214089	8.43674	0.150921	-2.7469	0.261937	36.6644	1.37916e-12	2.32977e-10	6.71274	down
211700_s_at	AF349719.1	AF349719	TRO	trophinin	5.35382	0.396501	8.09955	0.129155	-2.74572	0.417006	27.6287	4.11588e-07	4.95856e-06	6.70726	down
221234_s_at	NM_021813.1	NM 021813	BACH2	BTB and CNC homology 1, basic leucine zipper transcription factor 2	4.57692	0.198216	7.32073	0.276737	-2.74381	0.340401	27.624	9.83392e-09	2.49673e-07	6.69839	down
227688_at	AK022128.1	AK022128	LRCH2	leucine-rich repeats and calponin homology (CH) domain containing 2	4.94735	0.25922	7.69061	0.165633	-2.74325	0.307619	35.8086	1.26701e-10	8.09116e-09	6.69579	down
222885_at	AF205940.1	AF205940	EMCN	endomucin	5.93928	0.292957	8.68199	0.153561	-2.7427	0.330764	33.2513	1.32977e-09	5.10363e-08	6.69324	down
231841_s_at	AL553774	AL553774	KIAA1462	KIAA1462	4.42008	0.394679	7.16278	0.319882	-2.7427	0.508031	36.9486	4.10981e-06	3.22418e-05	6.69322	down
234269_at	AK000019.1	AK000019	---	---	3.9487	0.289856	6.68934	0.186187	-2.74064	0.344503	35.8646	1.9644e-09	6.91964e-08	6.68368	down
205304_s_at	NM_004982.1	NM 004982	KCNJ8	potassium channel, inwardly rectifying subfamily J, member 8	4.63082	0.382245	7.37054	0.156896	-2.73972	0.413192	30.0036	2.42683e-07	3.19659e-06	6.6794	down
218380_at	NM_021730.1	NM 021730	LOC728392	uncharacterized LOC728392	6.40711	0.242843	9.14398	0.257454	-2.73687	0.353914	33.7381	5.67939e-09	1.60317e-07	6.66623	down
205782_at	NM_002009.1	NM 002009	FGF7	fibroblast growth factor 7	4.15372	0.241055	6.89038	0.379237	-2.73666	0.449365	25.1037	2.26091e-06	1.98103e-05	6.66523	down
236277_at	H23551	H23551	LOC104968398	adriamycin resistance-associated	5.38958	0.328571	8.12173	0.263645	-2.73215	0.421269	36.9722	1.39127e-07	2.063e-06	6.64444	down
210839_s_at	D45421.1	D45421	ENPP2	ectonucleotide pyrophosphatase/phosphodiesterase 2	7.6175	0.198429	10.3493	0.190475	-2.73183	0.275055	35.4568	8.7979e-12	1.01298e-09	6.64298	down
205031_at	NM_001406.1	NM 001406	EFNB3	ephrin-B3	5.27361	0.34558	7.99984	0.215658	-2.72623	0.40735	35.5457	8.8667e-08	1.42799e-06	6.61723	down
223235_s_at	AB014737.1	AB014737	SMOC2	SPARC related modular calcium binding 2	8.16718	0.309945	10.8907	0.307685	-2.72353	0.436733	34.9333	3.80711e-07	4.6618e-06	6.60485	down
220014_at	NM_016644.1	NM 016644	PRR16	proline rich 16	4.5601	0.319194	7.28233	0.264432	-2.72224	0.414499	36.8717	1.09273e-07	1.69612e-06	6.59895	down
212609_s_at	U79271.1	U79271	AKT3	v-akt murine thymoma viral oncogene homolog 3	6.26703	0.241484	8.98883	0.157643	-2.7218	0.288385	36.0303	2.82194e-11	2.44461e-09	6.59696	down
231789_at	AV722990	AV722990	PCDHB15	protocadherin beta 15	4.29528	0.346983	7.01683	0.158256	-2.72155	0.381369	31.3365	4.78066e-08	8.75077e-07	6.59582	down
229578_at	AA716165	AA716165	JPH2	junctophilin 2	3.84033	0.304687	6.56006	0.31913	-2.71973	0.441223	33.9731	5.29538e-07	6.09101e-06	6.58747	down
231773_at	BF002046	BF002046	ANGPTL1	angiopoietin like 1	4.29698	0.44396	7.01334	0.61583	-2.71637	0.759175	27.7681	0.00129718	0.00377333	6.57216	down
225809_at	AI659927	AI659927	PARM1	prostate androgen-regulated mucin-like protein 1	6.18165	0.477878	8.89557	0.176748	-2.71392	0.509516	28.8365	1.04119e-05	6.86502e-05	6.56104	down
207826_s_at	NM_002167.1	NM 002167	ID3	inhibitor of DNA binding 3, dominant negative helix-loop-helix protein	7.69813	0.370734	10.4105	0.21622	-2.71237	0.429179	34.7102	3.03858e-07	3.85748e-06	6.55395	down
209708_at	AY007239.1	AY007239	MOXD1	monooxygenase, DBH-like 1	6.44464	0.331137	9.15156	0.283007	-2.70692	0.435597	36.7016	3.32761e-07	4.16275e-06	6.52927	down
210571_s_at	AF074480.1	AF074480	CMAHP	cytidine monophospho-N-acetylneuraminic acid hydroxylase, pseudogene	4.04518	0.333099	6.75105	0.194393	-2.70587	0.385673	34.7184	3.80669e-08	7.29893e-07	6.52452	down
244112_x_at	N73550	N73550	---	---	4.75743	0.346859	7.45878	0.290798	-2.70135	0.452631	36.815	7.06313e-07	7.66348e-06	6.50408	down
209470_s_at	D49958.1	D49958	GPM6A	glycoprotein M6A	4.24016	0.344081	6.94144	0.349382	-2.70128	0.490367	34.5458	3.57097e-06	2.87831e-05	6.50381	down
230708_at	AA206141	AA206141	PRICKLE1	prickle homolog 1	5.8129	0.21231	8.5116	0.284746	-2.6987	0.355184	28.5266	2.49345e-08	5.15269e-07	6.49217	down
243864_at	AA994712	AA994712	CCDC80	coiled-coil domain containing 80	3.79308	0.331941	6.49089	0.360717	-2.69781	0.490206	33.2407	4.08111e-06	3.20819e-05	6.48815	down
1555724_s_at	BC010946.1	BC010946	TAGLN	transgelin	9.49302	0.327542	12.1895	0.331834	-2.69644	0.466259	34.5859	1.55326e-06	1.45476e-05	6.48199	down
210809_s_at	D13665.1	D13665	POSTN	periostin, osteoblast specific factor	7.45826	0.487964	10.1539	0.416898	-2.69564	0.641804	36.7038	0.000162935	0.000658655	6.47842	down
205407_at	NM_021111.1	NM 021111	RECK	reversion-inducing-cysteine-rich protein with kazal motifs	6.47467	0.229114	9.16671	0.138142	-2.69205	0.267538	35.1342	6.90365e-12	8.4535e-10	6.4623	down
210380_s_at	AF126966.1	AF126966	CACNA1G	calcium channel, voltage-dependent, T type, alpha 1G subunit	3.72751	0.218443	6.41184	0.375164	-2.68434	0.434126	23.4605	2.40168e-06	2.08251e-05	6.42785	down
201957_at	AF324888.1	AF324888	PPP1R12B	protein phosphatase 1, regulatory subunit 12B	7.21112	0.123653	9.89362	0.379288	-2.68251	0.398936	17.0171	3.54705e-06	2.86126e-05	6.41971	down
242093_at	AW263497	AW263497	SYTL5	synaptotagmin-like 5	4.00017	0.428825	6.68214	0.43562	-2.68197	0.611274	34.5382	0.00010259	0.000447885	6.41732	down
235891_at	AI961147	AI961147	DNM3OS	DNM3 opposite strand/antisense RNA	3.92135	0.393822	6.60172	0.166167	-2.68037	0.427443	30.3386	6.24779e-07	6.95825e-06	6.4102	down
203088_at	NM_006329.1	NM 006329	FBLN5	fibulin 5	6.94531	0.233268	9.62448	0.305314	-2.67917	0.384227	29.083	1.13191e-07	1.74522e-06	6.40487	down
238481_at	AW512787	AW512787	MGP	matrix Gla protein	4.29576	0.401433	6.96494	0.331816	-2.66918	0.520817	36.8812	9.6567e-06	6.46845e-05	6.36068	down
238478_at	H97386	H97386	BNC2	basonuclin 2	6.36962	0.207595	9.03722	0.302034	-2.66759	0.366498	26.722	8.40992e-08	1.36392e-06	6.35368	down
208937_s_at	D13889.1	D13889	ID1	inhibitor of DNA binding 1, dominant negative helix-loop-helix protein	8.86068	0.342269	11.5269	0.229521	-2.66624	0.412102	36.2829	1.58808e-07	2.28705e-06	6.34774	down
229092_at	AI420144	AI420144	NR2F2	nuclear receptor subfamily 2, group F, member 2	6.1018	0.145668	8.76672	0.155115	-2.66492	0.212791	33.6509	3.21576e-14	1.37819e-11	6.34191	down
204872_at	NM_007005.1	NM 007005	TLE4	transducin-like enhancer of split 4	7.19508	0.27052	9.85974	0.123356	-2.66466	0.297318	31.3337	3.72321e-10	1.89145e-08	6.34076	down
243805_at	BG035826	BG035826	CCBE1	collagen and calcium binding EGF domains 1	3.35653	0.276966	6.02014	0.189132	-2.66361	0.335382	36.4356	1.82646e-09	6.52313e-08	6.33619	down
227762_at	AW244016	AW244016	---	---	5.48747	0.238384	8.15076	0.445767	-2.66329	0.505505	22.0545	2.73508e-05	0.000150673	6.33476	down
225721_at	AI658662	AI658662	SYNPO2	synaptopodin 2	6.80577	0.204598	9.46737	0.371501	-2.6616	0.424115	22.5195	2.31528e-06	2.02275e-05	6.32736	down
223574_x_at	AF086924.1	AF086924	PPP2R2C	protein phosphatase 2, regulatory subunit B, gamma	3.98283	0.412709	6.63804	0.424941	-2.65521	0.592371	34.2944	7.85104e-05	0.000358365	6.29938	down
211548_s_at	J05594.1	J05594	HPGD	hydroxyprostaglandin dehydrogenase 15-(NAD)	6.56672	0.512095	9.22158	0.3718	-2.65487	0.632832	36.8274	0.000164547	0.00066378	6.29788	down
229784_at	AA234096	AA234096	MIR503HG	MIR503 host gene	5.64292	0.151358	8.29725	0.194118	-2.65432	0.246152	29.5495	9.23693e-12	1.04278e-09	6.2955	down
204844_at	L12468.1	L12468	ENPEP	glutamyl aminopeptidase (aminopeptidase A)	5.9247	0.241275	8.57737	0.380648	-2.65267	0.450674	25.0483	3.81881e-06	3.04215e-05	6.2883	down
212385_at	AU118026	AU118026	TCF4	transcription factor 4	6.99145	0.185138	9.64287	0.145484	-2.65142	0.235461	36.9982	1.63879e-13	4.28355e-11	6.28285	down
228875_at	AI540210	AI540210	FAM162B	family with sequence similarity 162, member B	5.49902	0.202648	8.14951	0.265601	-2.65048	0.334081	29.0516	9.3601e-09	2.40156e-07	6.27877	down
1552327_at	NM_152583.1	NM 152583	ARMCX4	armadillo repeat containing, X-linked 4	4.55051	0.278274	7.1992	0.229804	-2.64869	0.360896	36.885	1.02475e-08	2.57222e-07	6.27099	down
236636_at	AI401535	AI401535	---	---	3.44742	0.2734	6.09346	0.197457	-2.64604	0.337249	36.802	2.26477e-09	7.66773e-08	6.25946	down
239832_at	AI264135	AI264135	---	---	4.69449	0.425743	7.34034	0.196078	-2.64585	0.468726	31.4661	3.21795e-06	2.64276e-05	6.25862	down
238454_at	AA013398	AA013398	ZNF540	zinc finger protein 540	3.9742	0.176287	6.61765	0.393864	-2.64345	0.431516	19.6901	5.88683e-06	4.32093e-05	6.24825	down
204359_at	NM_013231.1	NM 013231	FLRT2	fibronectin leucine rich transmembrane protein 2	7.12301	0.274647	9.76596	0.17638	-2.64294	0.326406	35.8624	1.3007e-09	5.04051e-08	6.24605	down
244884_at	AA045368	AA045368	---	---	3.40429	0.363956	6.0462	0.179622	-2.6419	0.405867	32.4098	2.36163e-07	3.12851e-06	6.24155	down
225665_at	AI129320	AI129320	ZAK	sterile alpha motif and leucine zipper containing kinase AZK	9.31134	0.155605	11.951	0.193013	-2.6397	0.247925	30.317	9.17752e-12	1.04115e-09	6.23203	down
242973_at	F11066	F11066	CACNA1C	calcium channel, voltage-dependent, L type, alpha 1C subunit	4.10698	0.235618	6.73945	0.331333	-2.63247	0.406568	27.4644	5.64146e-07	6.40315e-06	6.20085	down
229797_at	AI636080	AI636080	MCOLN3	mucolipin 3	6.15361	0.241739	8.7831	0.305992	-2.62949	0.38996	29.8511	1.83079e-07	2.55395e-06	6.18808	down
230218_at	BF476403	BF476403	HIC1	hypermethylated in cancer 1	5.48736	0.286927	8.11515	0.192415	-2.62779	0.345471	36.2831	5.08223e-09	1.46223e-07	6.18078	down
232523_at	AU144892	AU144892	MEGF10	multiple EGF-like-domains 10	3.61605	0.365487	6.24315	0.354731	-2.62711	0.509328	35.292	9.74009e-06	6.513e-05	6.17786	down
221207_s_at	NM_015678.1	NM 015678	NBEA	neurobeachin	5.82224	0.258995	8.44729	0.202146	-2.62506	0.328545	37	1.4207e-09	5.40777e-08	6.16909	down
218332_at	NM_018476.1	NM 018476	BEX1	brain expressed X-linked 1	6.54081	0.329178	9.16569	0.414207	-2.62488	0.52908	29.9876	2.60193e-05	0.000144508	6.16831	down
238178_at	BF110268	BF110268	---	---	4.32579	0.259665	6.94816	0.317886	-2.62237	0.41046	30.6183	4.31198e-07	5.15722e-06	6.15759	down
229313_at	AA843962	AA843962	ANO5	anoctamin 5	3.65393	0.390543	6.27571	0.243725	-2.62178	0.460354	35.5461	1.85136e-06	1.6842e-05	6.1551	down
210880_s_at	AB001467.1	AB001467	EFS	embryonal Fyn-associated substrate	4.59783	0.450807	7.2173	0.194078	-2.61946	0.490809	30.5895	8.49395e-06	5.83657e-05	6.14522	down
229942_at	AW024890	AW024890	BNC2	basonuclin 2	5.6758	0.298185	8.28941	0.262718	-2.6136	0.39741	36.4669	1.1183e-07	1.72865e-06	6.1203	down
232119_at	BF984227	BF984227	SYNPO2	synaptopodin 2	3.67909	0.192427	6.29119	0.209331	-2.6121	0.284337	33.2189	1.21775e-10	7.87217e-09	6.11395	down
242447_at	AI656180	AI656180	C3orf70	chromosome 3 open reading frame 70	5.20791	0.185999	7.81937	0.305369	-2.61147	0.357555	24.2807	1.41701e-07	2.08745e-06	6.11124	down
224458_at	BC006115.1	BC006115	TMEM246	transmembrane protein 246	5.35946	0.445858	7.97064	0.189579	-2.61118	0.484489	30.4341	7.42616e-06	5.22859e-05	6.11001	down
218711_s_at	NM_004657.1	NM 004657	SDPR	serum deprivation response	4.32966	0.199579	6.93984	0.254683	-2.61018	0.323567	29.6646	5.72583e-09	1.60474e-07	6.10581	down
238905_at	BE218803	BE218803	RHOJ	ras homolog family member J	5.03577	0.206709	7.64047	0.15313	-2.6047	0.257249	36.9093	3.35695e-12	4.68011e-10	6.08265	down
228740_at	BF059276	BF059276	C14orf37	chromosome 14 open reading frame 37	4.62092	0.307847	7.2255	0.125244	-2.60458	0.332349	29.8983	9.80462e-09	2.4935e-07	6.08213	down
225968_at	BG285881	BG285881	PRICKLE2	prickle homolog 2	7.19299	0.143586	9.79553	0.172516	-2.60254	0.224452	31.0462	8.18207e-13	1.56494e-10	6.07355	down
218469_at	NM_013372.1	NM 013372	GREM1	gremlin 1, DAN family BMP antagonist	4.05173	0.398777	6.65356	0.376295	-2.60183	0.548289	35.6975	3.31867e-05	0.000177049	6.07054	down
218694_at	NM_016608.1	NM 016608	ARMCX1	armadillo repeat containing, X-linked 1	8.26527	0.191363	10.8648	0.15625	-2.59951	0.24705	36.9266	1.15242e-12	2.0053e-10	6.0608	down
218820_at	NM_020215.1	NM 020215	C14orf132	chromosome 14 open reading frame 132	6.94901	0.369907	9.54816	0.171816	-2.59915	0.407863	31.5799	3.93093e-07	4.79312e-06	6.05931	down
212758_s_at	AI373166	AI373166	ZEB1	zinc finger E-box binding homeobox 1	5.92837	0.251185	8.52481	0.30355	-2.59644	0.394001	30.9141	2.3488e-07	3.11509e-06	6.04793	down
213139_at	AI572079	AI572079	SNAI2	snail family zinc finger 2	7.50549	0.252891	10.1017	0.137106	-2.5962	0.287666	33.7216	1.62482e-10	9.89559e-09	6.04692	down
214071_at	AI082827	AI082827	GNAL	guanine nucleotide binding protein (G protein), alpha activating activity polypeptide, olfactory type	3.86064	0.323812	6.45644	0.232271	-2.5958	0.398502	36.7665	1.30666e-07	1.95253e-06	6.04524	down
231987_at	AW081196	AW081196	CARMN	cardiac mesoderm enhancer-associated non-coding RNA	5.99994	0.11724	8.59548	0.300914	-2.59554	0.322946	18.3161	2.02908e-07	2.77699e-06	6.04414	down
222453_at	AL136693.1	AL136693	CYBRD1	cytochrome b reductase 1	8.73865	0.300835	11.3337	0.230298	-2.59509	0.378865	36.9876	4.50776e-08	8.32587e-07	6.04225	down
200897_s_at	NM_016081.1	NM 016081	PALLD	palladin, cytoskeletal associated protein	10.136	0.237517	12.731	0.173323	-2.59504	0.294033	36.8504	1.2761e-10	8.09116e-09	6.04207	down
224823_at	AA526844	AA526844	MYLK	myosin light chain kinase	9.7307	0.276035	12.3248	0.288854	-2.59406	0.399539	33.9907	1.99093e-07	2.73287e-06	6.03796	down
242358_at	AW024656	AW024656	LOC105369703 || RASSF8-AS1	uncharacterized LOC105369703 || RASSF8 atnisense RNA 1	5.11395	0.334715	7.7075	0.133756	-2.59355	0.36045	29.6884	5.56838e-08	9.85991e-07	6.03582	down
207134_x_at	NM_024164.2	NM 024164	TPSAB1 || TPSB2	tryptase alpha/beta 1 || tryptase beta 2 (gene/pseudogene)	5.13222	0.243871	7.7208	0.461107	-2.58858	0.521625	21.8851	5.85156e-05	0.000282425	6.01505	down
239301_at	BE551451	BE551451	---	---	4.76788	0.236647	7.35567	0.300862	-2.58779	0.382779	29.7504	1.77579e-07	2.5044e-06	6.01177	down
205405_at	NM_003966.1	NM 003966	SEMA5A	sema domain, seven thrombospondin repeats (type 1 and type 1-like), transmembrane domain (TM) and short cytoplasmic domain, (semaphorin) 5A	5.66313	0.29593	8.2488	0.168464	-2.58567	0.340522	34.3893	7.46574e-09	1.99976e-07	6.00296	down
230744_at	N22766	N22766	FSTL1	follistatin like 1	4.85418	0.228279	7.43983	0.210934	-2.58565	0.310813	35.967	6.69568e-10	3.00307e-08	6.00287	down
1560652_at	AL832136.1	AL832136	IRS4	insulin receptor substrate 4	4.12409	0.3223	6.70819	0.335367	-2.5841	0.465133	34.0981	3.22781e-06	2.64617e-05	5.99641	down
211998_at	AW138159	AW138159	H3F3B	H3 histone, family 3B (H3.3B)	8.02031	0.183393	10.6032	0.315623	-2.58293	0.365036	23.4239	2.96662e-07	3.78689e-06	5.99155	down
201787_at	NM_001996.1	NM 001996	FBLN1	fibulin 1	8.05729	0.440962	10.6378	0.176526	-2.58054	0.474983	29.709	7.07048e-06	5.02915e-05	5.98165	down
202007_at	BF940043	BF940043	NID1	nidogen 1	7.74388	0.269996	10.3237	0.236346	-2.57981	0.358828	36.5225	1.70859e-08	3.86152e-07	5.97861	down
228739_at	AI139413	AI139413	CYS1	cystin 1	4.98053	0.467229	7.55877	0.160146	-2.57824	0.493913	28.0848	1.50696e-05	9.31255e-05	5.97209	down
204111_at	N40285	N40285	HNMT	histamine N-methyltransferase	3.72729	0.326521	6.3041	0.159093	-2.57681	0.363217	32.2322	4.57914e-08	8.43292e-07	5.96617	down
206346_at	NM_000949.1	NM 000949	PRLR	prolactin receptor	3.48424	0.251811	6.06069	0.296064	-2.57645	0.388668	31.5362	1.91135e-07	2.64559e-06	5.9647	down
231947_at	AI242583	AI242583	MYCT1	myc target 1	4.83139	0.188095	7.40381	0.163698	-2.57242	0.249353	36.5698	2.23539e-12	3.29514e-10	5.94806	down
227623_at	H16409	H16409	CACNA2D1	calcium channel, voltage-dependent, alpha 2/delta subunit 1	5.87283	0.340164	8.44297	0.182685	-2.57014	0.386116	33.5902	1.29974e-07	1.94818e-06	5.93865	down
203604_at	N38750	N38750	ZNF516	zinc finger protein 516	7.16262	0.218488	9.73189	0.141898	-2.56927	0.260523	35.9785	9.05182e-12	1.03706e-09	5.93509	down
209829_at	AB002384.1	AB002384	FAM65B	family with sequence similarity 65, member B	5.19729	0.314531	7.76356	0.258026	-2.56627	0.406826	36.9105	2.43049e-07	3.19777e-06	5.92277	down
202747_s_at	NM_004867.1	NM 004867	ITM2A	integral membrane protein 2A	6.21165	0.32237	8.7766	0.229361	-2.56495	0.395637	36.7207	1.44516e-07	2.11756e-06	5.91736	down
220327_at	NM_016206.1	NM 016206	VGLL3	vestigial-like family member 3	3.88444	0.327025	6.44911	0.230222	-2.56467	0.399934	36.6557	1.81005e-07	2.53725e-06	5.91621	down
225817_at	AB051536.1	AB051536	CGNL1	cingulin-like 1	7.6477	0.211932	10.2105	0.23211	-2.56276	0.314309	33.0792	2.02234e-09	7.06996e-08	5.90836	down
206757_at	NM_001083.1	NM 001083	PDE5A	phosphodiesterase 5A, cGMP-specific	3.90359	0.347277	6.46592	0.165569	-2.56233	0.384726	31.9337	1.64554e-07	2.35223e-06	5.90662	down
213652_at	AU152579	AU152579	PCSK5	proprotein convertase subtilisin/kexin type 5	5.22972	0.341634	7.7916	0.371564	-2.56188	0.504751	33.2234	1.45194e-05	9.05878e-05	5.90475	down
231925_at	AK026659.1	AK026659	P2RY1	purinergic receptor P2Y, G-protein coupled, 1	5.0694	0.277544	7.6312	0.386362	-2.5618	0.475716	27.6888	1.00254e-05	6.67296e-05	5.90445	down
205683_x_at	NM_003294.2	NM 003294	TPSAB1 || TPSB2	tryptase alpha/beta 1 || tryptase beta 2 (gene/pseudogene)	5.261	0.255365	7.82241	0.457206	-2.56141	0.523687	22.7497	6.28715e-05	0.000299945	5.90283	down
1557553_at	BF438357	BF438357	PPP1R12B	protein phosphatase 1, regulatory subunit 12B	6.02654	0.186129	8.58644	0.332645	-2.55989	0.381178	22.7796	7.90059e-07	8.36812e-06	5.89664	down
223721_s_at	AF176013.1	AF176013	DNAJC12	DnaJ (Hsp40) homolog, subfamily C, member 12	4.52389	0.397227	7.08245	0.218953	-2.55856	0.453575	33.9504	2.53458e-06	2.17493e-05	5.8912	down
205547_s_at	NM_003186.2	NM 003186	TAGLN	transgelin	9.88767	0.342287	12.446	0.338885	-2.55834	0.481667	34.9773	6.25898e-06	4.55079e-05	5.89029	down
223253_at	BC000686.1	BC000686	EPDR1	ependymin related 1	7.82778	0.240705	10.3833	0.145763	-2.55548	0.281399	35.1877	9.43402e-11	6.45951e-09	5.87865	down
233036_at	AU146418	AU146418	---	---	6.56539	0.176362	9.1187	0.28301	-2.55331	0.333464	24.7159	5.58566e-08	9.86785e-07	5.86979	down
211323_s_at	L38019.1	L38019	ITPR1	inositol 1,4,5-trisphosphate receptor, type 1	4.9735	0.36665	7.52314	0.213381	-2.54964	0.424221	34.6822	7.74865e-07	8.24113e-06	5.85489	down
231859_at	AK025915.1	AK025915	C14orf132	chromosome 14 open reading frame 132	4.32355	0.531305	6.87125	0.210358	-2.54769	0.571433	29.5818	0.000109756	0.000473577	5.84698	down
226069_at	AA404269	AA404269	PRICKLE1	prickle homolog 1	5.82096	0.235716	8.36649	0.183232	-2.54553	0.298556	36.9995	2.93148e-10	1.57409e-08	5.83821	down
229973_at	AI827930	AI827930	ERICH3	glutamate rich 3	3.96477	0.651961	6.50997	0.329259	-2.5452	0.730387	32.7307	0.0014231	0.00407862	5.83688	down
205498_at	NM_000163.1	NM 000163	GHR	growth hormone receptor	5.138	0.292534	7.68239	0.193006	-2.54439	0.350468	36.1336	1.46927e-08	3.42776e-07	5.83362	down
212387_at	BG495771	BG495771	TCF4	transcription factor 4	8.06169	0.171331	10.5989	0.103607	-2.53719	0.200222	35.1705	1.13793e-14	6.27026e-12	5.80459	down
204686_at	NM_005544.1	NM 005544	IRS1	insulin receptor substrate 1	7.68227	0.29205	10.2172	0.126793	-2.53493	0.318387	30.6958	5.86754e-09	1.63606e-07	5.79549	down
202766_s_at	NM_000138.1	NM 000138	FBN1	fibrillin 1	7.99035	0.293189	10.5206	0.218253	-2.53023	0.365505	36.9253	3.63381e-08	7.03155e-07	5.77665	down
212843_at	AA126505	AA126505	NCAM1	neural cell adhesion molecule 1	5.93523	0.308472	8.46437	0.381344	-2.52914	0.490488	30.3943	1.44616e-05	9.0382e-05	5.77228	down
205541_s_at	NM_018094.1	NM 018094	GSPT2	G1 to S phase transition 2	5.88313	0.416526	8.41164	0.113243	-2.52851	0.431645	26.2898	3.40784e-06	2.77118e-05	5.76975	down
225782_at	AW027333	AW027333	MSRB3	methionine sulfoxide reductase B3	7.15727	0.291308	9.6857	0.318139	-2.52843	0.431362	33.1381	1.42868e-06	1.35898e-05	5.76945	down
213316_at	AL050154.1	AL050154	KIAA1462	KIAA1462	5.20799	0.364507	7.73615	0.277187	-2.52816	0.457928	36.9774	2.80309e-06	2.35898e-05	5.76835	down
209866_s_at	R50822	R50822	ADGRL3	adhesion G protein-coupled receptor L3	3.99288	0.40485	6.5189	0.228159	-2.52601	0.464715	34.2534	4.56521e-06	3.51429e-05	5.75978	down
235521_at	AW137982	AW137982	HOXA3	homeobox A3	5.20888	0.481595	7.73459	0.263235	-2.52571	0.548841	33.8345	5.65582e-05	0.000274581	5.75857	down
1566551_at	AL137307.1	AL137307	---	---	4.90667	0.212108	7.43168	0.254316	-2.52501	0.331159	31.0934	1.31945e-08	3.15454e-07	5.75579	down
206167_s_at	NM_001174.2	NM 001174	ARHGAP6	Rho GTPase activating protein 6	5.57294	0.259453	8.09471	0.349836	-2.52178	0.435546	28.4055	3.06066e-06	2.53246e-05	5.74289	down
214085_x_at	AI912583	AI912583	GLIPR1	GLI pathogenesis-related 1	7.08161	0.244248	9.60171	0.227885	-2.52011	0.334049	35.8463	6.60731e-09	1.80962e-07	5.73624	down
242206_at	AW590588	AW590588	ZNF727	zinc finger protein 727	5.77878	0.408377	8.29457	0.206096	-2.51579	0.457436	32.7208	4.33049e-06	3.36198e-05	5.71911	down
232748_at	AU156721	AU156721	PAPPA	pregnancy-associated plasma protein A, pappalysin 1	3.50211	0.2414	6.01661	0.241768	-2.51449	0.341652	34.7849	1.36938e-08	3.24708e-07	5.71397	down
228732_at	BG541090	BG541090	GUCY1A2	guanylate cyclase 1, soluble, alpha 2	4.88957	0.2646	7.40406	0.272561	-2.51449	0.379872	34.2864	1.31354e-07	1.95997e-06	5.71397	down
233599_at	AK025151.1	AK025151	LOC728061	hCG2003663	6.81957	0.181995	9.33324	0.209569	-2.51367	0.277563	32.0006	2.41872e-10	1.36528e-08	5.71071	down
200906_s_at	AK025843.1	AK025843	PALLD	palladin, cytoskeletal associated protein	6.99181	0.26016	9.50484	0.187662	-2.51303	0.32078	36.7957	2.3489e-09	7.88408e-08	5.70816	down
209101_at	M92934.1	M92934	CTGF	connective tissue growth factor	9.06376	0.31728	11.5745	0.239312	-2.51078	0.397413	36.9609	2.34432e-07	3.11093e-06	5.69928	down
209505_at	AI951185	AI951185	NR2F1	nuclear receptor subfamily 2, group F, member 1	7.14052	0.176806	9.65082	0.262886	-2.51029	0.316811	26.2594	1.97207e-08	4.30905e-07	5.69735	down
226612_at	H17038	H17038	UBE2QL1	ubiquitin conjugating enzyme E2Q family-like 1	4.11689	0.424016	6.62657	0.312662	-2.50967	0.526827	36.8927	2.93712e-05	0.000159638	5.69491	down
230666_at	AA622837	AA622837	HOXA11-AS	HOXA11 antisense RNA	4.37492	0.224277	6.88456	0.223076	-2.50964	0.316328	34.901	2.53716e-09	8.37624e-08	5.6948	down
239343_at	AW451176	AW451176	LOC728705	uncharacterized LOC728705	3.77848	0.229305	6.28783	0.278897	-2.50935	0.36106	30.7673	8.85686e-08	1.42799e-06	5.69363	down
209981_at	AL023553	AL023553	CSDC2	cold shock domain containing C2, RNA binding	4.44146	0.240345	6.94456	0.201385	-2.5031	0.313563	36.8179	1.50343e-09	5.62099e-08	5.66901	down
209189_at	BC004490.1	BC004490	FOS	FBJ murine osteosarcoma viral oncogene homolog	9.54488	0.411001	12.0467	0.289539	-2.50184	0.502747	36.6601	1.54954e-05	9.51222e-05	5.66409	down
217414_x_at	V00489	V00489	HBA2	hemoglobin, alpha 2	7.26319	0.521612	9.7639	0.359724	-2.50071	0.633625	36.512	0.000346354	0.00123565	5.65963	down
201041_s_at	NM_004417.2	NM 004417	DUSP1	dual specificity phosphatase 1	10.4631	0.310598	12.9611	0.221241	-2.498	0.381338	36.7274	1.17226e-07	1.79565e-06	5.64902	down
206228_at	AW769732	AW769732	PAX2	paired box 2	5.09072	0.275086	7.58455	0.246739	-2.49384	0.36953	36.2978	6.75013e-08	1.1453e-06	5.63274	down
202340_x_at	NM_002135.1	NM 002135	NR4A1	nuclear receptor subfamily 4, group A, member 1	6.92449	0.383905	9.4156	0.563521	-2.49111	0.681865	26.5321	0.00112053	0.00333552	5.62211	down
213493_at	BF509657	BF509657	SNED1	sushi, nidogen and EGF-like domains 1	3.76075	0.327795	6.2504	0.210068	-2.48966	0.389331	35.84	2.11004e-07	2.85571e-06	5.61645	down
200953_s_at	NM_001759.1	NM 001759	CCND2	cyclin D2	7.82012	0.217324	10.3078	0.177475	-2.4877	0.280583	36.926	1.11592e-10	7.31608e-09	5.60883	down
235318_at	AW955612	AW955612	FBN1	fibrillin 1	5.38819	0.284772	7.8699	0.124497	-2.48171	0.310797	30.7846	5.40604e-09	1.54261e-07	5.5856	down
238546_at	BF344961	BF344961	SLC8A1	solute carrier family 8 (sodium/calcium exchanger), member 1	4.72307	0.355102	7.20365	0.210847	-2.48058	0.412981	34.9413	7.61766e-07	8.12796e-06	5.58123	down
233365_at	AU147809	AU147809	---	---	5.02143	0.221834	7.49904	0.236432	-2.4776	0.324207	33.6332	7.50643e-09	2.00602e-07	5.56971	down
207173_x_at	D21254.1	D21254	CDH11	cadherin 11, type 2, OB-cadherin (osteoblast)	8.9458	0.320984	11.4208	0.224482	-2.47502	0.391693	36.612	2.43228e-07	3.1983e-06	5.55976	down
226051_at	BF973568	BF973568	SELM	selenoprotein M	8.15549	0.309865	10.6303	0.182026	-2.4748	0.359374	34.8039	5.51601e-08	9.81312e-07	5.55888	down
201147_s_at	BF347089	BF347089	TIMP3	TIMP metallopeptidase inhibitor 3	6.48979	0.356025	8.96229	0.267095	-2.4725	0.445077	36.9477	2.5246e-06	2.17038e-05	5.55006	down
205347_s_at	NM_021992.1	NM 021992	TMSB15A	thymosin beta 15a	6.38287	0.325337	8.8464	0.300315	-2.46353	0.442756	35.9792	2.66376e-06	2.26312e-05	5.51566	down
213891_s_at	AI927067	AI927067	TCF4	transcription factor 4	8.91168	0.151423	11.3718	0.482682	-2.46008	0.505876	16.7922	0.000151115	0.000617673	5.50246	down
212254_s_at	AI798790	AI798790	DST	dystonin	8.71492	0.220148	11.1745	0.173937	-2.45954	0.280569	36.9944	1.46344e-10	9.08681e-09	5.50042	down
1556314_a_at	BQ002274	BQ002274	ZNF366	zinc finger protein 366	4.20345	0.232616	6.66296	0.202454	-2.45951	0.30838	36.5694	1.61174e-09	5.93956e-08	5.50029	down
226136_at	N32834	N32834	GLIPR1	GLI pathogenesis-related 1	6.38075	0.213504	8.84014	0.173412	-2.45939	0.275056	36.9427	8.96067e-11	6.20559e-09	5.49983	down
218892_at	NM_024542.1	NM 024542	DCHS1	dachsous cadherin-related 1	4.43193	0.319063	6.88929	0.148543	-2.45736	0.351946	31.6111	6.99026e-08	1.17655e-06	5.4921	down
227300_at	AL521682	AL521682	TMEM119	transmembrane protein 119	4.2985	0.319803	6.75513	0.441758	-2.45662	0.545366	27.8615	0.000108364	0.000468061	5.48931	down
204235_s_at	AF200715.1	AF200715	GULP1	GULP, engulfment adaptor PTB domain containing 1	8.01628	0.334752	10.4728	0.165817	-2.45648	0.37357	32.4609	1.93607e-07	2.67661e-06	5.48878	down
231579_s_at	BE968786	BE968786	TIMP2	TIMP metallopeptidase inhibitor 2	9.89559	0.228618	12.351	0.134149	-2.45541	0.26507	34.7894	6.3983e-11	4.70082e-09	5.48471	down
204421_s_at	M27968.1	M27968	FGF2	fibroblast growth factor 2 (basic)	4.47921	0.264955	6.93442	0.325687	-2.45521	0.419849	30.5249	2.00313e-06	1.79817e-05	5.48394	down
227529_s_at	BF511276	BF511276	AKAP12	A kinase (PRKA) anchor protein 12	5.12225	0.353147	7.57716	0.224785	-2.45491	0.418618	35.7671	1.07941e-06	1.08142e-05	5.48279	down
243526_at	AI968904	AI968904	WDR86	WD repeat domain 86	5.05544	0.344971	7.50892	0.160467	-2.45348	0.380467	31.5995	3.15737e-07	3.9799e-06	5.47735	down
231130_at	AA683602	AA683602	FKBP7	FK506 binding protein 7	6.35819	0.188132	8.80915	0.154923	-2.45096	0.243711	36.8963	4.05575e-12	5.45711e-10	5.4678	down
209994_s_at	AF016535.1	AF016535	ABCB1 || ABCB4	ATP binding cassette subfamily B member 1 || ATP binding cassette subfamily B member 4	4.6056	0.264392	7.05617	0.175311	-2.45056	0.317233	36.1807	3.64255e-09	1.121e-07	5.46629	down
216953_s_at	S75264.1	S75264	WT1	Wilms tumor 1	5.52783	0.685808	7.9761	0.223227	-2.44826	0.721223	27.6223	0.00209631	0.00566894	5.45759	down
200907_s_at	AU157932	AU157932	PALLD	palladin, cytoskeletal associated protein	9.864	0.259707	12.3105	0.223849	-2.44655	0.342865	36.643	1.9755e-08	4.30905e-07	5.45109	down
212143_s_at	BF340228	BF340228	IGFBP3	insulin like growth factor binding protein 3	9.37249	0.341387	11.8174	0.38928	-2.44493	0.517768	32.2161	4.38764e-05	0.000223019	5.44498	down
212914_at	AV648364	AV648364	CBX7	chromobox homolog 7	6.8125	0.151347	9.25581	0.24695	-2.44332	0.289638	24.3969	1.07018e-08	2.66028e-07	5.43891	down
213764_s_at	AW665892	AW665892	MFAP5	microfibrillar associated protein 5	4.08211	0.6922	6.52466	0.703116	-2.44255	0.986667	34.5395	0.0183593	0.0359133	5.436	down
232098_at	AK025142.1	AK025142	DST	dystonin	6.7976	0.276685	9.23885	0.261517	-2.44125	0.380718	35.6751	2.04106e-07	2.7901e-06	5.43111	down
1555778_a_at	AY140646.1	AY140646	POSTN	periostin, osteoblast specific factor	5.78798	0.468656	8.22485	0.395382	-2.43687	0.61316	36.781	0.000316703	0.00115116	5.41467	down
236936_at	AI672386	AI672386	---	---	4.15015	0.175761	6.58608	0.324862	-2.43593	0.369361	22.2359	1.17796e-06	1.16106e-05	5.41115	down
228772_at	AU157303	AU157303	HNMT	histamine N-methyltransferase	6.46604	0.227921	8.90026	0.177454	-2.43423	0.288856	36.9999	3.91313e-10	1.9612e-08	5.40474	down
242605_at	AI453137	AI453137	DCN || LOC101928584	decorin || uncharacterized LOC101928584	3.85995	0.142695	6.29295	0.261107	-2.433	0.297554	22.3953	3.59045e-08	6.9651e-07	5.40015	down
212423_at	AK024784.1	AK024784	ZCCHC24	zinc finger, CCHC domain containing 24	7.65133	0.202323	10.0822	0.143782	-2.43085	0.248209	36.7138	8.77378e-12	1.01298e-09	5.3921	down
218934_s_at	NM_014424.1	NM 014424	HSPB7	heat shock 27kDa protein family, member 7 (cardiovascular)	4.76793	0.209391	7.19821	0.309081	-2.43028	0.373331	26.4132	6.20875e-07	6.9181e-06	5.39	down
1557292_a_at	AW665790	AW665790	MCOLN3	mucolipin 3	4.55976	0.180466	6.98872	0.165036	-2.42897	0.244551	36.0891	7.24675e-12	8.78071e-10	5.38507	down
206710_s_at	NM_012307.1	NM 012307	EPB41L3	erythrocyte membrane protein band 4.1-like 3	5.49562	0.312795	7.92306	0.160672	-2.42744	0.351647	32.9678	6.98212e-08	1.17603e-06	5.37939	down
210095_s_at	M31159.1	M31159	IGFBP3	insulin like growth factor binding protein 3	11.0849	0.350465	13.5116	0.312354	-2.42667	0.469457	36.3606	8.73065e-06	5.96732e-05	5.37649	down
218162_at	NM_020190.1	NM 020190	OLFML3	olfactomedin like 3	8.39557	0.399032	10.8191	0.142567	-2.42357	0.423736	28.4842	3.67256e-06	2.94811e-05	5.36496	down
223467_at	AF069506.1	AF069506	RASD1	RAS, dexamethasone-induced 1	7.77428	0.486916	10.1977	0.263827	-2.42345	0.553797	33.7134	0.000110403	0.0004758	5.36452	down
219432_at	NM_014556.1	NM 014556	EVC	Ellis van Creveld protein	5.93611	0.478117	8.35576	0.258216	-2.41965	0.543389	33.6681	8.84023e-05	0.000396031	5.3504	down
210510_s_at	AF145712.1	AF145712	NRP1	neuropilin 1	4.855	0.443767	7.27176	0.173191	-2.41676	0.476366	29.4188	1.99277e-05	0.000116461	5.33969	down
202746_at	AL021786	AL021786	ITM2A	integral membrane protein 2A	7.03866	0.270825	9.45456	0.255339	-2.4159	0.372216	35.709	1.60112e-07	2.30153e-06	5.33654	down
229480_at	AI341053	AI341053	MAGI2-AS3	MAGI2 antisense RNA 3	4.39595	0.195605	6.81065	0.136392	-2.4147	0.238462	36.5916	3.69231e-12	5.08638e-10	5.33209	down
226677_at	AF141339.1	AF141339	ZNF521	zinc finger protein 521	5.84524	0.348537	8.25829	0.23253	-2.41306	0.418985	36.2371	1.42602e-06	1.35701e-05	5.32601	down
219478_at	NM_021197.1	NM 021197	WFDC1	WAP four-disulfide core domain 1	5.88647	0.517408	8.2979	0.560764	-2.41143	0.762999	33.2955	0.00334661	0.00841671	5.32002	down
203878_s_at	NM_005940.2	NM 005940	MMP11	matrix metallopeptidase 11	7.40773	0.225316	9.81699	0.421248	-2.40926	0.477721	22.0576	4.71022e-05	0.000236718	5.31203	down
204221_x_at	U16307.1	U16307	GLIPR1	GLI pathogenesis-related 1	5.72737	0.256774	8.1363	0.231412	-2.40893	0.345666	36.2489	3.47601e-08	6.81162e-07	5.3108	down
227236_at	AI743596	AI743596	TSPAN2	tetraspanin 2	5.89114	0.249408	8.29804	0.414159	-2.4069	0.483459	24.0686	4.35645e-05	0.000221711	5.30333	down
221814_at	BF511315	BF511315	ADGRA2	adhesion G protein-coupled receptor A2	6.49226	0.153873	8.89778	0.108865	-2.40552	0.18849	36.687	4.63124e-15	3.2479e-12	5.29826	down
219685_at	NM_021637.1	NM 021637	TMEM35	transmembrane protein 35	5.58427	0.26309	7.98923	0.283214	-2.40496	0.386558	33.4332	4.76905e-07	5.60824e-06	5.29622	down
1561615_s_at	Y12885.1	Y12885	SLC8A1	solute carrier family 8 (sodium/calcium exchanger), member 1	4.97037	0.268666	7.37475	0.540856	-2.40438	0.60391	20.9838	0.000680142	0.00218164	5.29408	down
219872_at	NM_016613.1	NM 016613	FAM198B	family with sequence similarity 198, member B	5.59136	0.302532	7.99286	0.35741	-2.40151	0.46826	31.4281	1.43308e-05	8.96855e-05	5.28355	down
209821_at	AB024518.1	AB024518	IL33	interleukin 33	6.3145	0.447388	8.71496	0.227855	-2.40046	0.50207	32.8484	3.54538e-05	0.00018674	5.27971	down
1554789_a_at	AB085825.1	AB085825	PDE8B	phosphodiesterase 8B	4.84785	0.296968	7.24744	0.304661	-2.39959	0.425451	34.3609	2.44347e-06	2.1132e-05	5.27652	down
1556034_s_at	AK097000.1	AK097000	MTMR11	myotubularin related protein 11	5.29754	0.3001	7.69598	0.145581	-2.39843	0.333547	32.1719	3.53018e-08	6.88862e-07	5.2723	down
204036_at	AW269335	AW269335	LPAR1	lysophosphatidic acid receptor 1	7.00697	0.262026	9.40347	0.188233	-2.3965	0.322629	36.7745	7.97448e-09	2.10918e-07	5.26524	down
201852_x_at	AI813758	AI813758	COL3A1	collagen, type III, alpha 1	10.7644	0.335915	13.1581	0.269779	-2.39368	0.430836	36.9704	2.51467e-06	2.16346e-05	5.25496	down
218974_at	NM_018013.1	NM 018013	SOBP	sine oculis binding protein homolog	6.23511	0.235885	8.62597	0.185611	-2.39086	0.300155	36.9975	1.52915e-09	5.70791e-08	5.24469	down
229584_at	AK026776.1	AK026776	LRRK2	leucine-rich repeat kinase 2	5.38618	0.378449	7.77656	0.255355	-2.39038	0.456541	36.3365	7.11976e-06	5.05748e-05	5.24296	down
209655_s_at	AI803181	AI803181	TMEM47	transmembrane protein 47	6.91326	0.198604	9.30236	0.333023	-2.3891	0.387747	23.8898	2.33985e-06	2.03959e-05	5.2383	down
204237_at	NM_016315.1	NM 016315	GULP1	GULP, engulfment adaptor PTB domain containing 1	8.33454	0.388712	10.7236	0.177706	-2.38903	0.427406	31.3677	3.81151e-06	3.03862e-05	5.23807	down
215447_at	AL080215.1	AL080215	---	---	4.51856	0.175484	6.90704	0.197159	-2.38848	0.263944	32.5383	2.11391e-10	1.21697e-08	5.23607	down
212607_at	N32526	N32526	AKT3	v-akt murine thymoma viral oncogene homolog 3	6.91011	0.176759	9.29516	0.17321	-2.38504	0.247478	35.1431	2.11742e-11	1.96014e-09	5.2236	down
201109_s_at	AV726673	AV726673	THBS1	thrombospondin 1	7.01539	0.328286	9.40022	0.368749	-2.38483	0.493708	32.5432	3.132e-05	0.000168921	5.22283	down
212813_at	AA149644	AA149644	JAM3	junctional adhesion molecule 3	6.97484	0.188565	9.35953	0.272725	-2.38469	0.331565	26.8499	1.01365e-07	1.59694e-06	5.2223	down
211573_x_at	M98478.1	M98478	TGM2	transglutaminase 2	4.6267	0.296404	7.01034	0.134191	-2.38364	0.325366	31.2386	2.8875e-08	5.82102e-07	5.21851	down
203903_s_at	NM_014799.1	NM 014799	HEPH	hephaestin	6.5104	0.276714	8.89321	0.282184	-2.3828	0.39522	34.4693	7.49322e-07	8.01737e-06	5.21548	down
238865_at	AI822134	AI822134	PABPC4L	poly(A) binding protein, cytoplasmic 4-like	6.20058	0.203417	8.58328	0.239979	-2.3827	0.314593	31.4597	1.40305e-08	3.30323e-07	5.21511	down
233626_at	AK024580.1	AK024580	---	---	4.58422	0.30371	6.96412	0.150441	-2.3799	0.338928	32.4609	5.40582e-08	9.66823e-07	5.20499	down
229947_at	AI088609	AI088609	PI15	peptidase inhibitor 15	4.6938	0.291318	7.07361	0.560001	-2.37981	0.631242	21.6381	0.00107908	0.00323109	5.20469	down
220751_s_at	NM_016348.1	NM 016348	FAXDC2	fatty acid hydroxylase domain containing 2	5.75978	0.31735	8.13948	0.275667	-2.3797	0.420361	36.5846	1.8733e-06	1.70104e-05	5.20428	down
238151_at	BF511636	BF511636	---	---	4.39571	0.318114	6.77342	0.192296	-2.37771	0.371718	35.1658	2.27971e-07	3.03913e-06	5.19711	down
201869_s_at	BF593932	BF593932	TBL1X	transducin (beta)-like 1X-linked	6.11657	0.267496	8.49388	0.144782	-2.37731	0.304165	33.6985	4.5316e-09	1.34455e-07	5.19567	down
201009_s_at	AI439556	AI439556	TXNIP	thioredoxin interacting protein	10.7638	0.145892	13.134	0.184597	-2.37023	0.235288	29.8602	4.05747e-11	3.22687e-09	5.17022	down
239741_at	AA233912	AA233912	PYGO1	pygopus family PHD finger 1	4.18384	0.295323	6.55406	0.172542	-2.37022	0.342033	34.7331	4.90189e-08	8.94568e-07	5.17018	down
221541_at	AL136861.1	AL136861	CRISPLD2	cysteine-rich secretory protein LCCL domain containing 2	7.57881	0.249023	9.94847	0.260397	-2.36966	0.360304	34.0047	1.54897e-07	2.24641e-06	5.1682	down
215016_x_at	BC004912.1	BC004912	DST	dystonin	8.80297	0.236601	11.1716	0.209226	-2.36865	0.315841	36.434	6.81257e-09	1.85486e-07	5.16457	down
235743_at	AA808178	AA808178	---	---	4.78917	0.24325	7.15724	0.376245	-2.36808	0.44803	25.4438	1.69085e-05	0.000101905	5.16253	down
243957_at	AI760978	AI760978	LOC100128108	putative ubiquitin-conjugating enzyme E2Q2-like protein	4.33326	0.32431	6.70123	0.181542	-2.36797	0.371664	34.1619	2.79115e-07	3.58864e-06	5.16215	down
224997_x_at	AL575306	AL575306	H19 || LOC102724852	H19, imprinted maternally expressed transcript (non-protein coding) || uncharacterized LOC102724852	7.19732	0.374099	9.56515	0.128814	-2.36784	0.395655	28.1277	1.87355e-06	1.70104e-05	5.16167	down
207233_s_at	NM_000248.1	NM 000248	MITF	microphthalmia-associated transcription factor	8.05076	0.191049	10.4178	0.154465	-2.367	0.245681	36.9551	1.26947e-11	1.32938e-09	5.15869	down
217525_at	AW305097	AW305097	OLFML1	olfactomedin like 1	5.58934	0.271832	7.95488	0.18737	-2.36554	0.330152	36.5081	1.84451e-08	4.07714e-07	5.15347	down
209348_s_at	AF055376.1	AF055376	MAF	v-maf avian musculoaponeurotic fibrosarcoma oncogene homolog	8.1355	0.220946	10.5003	0.191112	-2.36484	0.292131	36.6171	1.12237e-09	4.52525e-08	5.15096	down
242340_at	AI090268	AI090268	---	---	3.80448	0.217563	6.16842	0.335405	-2.36394	0.399788	25.5107	3.31991e-06	2.71206e-05	5.14773	down
227713_at	AI807482	AI807482	KATNAL1	katanin p60 subunit A-like 1	6.08622	0.123651	8.44986	0.140693	-2.36364	0.187308	32.2634	5.06304e-14	1.83084e-11	5.14669	down
208399_s_at	NM_000114.1	NM 000114	EDN3	endothelin 3	4.62674	0.666626	6.98919	0.428418	-2.36245	0.792422	35.8699	0.00513075	0.0120883	5.14243	down
225798_at	AL047908	AL047908	JAZF1	JAZF zinc finger 1	7.47063	0.16239	9.83245	0.208866	-2.36182	0.264567	29.4834	7.00534e-10	3.08809e-08	5.14017	down
240317_at	BE222389	BE222389	PCDHB4	protocadherin beta 4	5.35525	0.197765	7.71667	0.15756	-2.36142	0.252855	36.9846	2.87221e-11	2.46191e-09	5.13877	down
216474_x_at	AF206667.1	AF206667	TPSAB1 || TPSB2	tryptase alpha/beta 1 || tryptase beta 2 (gene/pseudogene)	5.72461	0.210946	8.08509	0.346299	-2.36048	0.405489	24.2821	5.06424e-06	3.81981e-05	5.13543	down
209116_x_at	M25079.1	M25079	HBB	hemoglobin, beta	7.85002	0.428888	10.2095	0.362749	-2.35948	0.561722	36.7664	0.000162379	0.000656794	5.13186	down
209466_x_at	M57399.1	M57399	PTN	pleiotrophin	7.39335	0.283624	9.74957	0.189101	-2.35622	0.340884	36.2312	4.14181e-08	7.78668e-07	5.12027	down
213413_at	BG434174	BG434174	STON1	stonin 1	6.70059	0.346707	9.0562	0.230132	-2.35561	0.416132	36.1903	1.94164e-06	1.75206e-05	5.11809	down
235334_at	AW963951	AW963951	ST6GALNAC3	ST6 (alpha-N-acetyl-neuraminyl-2,3-beta-galactosyl-1,3)-N-acetylgalactosaminide alpha-2,6-sialyltransferase 3	4.71518	0.221757	7.07023	0.233081	-2.35505	0.321719	33.9061	1.79193e-08	3.9914e-07	5.11612	down
227758_at	AW294092	AW294092	RERG	RAS-like, estrogen-regulated, growth inhibitor	7.02446	0.308038	9.37627	0.418196	-2.35182	0.519399	28.2508	9.89309e-05	0.000434369	5.10467	down
225790_at	AL048386	AL048386	MSRB3	methionine sulfoxide reductase B3	5.06236	0.320666	7.4137	0.2782	-2.35134	0.424525	36.5943	2.73572e-06	2.31322e-05	5.10296	down
240000_at	AA621615	AA621615	---	---	4.92444	0.218819	7.27346	0.339841	-2.34901	0.404195	25.3615	4.4009e-06	3.40863e-05	5.09475	down
212386_at	BF592782	BF592782	TCF4	transcription factor 4	9.95877	0.139537	12.3067	0.0743667	-2.34794	0.158117	33.4835	2.70833e-16	3.48215e-13	5.09097	down
228108_at	AW274846	AW274846	PPM1L	protein phosphatase, Mg2+/Mn2+ dependent, 1L	6.00897	0.432534	8.35581	0.175485	-2.34684	0.466777	29.8656	2.17863e-05	0.000125454	5.0871	down
205515_at	NM_003619.1	NM 003619	PRSS12	protease, serine, 12 (neurotrypsin, motopsin)	3.97904	0.3466	6.32103	0.39156	-2.34199	0.522925	32.4191	8.76908e-05	0.000393453	5.07002	down
230158_at	AA758751	AA758751	DPY19L2	dpy-19-like 2 (C. elegans)	5.66837	0.335152	8.00998	0.390506	-2.3416	0.514608	31.7386	7.4202e-05	0.000342309	5.06865	down
220906_at	NM_025016.1	NM 025016	---	---	4.45584	0.156242	6.79482	0.201292	-2.33898	0.254814	29.4454	3.85056e-10	1.94147e-08	5.05946	down
212848_s_at	BG036668	BG036668	C9orf3	chromosome 9 open reading frame 3	8.34065	0.193252	10.6794	0.182056	-2.33877	0.2655	35.7197	1.75715e-10	1.05352e-08	5.05873	down
224560_at	BF107565	BF107565	TIMP2	TIMP metallopeptidase inhibitor 2	9.0071	0.264723	11.3456	0.229833	-2.33852	0.350574	36.5887	8.24874e-08	1.34602e-06	5.05782	down
229327_s_at	BE674528	BE674528	---	---	5.21731	0.247593	7.55136	0.187759	-2.33405	0.310734	36.9723	5.99661e-09	1.66402e-07	5.04219	down
209147_s_at	AB000888.1	AB000888	PLPP1	phospholipid phosphatase 1	8.02824	0.212817	10.3616	0.20918	-2.33336	0.298408	35.0946	3.3941e-09	1.06381e-07	5.03978	down
219230_at	NM_018286.1	NM 018286	TMEM100	transmembrane protein 100	5.23734	0.396709	7.56662	0.33983	-2.32927	0.522362	36.6862	7.49846e-05	0.000345347	5.02553	down
202965_s_at	NM_014289.2	NM 014289	CAPN6	calpain 6	5.19129	0.689427	7.51738	0.371843	-2.32609	0.783312	33.6496	0.00546554	0.0127692	5.01443	down
202008_s_at	NM_002508.1	NM 002508	NID1	nidogen 1	5.9865	0.187528	8.31229	0.296777	-2.32579	0.35106	24.987	6.11095e-07	6.82886e-06	5.0134	down
227911_at	AI935647	AI935647	ARHGAP28	Rho GTPase activating protein 28	5.18072	0.296359	7.50442	0.171452	-2.3237	0.34238	34.6041	7.63478e-08	1.26224e-06	5.00614	down
238484_s_at	AL566553	AL566553	SSBP2	single-stranded DNA binding protein 2	4.77328	0.196723	7.09183	0.317471	-2.31855	0.37348	24.6071	1.83519e-06	1.67206e-05	4.9883	down
213624_at	AA873600	AA873600	SMPDL3A	sphingomyelin phosphodiesterase, acid-like 3A	6.89655	0.22964	9.21384	0.17468	-2.31729	0.288526	36.9779	1.26126e-09	4.94735e-08	4.98395	down
229585_at	AI803088	AI803088	ADAMTSL1	ADAMTS like 1	4.96595	0.227102	7.28016	0.314627	-2.31421	0.388028	27.796	2.07476e-06	1.84464e-05	4.97332	down
239130_at	AA905821	AA905821	MIR101-1 || MIR3671	microRNA 101-1 || microRNA 3671	5.41538	0.186883	7.72949	0.370438	-2.31411	0.414909	21.1974	1.50352e-05	9.29876e-05	4.97296	down
230132_at	AA147817	AA147817	PCAT19	prostate cancer associated transcript 19 (non-protein coding)	5.50485	0.259175	7.81813	0.31853	-2.31328	0.41065	30.5286	3.67964e-06	2.95175e-05	4.97011	down
239348_at	AI285970	AI285970	---	---	6.83209	0.163997	9.14446	0.256796	-2.31237	0.304695	25.1972	5.75611e-08	1.01073e-06	4.96698	down
235561_at	T16544	T16544	TXNL1	thioredoxin-like 1	5.26329	0.225456	7.57561	0.334329	-2.31232	0.403245	26.3157	4.68879e-06	3.58957e-05	4.96682	down
213744_at	AI817331	AI817331	ATRNL1	attractin-like 1	4.4413	0.266123	6.753	0.227918	-2.31169	0.350383	36.6876	1.01924e-07	1.60465e-06	4.96465	down
1566163_at	AL832482.1	AL832482	---	---	3.76129	0.418081	6.07208	0.321035	-2.31079	0.52712	36.9913	9.28675e-05	0.000412046	4.96153	down
1559315_s_at	AK054607.1	AK054607	SOCS2-AS1	SOCS2 antisense RNA 1	3.87971	0.242397	6.19021	0.249556	-2.3105	0.3479	34.2963	1.22903e-07	1.86882e-06	4.96055	down
236081_at	AI929792	AI929792	SNCA	synuclein alpha	3.88374	0.260531	6.19394	0.245433	-2.31021	0.35793	35.7199	1.78537e-07	2.51242e-06	4.95955	down
206128_at	AI264306	AI264306	ADRA2C	adrenoceptor alpha 2C	6.04736	0.291291	8.35685	0.152844	-2.30949	0.328955	33.2657	4.74123e-08	8.69463e-07	4.95708	down
1556935_at	AF085839.1	AF085839	---	---	5.52279	0.194968	7.83212	0.302793	-2.30933	0.360133	25.3618	9.62428e-07	9.8381e-06	4.95654	down
200911_s_at	NM_006283.1	NM 006283	TACC1	transforming, acidic coiled-coil containing protein 1	9.05654	0.180095	11.3606	0.180517	-2.30402	0.254991	34.771	1.19286e-10	7.73288e-09	4.93832	down
201148_s_at	AW338933	AW338933	TIMP3	TIMP metallopeptidase inhibitor 3	6.21237	0.303996	8.51598	0.272047	-2.30361	0.40795	36.3206	2.00383e-06	1.79817e-05	4.9369	down
213943_at	X99268.1	X99268	TWIST1	twist family bHLH transcription factor 1	6.47339	0.29975	8.77581	0.270702	-2.30243	0.403893	36.2272	1.71105e-06	1.57764e-05	4.93287	down
226142_at	AV682252	AV682252	GLIPR1	GLI pathogenesis-related 1	6.47582	0.23976	8.778	0.187248	-2.30217	0.304215	37	5.03683e-09	1.45527e-07	4.932	down
210764_s_at	AF003114.1	AF003114	CYR61	cysteine-rich, angiogenic inducer, 61	8.76253	0.310099	11.0639	0.315998	-2.30133	0.442737	34.4825	9.16254e-06	6.19663e-05	4.92912	down
213802_at	AI810767	AI810767	PRSS12	protease, serine, 12 (neurotrypsin, motopsin)	4.72213	0.462949	7.02282	0.353412	-2.30069	0.582427	36.9837	0.000337711	0.00121211	4.92693	down
244282_at	T65568	T65568	---	---	4.40826	0.105437	6.70843	0.411932	-2.30018	0.425211	15.8531	5.97469e-05	0.000287947	4.92518	down
213411_at	AW242701	AW242701	ADAM22	ADAM metallopeptidase domain 22	4.59493	0.208198	6.88908	0.178723	-2.29414	0.274387	36.6718	5.09377e-10	2.41568e-08	4.90463	down
219525_at	NM_018242.1	NM 018242	SLC47A1	solute carrier family 47 (multidrug and toxin extrusion), member 1	6.47973	0.531068	8.77177	0.448851	-2.29204	0.695342	36.7706	0.00217723	0.00585087	4.89747	down
229487_at	W73890	W73890	EBF1	early B-cell factor 1	5.12138	0.21805	7.41301	0.200108	-2.29162	0.295954	36.0485	3.53545e-09	1.09507e-07	4.89607	down
232235_at	AK021539.1	AK021539	DSEL	dermatan sulfate epimerase-like	4.91791	0.274031	7.20911	0.153801	-2.2912	0.314241	34.1977	1.85185e-08	4.08945e-07	4.89464	down
212427_at	AB002366.1	AB002366	KIAA0368	KIAA0368	5.49239	0.13354	7.77793	0.225203	-2.28554	0.261819	23.7862	7.01744e-09	1.90392e-07	4.87546	down
202388_at	NM_002923.1	NM 002923	RGS2	regulator of G-protein signaling 2	8.72632	0.303102	11.0101	0.371904	-2.28376	0.479774	30.5663	4.39998e-05	0.000223407	4.86946	down
217889_s_at	NM_024843.1	NM 024843	CYBRD1	cytochrome b reductase 1	5.14965	0.530808	7.43315	0.115042	-2.2835	0.543131	25.1204	0.000290334	0.00106994	4.86856	down
216850_at	AF319523.1	AF319523	SNRPN	small nuclear ribonucleoprotein polypeptide N	4.44216	0.368894	6.72507	0.169899	-2.28292	0.406139	31.4663	3.44583e-06	2.79519e-05	4.86661	down
206067_s_at	NM_024426.1	NM 024426	WT1	Wilms tumor 1	8.69588	0.594446	10.9785	0.217043	-2.28262	0.63283	28.703	0.00116163	0.00343815	4.86562	down
204163_at	NM_007046.1	NM 007046	EMILIN1	elastin microfibril interfacer 1	5.93833	0.415197	8.22001	0.15332	-2.28168	0.442601	28.8199	1.67618e-05	0.000101284	4.86245	down
220032_at	NM_024913.1	NM 024913	CPED1	cadherin-like and PC-esterase domain containing 1	5.15391	0.165128	7.43366	0.198714	-2.27976	0.25837	31.01	5.80857e-10	2.69646e-08	4.85597	down
242500_at	T87730	T87730	---	---	4.50889	0.0977085	6.78604	0.296925	-2.27715	0.312588	17.0743	1.24215e-06	1.21245e-05	4.84718	down
219025_at	NM_020404.1	NM 020404	CD248	CD248 molecule, endosialin	6.65831	0.173953	8.93245	0.207697	-2.27414	0.270921	31.1884	1.67423e-09	6.11148e-08	4.8371	down
1565149_at	AF288405.1	AF288405	DYNC2H1	dynein, cytoplasmic 2, heavy chain 1	5.49252	0.252125	7.76498	0.161763	-2.27245	0.299557	35.8524	5.82975e-09	1.62944e-07	4.83144	down
202465_at	NM_002593.2	NM 002593	PCOLCE	procollagen C-endopeptidase enhancer	6.97412	0.325626	9.24576	0.38389	-2.27164	0.503393	31.4751	8.39407e-05	0.000379273	4.82872	down
203685_at	NM_000633.1	NM 000633	BCL2	B-cell CLL/lymphoma 2	7.16965	0.271965	9.43881	0.249818	-2.26916	0.369289	36.0377	4.43641e-07	5.28419e-06	4.82044	down
227860_at	NM_019609.1	NM 019609	CPXM1	carboxypeptidase X (M14 family), member 1	6.59026	0.521728	8.85621	0.41964	-2.26594	0.669551	36.9672	0.00170184	0.00474582	4.80969	down
205518_s_at	NM_003570.1	NM 003570	CMAHP	cytidine monophospho-N-acetylneuraminic acid hydroxylase, pseudogene	6.24481	0.21457	8.50765	0.26213	-2.26284	0.338751	30.6663	1.90115e-07	2.63306e-06	4.79936	down
213012_at	D42055.1	D42055	NEDD4	neural precursor cell expressed, developmentally down-regulated 4, E3 ubiquitin protein ligase	5.61587	0.204521	7.87786	0.110699	-2.26198	0.232557	33.6987	2.59181e-11	2.30701e-09	4.7965	down
204916_at	NM_005855.1	NM 005855	RAMP1	receptor (G protein-coupled) activity modifying protein 1	7.54478	0.268401	9.80571	0.187462	-2.26093	0.327385	36.6031	4.00091e-08	7.58337e-07	4.793	down
204467_s_at	NM_000345.2	NM 000345	SNCA	synuclein alpha	5.22023	0.256584	7.47982	0.187989	-2.25959	0.31808	36.8674	2.1036e-08	4.50775e-07	4.78855	down
234199_at	AK025286.1	AK025286	---	---	5.47104	0.165313	7.72971	0.102053	-2.25867	0.194277	35.4198	1.20597e-13	3.40364e-11	4.78551	down
203029_s_at	NM_002847.1	NM 002847	PTPRN2	protein tyrosine phosphatase, receptor type, N polypeptide 2	5.61881	0.278218	7.87696	0.0855603	-2.25815	0.291077	27.1571	2.32491e-08	4.88695e-07	4.78378	down
1553998_at	BC029799.1	BC029799	DMRTC1 || DMRTC1B	DMRT-like family C1 || DMRT-like family C1B	4.61056	0.21631	6.86843	0.381347	-2.25787	0.438424	23.0083	3.21473e-05	0.000172299	4.78285	down
213974_at	AB033059.1	AB033059	ADAMTSL3	ADAMTS like 3	5.21528	0.233712	7.47049	0.42672	-2.25521	0.48653	22.4303	0.000122303	0.000518326	4.77403	down
227478_at	BF739885	BF739885	SETBP1	SET binding protein 1	7.14146	0.253969	9.39574	0.237764	-2.25428	0.347896	35.8024	1.63557e-07	2.34232e-06	4.77096	down
227376_at	AW021102	AW021102	GLI3	GLI family zinc finger 3	6.34836	0.210884	8.60228	0.226863	-2.25392	0.30974	33.4467	2.2019e-08	4.66653e-07	4.76976	down
229234_at	AW007160	AW007160	ZC3H12B	zinc finger CCCH-type containing 12B	3.84108	0.254238	6.0947	0.372371	-2.25362	0.450885	26.5789	3.18764e-05	0.000171065	4.76878	down
209726_at	AB018195.1	AB018195	CA11	carbonic anhydrase XI	6.44366	0.215607	8.69619	0.303392	-2.25254	0.3722	27.4501	1.72501e-06	1.58735e-05	4.7652	down
205632_s_at	NM_003558.1	NM 003558	PIP5K1B	phosphatidylinositol-4-phosphate 5-kinase, type I, beta	6.72252	0.375253	8.97151	0.18671	-2.249	0.419137	32.5229	6.53767e-06	4.70318e-05	4.75352	down
205112_at	NM_016341.1	NM 016341	PLCE1	phospholipase C, epsilon 1	5.76953	0.280761	8.01825	0.343945	-2.24872	0.443988	30.6027	1.84331e-05	0.000109101	4.75261	down
224407_s_at	AF344882.1	AF344882	STK26	serine/threonine protein kinase 26	4.49546	0.320336	6.74257	0.35721	-2.24711	0.479806	32.6993	4.7623e-05	0.000238765	4.7473	down
227198_at	AW085505	AW085505	AFF3	AF4/FMR2 family, member 3	5.99656	0.401964	8.24329	0.253639	-2.24673	0.475297	35.6712	3.51307e-05	0.000185411	4.74607	down
219778_at	NM_012082.2	NM 012082	ZFPM2	zinc finger protein, FOG family member 2	6.00498	0.273304	8.24957	0.314959	-2.24459	0.417006	31.9832	6.5355e-06	4.70318e-05	4.73903	down
213249_at	AU145127	AU145127	FBXL7	F-box and leucine-rich repeat protein 7	6.7026	0.183774	8.94397	0.175747	-2.24137	0.254283	35.5111	1.82084e-10	1.08608e-08	4.72847	down
226311_at	BF058422	BF058422	ADAMTS2	ADAM metallopeptidase with thrombospondin type 1 motif 2	4.9231	0.524812	7.1641	0.556203	-2.241	0.764715	33.7446	0.00603218	0.0138756	4.72725	down
202035_s_at	AI332407	AI332407	SFRP1	secreted frizzled-related protein 1	4.54988	0.289706	6.79002	0.423174	-2.24013	0.51284	26.6368	0.000170312	0.000684175	4.72441	down
232668_at	AW903934	AW903934	---	---	4.00816	0.428162	6.24707	0.210667	-2.23891	0.477183	32.3676	4.74229e-05	0.000237968	4.7204	down
209185_s_at	AF073310.1	AF073310	IRS2	insulin receptor substrate 2	8.28054	0.304348	10.5188	0.315329	-2.23828	0.438247	34.1788	1.23033e-05	7.89835e-05	4.71836	down
219700_at	NM_020405.1	NM 020405	PLXDC1	plexin domain containing 1	6.01508	0.193558	8.25326	0.225422	-2.23818	0.297119	31.7488	1.47958e-08	3.44486e-07	4.71802	down
228160_at	AI433706	AI433706	LINC00667	long intergenic non-protein coding RNA 667	4.75587	0.343179	6.99295	0.175573	-2.23708	0.385484	32.9116	1.73816e-06	1.59818e-05	4.71442	down
207172_s_at	NM_001797.1	NM 001797	CDH11	cadherin 11, type 2, OB-cadherin (osteoblast)	6.74796	0.282255	8.98349	0.309281	-2.23554	0.418716	33.0689	6.74291e-06	4.82533e-05	4.70938	down
232099_at	AB046841.1	AB046841	PCDHB16	protocadherin beta 16	5.93333	0.319368	8.16619	0.213416	-2.23285	0.384113	36.2517	1.2063e-06	1.18545e-05	4.70063	down
201149_s_at	U67195.1	U67195	TIMP3	TIMP metallopeptidase inhibitor 3	6.55903	0.325417	8.79181	0.24919	-2.23278	0.409868	36.988	3.51911e-06	2.84466e-05	4.70039	down
242033_at	BE672684	BE672684	RNF180	ring finger protein 180	5.32393	0.455761	7.55645	0.164893	-2.23252	0.484673	28.61	7.7803e-05	0.000356009	4.69955	down
223614_at	AL136588.1	AL136588	MMP16	matrix metallopeptidase 16 (membrane-inserted)	5.23099	0.204229	7.45954	0.299599	-2.22855	0.362586	26.5451	1.54769e-06	1.45013e-05	4.68662	down
209200_at	AL536517	AL536517	MEF2C	myocyte enhancer factor 2C	6.32067	0.208936	8.54465	0.18321	-2.22398	0.277885	36.508	1.50341e-09	5.62099e-08	4.6718	down
219304_s_at	NM_025208.1	NM 025208	PDGFD	platelet derived growth factor D	7.60723	0.246797	9.83038	0.340383	-2.22315	0.420439	27.8961	1.2775e-05	8.14695e-05	4.66912	down
231067_s_at	BF114967	BF114967	AKAP12	A kinase (PRKA) anchor protein 12	4.6176	0.352486	6.83964	0.218531	-2.22204	0.414732	35.4698	5.22847e-06	3.92228e-05	4.66552	down
236796_at	AI052447	AI052447	---	---	5.25759	0.13354	7.47947	0.281676	-2.22188	0.311728	20.3741	5.93712e-07	6.66779e-06	4.66502	down
227121_at	BF476076	BF476076	ZBTB20	zinc finger and BTB domain containing 20	8.25299	0.152871	10.4748	0.171831	-2.22176	0.229991	32.5284	4.43131e-11	3.42989e-09	4.66462	down
1554690_a_at	BC041391.1	BC041391	TACC1	transforming, acidic coiled-coil containing protein 1	4.74302	0.384749	6.96316	0.18848	-2.22014	0.428436	32.307	1.141e-05	7.42163e-05	4.6594	down
228560_at	BE672659	BE672659	CHDH	choline dehydrogenase	5.02943	0.387355	7.2494	0.208437	-2.21997	0.439875	33.6175	1.53556e-05	9.44897e-05	4.65882	down
228044_at	AI420319	AI420319	SERP2	stress-associated endoplasmic reticulum protein family member 2	4.8899	0.216619	7.10945	0.127337	-2.21955	0.251274	34.8127	2.05691e-10	1.18711e-08	4.65749	down
204040_at	NM_014746.1	NM 014746	RNF144A	ring finger protein 144A	7.35345	0.106686	9.5719	0.130923	-2.21845	0.168887	30.5627	4.16247e-14	1.60553e-11	4.65392	down
242736_at	AI377221	AI377221	---	---	4.83304	0.294388	7.05076	0.333687	-2.21772	0.444985	32.3466	2.02964e-05	0.000118198	4.65157	down
242979_at	AI474666	AI474666	IRS1	insulin receptor substrate 1	6.3988	0.306441	8.61587	0.172788	-2.21707	0.351798	34.2604	3.38794e-07	4.21998e-06	4.64947	down
213397_x_at	AI761728	AI761728	RNASE4	ribonuclease, RNase A family, 4	8.02265	0.278813	10.237	0.292686	-2.21439	0.404229	33.93	4.13496e-06	3.24148e-05	4.64084	down
210794_s_at	AF119863.1	AF119863	MEG3	maternally expressed 3 (non-protein coding)	5.19406	0.42351	7.40821	0.218602	-2.21415	0.4766	33.0358	5.20808e-05	0.00025716	4.64008	down
206879_s_at	NM_013982.1	NM 013982	NRG2	neuregulin 2	4.29898	0.294557	6.5131	0.339573	-2.21412	0.449526	31.9752	2.47212e-05	0.000138898	4.63998	down
230309_at	BE876610	BE876610	BHMT2	betaine--homocysteine S-methyltransferase 2	4.53344	0.288683	6.7464	0.0781997	-2.21296	0.299087	26.2669	6.94933e-08	1.17136e-06	4.63625	down
232088_x_at	AL137569.1	AL137569	LINC00899	long intergenic non-protein coding RNA 899	5.13995	0.138641	7.35024	0.261219	-2.21029	0.295731	21.9387	1.82342e-07	2.55092e-06	4.62768	down
1555536_at	AY040326.1	AY040326	ANTXR2	anthrax toxin receptor 2	4.69408	0.231846	6.90333	0.180018	-2.20925	0.293529	36.9992	5.70288e-09	1.60471e-07	4.62434	down
206022_at	NM_000266.1	NM 000266	NDP	Norrie disease (pseudoglioma)	7.44284	0.388932	9.65136	0.30337	-2.20852	0.493255	37	6.99383e-05	0.000327128	4.62201	down
244788_at	AI038503	AI038503	---	---	5.34828	0.169988	7.55409	0.193012	-2.20582	0.257196	32.3091	7.78324e-10	3.36687e-08	4.61336	down
236500_at	AA831943	AA831943	---	---	4.91366	0.2551	7.11769	0.183734	-2.20403	0.314378	36.788	2.82864e-08	5.72594e-07	4.60764	down
209732_at	BC005254.1	BC005254	CLEC2B	C-type lectin domain family 2, member B	8.01644	0.235154	10.2203	0.190682	-2.20385	0.302749	36.9473	1.21653e-08	2.95117e-07	4.60708	down
209859_at	AF220036.1	AF220036	TRIM9	tripartite motif containing 9	3.87486	0.307119	6.07825	0.332317	-2.20339	0.4525	33.3285	2.65003e-05	0.000146582	4.60561	down
210089_s_at	BC004241.1	BC004241	LAMA4	laminin, alpha 4	4.76612	0.292355	6.96734	0.190643	-2.20122	0.349022	36.0194	2.70272e-07	3.48656e-06	4.59868	down
216840_s_at	AK026829.1	AK026829	LAMA2	laminin, alpha 2	5.73618	0.279402	7.93541	0.173926	-2.19923	0.329114	35.517	9.18329e-08	1.46876e-06	4.59234	down
204742_s_at	NM_015032.1	NM 015032	PDS5B	PDS5 cohesin associated factor B	6.33246	0.126595	8.52953	0.234393	-2.19707	0.266395	22.2087	3.30288e-08	6.52763e-07	4.58547	down
201328_at	AL575509	AL575509	ETS2	v-ets avian erythroblastosis virus E26 oncogene homolog 2	7.82204	0.249138	10.0145	0.137897	-2.19246	0.284755	34.0075	5.92529e-09	1.64819e-07	4.57085	down
232298_at	AK026494.1	AK026494	MBNL1-AS1	MBNL1 antisense RNA 1	4.41993	0.203966	6.61196	0.330324	-2.19204	0.388222	24.5394	7.55584e-06	5.30859e-05	4.5695	down
229809_at	AW445212	AW445212	POU6F1	POU class 6 homeobox 1	4.0702	0.160977	6.25835	0.208934	-2.18815	0.263756	29.2753	3.53935e-09	1.09507e-07	4.55721	down
235916_at	BE673815	BE673815	YPEL4	yippee like 4	4.16064	0.175891	6.34865	0.245785	-2.18801	0.302239	27.6044	7.63575e-08	1.26224e-06	4.55678	down
217897_at	NM_022003.1	NM 022003	FXYD6	FXYD domain containing ion transport regulator 6	7.4628	0.306234	9.65006	0.273042	-2.18726	0.410282	36.3568	5.2993e-06	3.96206e-05	4.55439	down
219167_at	NM_016563.1	NM 016563	RASL12	RAS-like, family 12	5.96994	0.101178	8.15704	0.162093	-2.18709	0.191078	24.7479	2.23656e-11	2.04588e-09	4.55387	down
226625_at	AW193698	AW193698	TGFBR3	transforming growth factor beta receptor III	8.1798	0.235541	10.366	0.330781	-2.18621	0.406073	27.4941	1.02843e-05	6.79251e-05	4.55109	down
242051_at	AI695695	AI695695	---	---	5.7775	0.171495	7.96009	0.304509	-2.18259	0.34948	22.8879	2.31145e-06	2.02017e-05	4.53967	down
215199_at	AU147402	AU147402	CALD1	caldesmon 1	5.22147	0.315698	7.40349	0.281271	-2.18202	0.422822	36.3639	8.95945e-06	6.09311e-05	4.53789	down
244370_at	AI743137	AI743137	KIAA2022	KIAA2022	4.41653	0.383268	6.59693	0.259952	-2.1804	0.463109	36.3803	3.57776e-05	0.000188268	4.5328	down
230214_at	AL044056	AL044056	MRVI1	murine retrovirus integration site 1 homolog	6.31422	0.189605	8.49455	0.306218	-2.18033	0.360166	24.5924	2.69836e-06	2.28748e-05	4.53258	down
215321_at	AI825798	AI825798	RUNDC3B	RUN domain containing 3B	5.1393	0.229706	7.31898	0.215736	-2.17968	0.31513	35.7605	4.37243e-08	8.10943e-07	4.53052	down
1563468_at	AL833307.1	AL833307	---	---	5.83011	0.180101	8.00916	0.165877	-2.17905	0.24485	36.0061	1.26946e-10	8.09116e-09	4.52854	down
206306_at	NM_001036.1	NM 001036	RYR3	ryanodine receptor 3	4.25207	0.311129	6.42901	0.369187	-2.17694	0.482805	31.3287	8.55762e-05	0.000385534	4.52193	down
209960_at	X16323.1	X16323	HGF	hepatocyte growth factor (hepapoietin A; scatter factor)	4.64944	0.20287	6.82481	0.329951	-2.17537	0.387329	24.4583	8.24632e-06	5.70084e-05	4.517	down
235746_s_at	BE048919	BE048919	PLA2R1	phospholipase A2 receptor 1	5.3737	0.235255	7.54866	0.192535	-2.17496	0.303998	36.9188	1.78811e-08	3.98674e-07	4.51572	down
204273_at	NM_000115.1	NM 000115	EDNRB	endothelin receptor type B	5.23374	0.31908	7.40708	0.306549	-2.17334	0.442475	35.4444	2.03554e-05	0.000118422	4.51067	down
209676_at	J03225.1	J03225	TFPI	tissue factor pathway inhibitor (lipoprotein-associated coagulation inhibitor)	4.66124	0.244568	6.83275	0.230606	-2.1715	0.336144	35.7077	1.75741e-07	2.48452e-06	4.50493	down
240865_at	AA056086	AA056086	---	---	5.51129	0.192447	7.68258	0.170313	-2.17129	0.256987	36.4269	4.1602e-10	2.04415e-08	4.50425	down
204364_s_at	BE535746	BE535746	REEP1	receptor accessory protein 1	5.8501	0.226735	8.02094	0.238845	-2.17084	0.329326	33.8629	1.51168e-07	2.20168e-06	4.50287	down
213228_at	AK023913.1	AK023913	PDE8B	phosphodiesterase 8B	6.19511	0.28819	8.36551	0.289882	-2.17041	0.40876	34.7108	6.42518e-06	4.63825e-05	4.5015	down
219370_at	NM_019845.1	NM 019845	RPRM	reprimo, TP53 dependent G2 arrest mediator candidate	5.73429	0.29484	7.90449	0.374223	-2.1702	0.476417	29.7886	8.26648e-05	0.000374533	4.50086	down
236623_at	AI367432	AI367432	ATP1A1-AS1	ATP1A1 antisense RNA 1	4.03366	0.284609	6.20325	0.218239	-2.16959	0.358651	36.9897	5.38987e-07	6.16903e-06	4.49895	down
213258_at	BF511231	BF511231	TFPI	tissue factor pathway inhibitor (lipoprotein-associated coagulation inhibitor)	6.9212	0.293013	9.09017	0.308623	-2.16898	0.425564	33.8654	1.29976e-05	8.25701e-05	4.49704	down
210073_at	L32867.1	L32867	ST8SIA1	ST8 alpha-N-acetyl-neuraminide alpha-2,8-sialyltransferase 1	3.84001	0.318283	6.00671	0.359674	-2.16669	0.480281	32.4128	7.98205e-05	0.00036321	4.48994	down
209815_at	BG054916	BG054916	PTCH1	patched 1	8.64261	0.281018	10.8086	0.281685	-2.16595	0.397891	34.7705	4.26464e-06	3.31865e-05	4.48763	down
236644_at	BF433928	BF433928	RNF180	ring finger protein 180	4.66617	0.494026	6.82916	0.164832	-2.163	0.520798	27.8391	0.000280798	0.00104043	4.47844	down
201693_s_at	AV733950	AV733950	EGR1	early growth response 1	7.71872	0.316818	9.8813	0.327738	-2.16258	0.455835	34.2079	3.63158e-05	0.000190796	4.47714	down
226713_at	AI247881	AI247881	CCDC50	coiled-coil domain containing 50	6.79394	0.100878	8.95513	0.132287	-2.16119	0.166362	29.0393	1.26e-13	3.51327e-11	4.47283	down
241710_at	AI436290	AI436290	C1GALT1C1L	C1GALT1-specific chaperone 1 like	4.84177	0.298193	7.00287	0.150496	-2.16109	0.334018	32.7214	2.53172e-07	3.31026e-06	4.47253	down
234268_at	AK000182.1	AK000182	SLC2A13	solute carrier family 2 (facilitated glucose transporter), member 13	4.05073	0.290821	6.2117	0.122538	-2.16097	0.315583	30.3216	1.26861e-07	1.91267e-06	4.47216	down
212488_at	N30339	N30339	COL5A1	collagen, type V, alpha 1	7.96959	0.301464	10.1296	0.258716	-2.15997	0.397259	36.6736	3.72488e-06	2.97874e-05	4.46904	down
218573_at	NM_014061.1	NM 014061	MAGEH1	MAGE family member H1	7.17531	0.213872	9.33488	0.160502	-2.15957	0.267399	36.9486	1.11095e-09	4.48704e-08	4.46782	down
213400_s_at	AV753028	AV753028	TBL1X	transducin (beta)-like 1X-linked	8.35734	0.238955	10.5159	0.146825	-2.1586	0.280458	35.3642	4.60494e-09	1.36108e-07	4.46483	down
215888_at	AK026889.1	AK026889	PDS5B	PDS5 cohesin associated factor B	6.68512	0.120533	8.84305	0.160822	-2.15792	0.200977	28.6443	1.48903e-11	1.51143e-09	4.46272	down
220416_at	NM_024837.1	NM 024837	ATP8B4	ATPase, class I, type 8B, member 4	4.28351	0.369273	6.4386	0.233837	-2.15509	0.437084	35.7105	1.8908e-05	0.000111516	4.45395	down
225242_s_at	AW303375	AW303375	CCDC80	coiled-coil domain containing 80	7.23184	0.261805	9.38466	0.349889	-2.15281	0.436995	28.6069	3.21773e-05	0.000172379	4.44694	down
231240_at	AI038059	AI038059	DIO2	deiodinase, iodothyronine, type II	5.74902	0.345861	7.90163	0.580569	-2.15261	0.675781	23.8703	0.00399659	0.00979799	4.44632	down
229427_at	BF940761	BF940761	SEMA5A	sema domain, seven thrombospondin repeats (type 1 and type 1-like), transmembrane domain (TM) and short cytoplasmic domain, (semaphorin) 5A	5.65061	0.232984	7.80204	0.101754	-2.15143	0.254235	30.7718	1.56255e-09	5.81383e-08	4.44267	down
228370_at	BF114870	BF114870	---	---	7.04627	0.290091	9.19667	0.24099	-2.1504	0.377132	36.8594	1.61042e-06	1.50343e-05	4.4395	down
205857_at	AI269290	AI269290	SLC18A2	solute carrier family 18 (vesicular monoamine transporter), member 2	4.02221	0.485489	6.17043	0.372532	-2.14821	0.611947	36.9905	0.00119569	0.00352641	4.43278	down
243481_at	AA181207	AA181207	RHOJ	ras homolog family member J	4.94473	0.219489	7.09277	0.192129	-2.14804	0.2917	36.5226	1.00894e-08	2.53802e-07	4.43225	down
202920_at	BF726212	BF726212	ANK2	ankyrin 2, neuronal	6.77181	0.285901	8.91873	0.322456	-2.14692	0.430949	32.4549	2.02501e-05	0.000117958	4.42881	down
231944_at	AL045717	AL045717	ERO1B	endoplasmic reticulum oxidoreductase beta	4.94452	0.250861	7.08871	0.177006	-2.14419	0.307022	36.6702	3.12419e-08	6.21694e-07	4.42044	down
227554_at	AU145805	AU145805	MAGI2-AS3	MAGI2 antisense RNA 3	6.06362	0.164903	8.20764	0.150115	-2.14402	0.222996	36.1407	1.68742e-11	1.66889e-09	4.41991	down
203477_at	NM_001855.1	NM 001855	COL15A1	collagen, type XV, alpha 1	8.50364	0.372603	10.6467	0.217136	-2.1431	0.431255	34.6997	1.79464e-05	0.000106907	4.41711	down
1552733_at	NM_172193.1	NM 172193	KLHDC1	kelch domain containing 1	6.37052	0.168504	8.50988	0.223088	-2.13936	0.279574	28.8211	2.02844e-08	4.3873e-07	4.40565	down
49452_at	AI057637	AI057637	ACACB	acetyl-CoA carboxylase beta	5.95274	0.197161	8.08851	0.240648	-2.13577	0.311101	30.6866	1.13461e-07	1.74822e-06	4.39472	down
238861_at	AI692322	AI692322	SSBP2	single-stranded DNA binding protein 2	4.98883	0.163868	7.12419	0.265791	-2.13536	0.312246	24.5103	4.02275e-07	4.87292e-06	4.39346	down
228837_at	BE857360	BE857360	TCF4	transcription factor 4	5.86761	0.16335	8.00088	0.0938014	-2.13327	0.188366	34.5055	3.59563e-13	8.23898e-11	4.38711	down
201042_at	AL031651	AL031651	TGM2	transglutaminase 2	8.35215	0.273067	10.4841	0.201813	-2.13192	0.33955	36.901	2.66537e-07	3.45767e-06	4.38301	down
205883_at	NM_006006.1	NM 006006	ZBTB16	zinc finger and BTB domain containing 16	5.43839	0.20494	7.56941	0.453913	-2.13102	0.498033	19.789	0.00037419	0.00131809	4.38028	down
215775_at	BF084105	BF084105	THBS1	---	4.77649	0.187899	6.90671	0.441622	-2.13022	0.479933	19.1457	0.000277261	0.00102914	4.37784	down
213425_at	AI968085	AI968085	WNT5A	wingless-type MMTV integration site family, member 5A	8.25643	0.28258	10.3866	0.19071	-2.1302	0.340913	36.3384	3.11703e-07	3.93968e-06	4.37778	down
232716_at	AU146685	AU146685	---	---	5.48783	0.269369	7.61798	0.182932	-2.13015	0.325613	36.3908	1.25576e-07	1.89823e-06	4.37762	down
201466_s_at	NM_002228.2	NM 002228	JUN	jun proto-oncogene	9.15537	0.241703	11.285	0.279213	-2.12963	0.369297	31.9299	2.15125e-06	1.90242e-05	4.37607	down
238488_at	BF511602	BF511602	IPO11 || LRRC70	importin 11 || leucine rich repeat containing 70	4.39584	0.228513	6.52405	0.17213	-2.12821	0.286089	36.9579	7.48407e-09	2.00236e-07	4.37173	down
1555460_a_at	BC039498.1	BC039498	SLC39A6	solute carrier family 39 (zinc transporter), member 6	7.2726	0.209469	9.39931	0.275698	-2.12671	0.346246	28.9554	1.08605e-06	1.08761e-05	4.3672	down
226682_at	AW006185	AW006185	RORA	RAR-related orphan receptor A	7.33648	0.262318	9.46275	0.155025	-2.12627	0.304703	34.8813	4.15143e-08	7.79842e-07	4.36587	down
222303_at	AV700891	AV700891	---	---	7.49594	0.221848	9.62195	0.23297	-2.12602	0.321701	33.9231	1.42617e-07	2.0956e-06	4.3651	down
220512_at	NM_024767.1	NM 024767	DLC1	DLC1 Rho GTPase activating protein	4.80646	0.185231	6.9312	0.122501	-2.12473	0.222074	36.1561	1.90985e-11	1.83133e-09	4.36122	down
230311_s_at	AF272898.1	AF272898	PRDM6	PR domain containing 6	5.4969	0.298222	7.62	0.140847	-2.1231	0.329809	31.8052	3.16515e-07	3.98753e-06	4.3563	down
231879_at	AL096771	AL096771	COL12A1	collagen, type XII, alpha 1	6.22433	0.337362	8.34644	0.301305	-2.12211	0.452325	36.3403	3.77132e-05	0.000196709	4.35331	down
208206_s_at	NM_005825.1	NM 005825	RASGRP2	RAS guanyl releasing protein 2 (calcium and DAG-regulated)	4.34473	0.207929	6.4652	0.151377	-2.12047	0.257195	36.8399	6.91078e-10	3.06391e-08	4.34837	down
235570_at	AW298235	AW298235	RBMS3	RNA binding motif, single stranded interacting protein 3	6.27204	0.224099	8.39238	0.164001	-2.12034	0.277699	36.8626	4.20581e-09	1.26409e-07	4.34797	down
224002_s_at	AF100751.1	AF100751	FKBP7	FK506 binding protein 7	6.92069	0.185313	9.0406	0.143322	-2.11992	0.234269	36.9974	6.50275e-11	4.74742e-09	4.34669	down
205381_at	NM_005824.1	NM 005824	LRRC17	leucine rich repeat containing 17	7.06371	0.313222	9.1836	0.356602	-2.11989	0.474629	32.2505	9.16874e-05	0.000407513	4.34662	down
210946_at	AF014403.1	AF014403	PLPP1	phospholipid phosphatase 1	8.71248	0.204065	10.8303	0.142605	-2.11783	0.248956	36.6068	3.38176e-10	1.74696e-08	4.34042	down
238784_at	AI039361	AI039361	DPY19L2	dpy-19-like 2 (C. elegans)	5.8758	0.304138	7.99341	0.201792	-2.11761	0.364993	36.1864	1.25661e-06	1.22501e-05	4.33976	down
242342_at	BE645219	BE645219	GUCY1A2	guanylate cyclase 1, soluble, alpha 2	4.82678	0.265131	6.94357	0.275064	-2.11679	0.38204	34.1538	3.35791e-06	2.73924e-05	4.33728	down
231088_at	R92984	R92984	MORF4L2-AS1	MORF4L2 antisense RNA 1	3.95507	0.196179	6.07166	0.338712	-2.11658	0.391423	23.3678	1.62157e-05	9.87062e-05	4.33665	down
230003_at	AW779917	AW779917	SLC16A7	solute carrier family 16 (monocarboxylate transporter), member 7	4.29592	0.235893	6.41076	0.175257	-2.11483	0.293871	36.919	1.57339e-08	3.61598e-07	4.3314	down
202508_s_at	NM_003081.1	NM 003081	SNAP25	synaptosome associated protein 25kDa	4.28299	0.425339	6.39714	0.354429	-2.11414	0.553654	36.8453	0.000497722	0.00167497	4.32932	down
221019_s_at	NM_030781.1	NM 030781	COLEC12	collectin sub-family member 12	6.75511	0.248409	8.86875	0.238503	-2.11363	0.344371	35.4537	4.83481e-07	5.65968e-06	4.3278	down
216215_s_at	AL049748	AL049748	RBFOX2	RNA binding protein, fox-1 homolog (C. elegans) 2	8.55274	0.0696537	10.6661	0.112752	-2.11334	0.132532	24.5483	1.85359e-14	9.50728e-12	4.32691	down
239999_at	N66393	N66393	MIR99AHG	mir-99a-let-7c cluster host gene	6.37197	0.33846	8.48401	0.266872	-2.11203	0.431017	36.9961	1.92036e-05	0.000112857	4.323	down
43427_at	AI970898	AI970898	ACACB	acetyl-CoA carboxylase beta	5.69038	0.209853	7.80128	0.24731	-2.1109	0.324346	31.4835	2.71165e-07	3.49419e-06	4.31962	down
231260_at	AW162207	AW162207	ZNF582-AS1	ZNF582 antisense RNA 1 (head to head)	4.2387	0.280535	6.34916	0.251669	-2.11045	0.376878	36.296	2.32189e-06	2.02699e-05	4.31827	down
205139_s_at	NM_005715.1	NM 005715	UST	uronyl-2-sulfotransferase	5.47381	0.211194	7.58356	0.109479	-2.10975	0.237883	33.0958	2.91524e-10	1.57246e-08	4.31617	down
238933_at	AA644178	AA644178	IRS1	insulin receptor substrate 1	6.36138	0.310837	8.47106	0.185672	-2.10967	0.362069	35.0172	1.30401e-06	1.26008e-05	4.31594	down
213103_at	AA128023	AA128023	STARD13	StAR-related lipid transfer domain containing 13	6.33725	0.133211	8.44671	0.117709	-2.10945	0.177766	36.4408	4.44325e-14	1.68574e-11	4.31527	down
231120_x_at	AL569326	AL569326	PKIB	protein kinase (cAMP-dependent, catalytic) inhibitor beta	3.89562	0.36286	6.0048	0.286733	-2.10918	0.462475	36.9943	5.43361e-05	0.00026595	4.31446	down
219400_at	NM_003632.1	NM 003632	CNTNAP1	contactin associated protein 1	4.74233	0.215333	6.85131	0.227019	-2.10898	0.3129	33.8471	9.79394e-08	1.55507e-06	4.31385	down
236270_at	AI806528	AI806528	NFATC4	nuclear factor of activated T-cells, cytoplasmic, calcineurin-dependent 4	5.3462	0.126953	7.45371	0.137304	-2.1075	0.187001	33.3382	6.51869e-13	1.31184e-10	4.30944	down
217540_at	AA721025	AA721025	NXPE3	neurexophilin and PC-esterase domain family, member 3	4.28184	0.299612	6.38804	0.21053	-2.1062	0.366183	36.6435	1.40634e-06	1.34419e-05	4.30555	down
239297_at	BE932011	BE932011	KIAA1456	KIAA1456	5.07712	0.353107	7.18322	0.215685	-2.1061	0.413768	35.2931	1.19725e-05	7.72456e-05	4.30525	down
201792_at	NM_001129.2	NM 001129	AEBP1	AE binding protein 1	7.69235	0.336897	9.79808	0.302432	-2.10573	0.45273	36.2893	4.27472e-05	0.000218436	4.30415	down
211571_s_at	D32039.1	D32039	VCAN	versican	6.87444	0.466004	8.97758	0.573403	-2.10314	0.738885	30.5015	0.00783629	0.0173297	4.29643	down
213122_at	AI096375	AI096375	TSPYL5	TSPY-like 5	7.29868	0.461976	9.39772	0.120456	-2.09904	0.477422	26.0359	0.000164778	0.000664597	4.28425	down
225345_s_at	AU155376	AU155376	FBXO32	F-box protein 32	5.62435	0.305789	7.72311	0.370154	-2.09876	0.480126	30.8761	0.000129816	0.000545151	4.28341	down
235077_at	BF956762	BF956762	MEG3	maternally expressed 3 (non-protein coding)	4.37241	0.424403	6.4707	0.309457	-2.09829	0.525244	36.8469	0.000297482	0.00109158	4.28202	down
235634_at	BE503391	BE503391	PURG	purine-rich element binding protein G	5.1768	0.132223	7.27355	0.229996	-2.09674	0.265294	23.2382	4.90921e-08	8.94598e-07	4.27743	down
230174_at	AI953360	AI953360	LYPLAL1	lysophospholipase-like 1	6.40037	0.362449	8.49498	0.169392	-2.09461	0.400079	31.6629	1.03112e-05	6.80832e-05	4.27112	down
203934_at	NM_002253.1	NM 002253	KDR	kinase insert domain receptor	6.87971	0.165505	8.97122	0.269954	-2.0915	0.31665	24.4037	7.22031e-07	7.8011e-06	4.26192	down
205303_at	BF514158	BF514158	KCNJ8	potassium channel, inwardly rectifying subfamily J, member 8	5.47817	0.183849	7.56889	0.131156	-2.09071	0.225837	36.7362	3.85367e-11	3.11837e-09	4.25959	down
232210_at	AU146384	AU146384	---	---	6.12519	0.227077	8.21571	0.280002	-2.09053	0.360506	30.4531	2.3207e-06	2.02672e-05	4.25903	down
201010_s_at	NM_006472.1	NM 006472	TXNIP	thioredoxin interacting protein	11.5246	0.151731	13.6142	0.149491	-2.08962	0.213002	35.0566	1.37203e-11	1.41124e-09	4.25637	down
242292_at	H12084	H12084	FAM226A || FAM226B	family with sequence similarity 226, member A (non-protein coding) || family with sequence similarity 226, member B (non-protein coding)	4.03848	0.29451	6.12804	0.289188	-2.08956	0.412754	35.1106	1.31814e-05	8.35773e-05	4.25618	down
204557_s_at	NM_014934.1	NM 014934	DZIP1	DAZ interacting zinc finger protein 1	6.26032	0.268546	8.34772	0.217039	-2.0874	0.345286	36.956	5.47421e-07	6.24394e-06	4.24982	down
226439_s_at	AI246710	AI246710	NBEA	neurobeachin	5.83653	0.242423	7.92283	0.19213	-2.0863	0.309326	36.9913	6.22667e-08	1.07397e-06	4.24658	down
213348_at	N33167	N33167	CDKN1C	cyclin-dependent kinase inhibitor 1C (p57, Kip2)	8.42786	0.305539	10.5112	0.249409	-2.08338	0.394409	36.9274	5.91084e-06	4.33306e-05	4.23798	down
206702_at	NM_000459.1	NM 000459	TEK	TEK tyrosine kinase, endothelial	5.8522	0.148043	7.9351	0.221698	-2.0829	0.266584	26.1093	2.66751e-08	5.44873e-07	4.23658	down
206666_at	NM_002104.1	NM 002104	GZMK	granzyme K	4.47086	0.394017	6.55281	0.260237	-2.08195	0.4722	36.1437	8.93396e-05	0.000399071	4.23379	down
228176_at	AA534817	AA534817	S1PR3	sphingosine-1-phosphate receptor 3	7.00745	0.217734	9.08935	0.165114	-2.08189	0.273259	36.9723	4.3377e-09	1.29532e-07	4.23362	down
204222_s_at	NM_006851.1	NM 006851	GLIPR1	GLI pathogenesis-related 1	6.24301	0.288068	8.324	0.339583	-2.08099	0.445309	31.4771	5.30069e-05	0.000260842	4.23096	down
218183_at	NM_013399.1	NM 013399	CDIP1	cell death-inducing p53 target 1	5.20499	0.206437	7.28424	0.0729046	-2.07924	0.218932	28.3699	2.60811e-10	1.44056e-08	4.22586	down
210414_at	AF169675.1	AF169675	FLRT1	fibronectin leucine rich transmembrane protein 1	4.55589	0.293197	6.63397	0.245501	-2.07808	0.382407	36.8215	3.71617e-06	2.97281e-05	4.22245	down
225241_at	AA570507	AA570507	CCDC80	coiled-coil domain containing 80	5.20773	0.403934	7.28516	0.24698	-2.07744	0.473457	35.3053	9.88869e-05	0.000434258	4.22056	down
223691_at	AY009106.1	AY009106	RGS22	regulator of G-protein signaling 22	4.38646	0.322454	6.46115	0.172064	-2.07469	0.365489	33.5005	2.38126e-06	2.06867e-05	4.21253	down
208460_at	NM_005497.1	NM 005497	GJC1	gap junction protein gamma 1	4.07465	0.236346	6.14751	0.148476	-2.07286	0.279114	35.6216	9.73471e-09	2.47844e-07	4.20719	down
237035_at	AI792315	AI792315	---	---	5.35134	0.201952	7.42392	0.145054	-2.07259	0.248647	36.7736	5.36971e-10	2.52584e-08	4.20641	down
1556696_s_at	AK095719.1	AK095719	NR2F1-AS1	NR2F1 antisense RNA 1	4.23821	0.255536	6.31071	0.159279	-2.0725	0.301112	35.5323	5.00676e-08	9.08795e-07	4.20615	down
242599_at	W86864	W86864	---	---	3.96018	0.143647	6.02963	0.14707	-2.06945	0.205582	34.3978	8.65137e-12	1.01055e-09	4.19726	down
225328_at	N21643	N21643	FBXO32	F-box protein 32	7.71577	0.276951	9.7836	0.424646	-2.06782	0.506977	25.6213	0.000389399	0.00136213	4.19253	down
219871_at	NM_024614.1	NM 024614	KLF3-AS1	KLF3 antisense RNA 1	6.58821	0.232371	8.65576	0.299103	-2.06755	0.37876	29.4661	6.747e-06	4.82629e-05	4.19176	down
231738_at	NM_018940.1	NM 018940	PCDHB7	protocadherin beta 7	5.39222	0.293809	7.45936	0.128059	-2.06714	0.320504	30.7459	3.56892e-07	4.41215e-06	4.19055	down
201058_s_at	NM_006097.1	NM 006097	MYL9	myosin light chain 9	9.02817	0.397915	11.0928	0.284594	-2.06465	0.489214	36.7505	0.000153122	0.000624112	4.18333	down
232935_at	AA569225	AA569225	---	---	6.32542	0.217674	8.38656	0.162573	-2.06114	0.271683	36.9352	4.81034e-09	1.40563e-07	4.17315	down
222860_s_at	AB033832.1	AB033832	PDGFD	platelet derived growth factor D	4.64879	0.297436	6.70959	0.304984	-2.0608	0.426009	34.3703	2.72305e-05	0.000150118	4.17218	down
211675_s_at	AF054589.1	AF054589	MDFIC	MyoD family inhibitor domain containing	7.99191	0.23414	10.0524	0.166652	-2.06051	0.287393	36.723	1.75943e-08	3.94559e-07	4.17134	down
214051_at	BF677486	BF677486	TMSB15B	thymosin beta 15B	6.30753	0.309289	8.36723	0.159029	-2.05971	0.347778	32.9817	1.21442e-06	1.1909e-05	4.16902	down
242290_at	BE676272	BE676272	TACC1	transforming, acidic coiled-coil containing protein 1	5.33709	0.223057	7.39665	0.197515	-2.05956	0.297937	36.4217	4.0221e-08	7.61107e-07	4.1686	down
241401_at	BG496631	BG496631	WDFY3-AS2	WDFY3 antisense RNA 2	4.17955	0.30829	6.23902	0.22144	-2.05947	0.379577	36.7738	3.82993e-06	3.04696e-05	4.16833	down
228988_at	AU157017	AU157017	ZNF711	zinc finger protein 711	7.08469	0.348437	9.14248	0.107252	-2.0578	0.36457	27.1642	5.31252e-06	3.96733e-05	4.16351	down
1552848_a_at	NM_173495.1	NM 173495	PTCHD1	patched domain containing 1	4.18569	0.281917	6.24221	0.539346	-2.05653	0.608582	21.7087	0.00273856	0.00709804	4.15983	down
210995_s_at	AF230399.1	AF230399	TRIM23	tripartite motif containing 23	4.82885	0.163537	6.88501	0.168505	-2.05616	0.234816	34.2811	2.90326e-10	1.56991e-08	4.15877	down
202672_s_at	NM_001674.1	NM 001674	ATF3	activating transcription factor 3	8.13687	0.315578	10.1901	0.386197	-2.05324	0.498736	30.6265	0.000268392	0.00100087	4.15037	down
230987_at	AA626210	AA626210	---	---	5.31928	0.213585	7.37142	0.290507	-2.05214	0.360573	28.2087	4.10429e-06	3.22203e-05	4.14721	down
227202_at	AW072790	AW072790	CNTN1	contactin 1	4.62437	0.437389	6.67606	0.206011	-2.05169	0.483476	31.7682	0.000177821	0.000709536	4.14592	down
226856_at	BF793701	BF793701	MUSTN1 || TMEM110-MUSTN1	musculoskeletal, embryonic nuclear protein 1 || TMEM110-MUSTN1 readthrough	4.88089	0.241515	6.93198	0.305315	-2.05109	0.38929	29.8807	1.10288e-05	7.21425e-05	4.14419	down
214724_at	AF070621.1	AF070621	DIXDC1	DIX domain containing 1	7.42934	0.136604	9.47772	0.21051	-2.04837	0.250948	25.5188	1.39304e-08	3.29306e-07	4.13639	down
230250_at	AI670852	AI670852	PTPRB	protein tyrosine phosphatase, receptor type, B	6.34684	0.155518	8.3947	0.164609	-2.04785	0.226455	33.7698	1.52823e-10	9.43139e-09	4.13491	down
212097_at	AU147399	AU147399	CAV1	caveolin 1	9.06145	0.259953	11.1026	0.198089	-2.04112	0.326825	36.9809	2.9307e-07	3.74932e-06	4.11564	down
235556_at	AL037805	AL037805	CREBRF	CREB3 regulatory factor	7.14363	0.113139	9.1845	0.226696	-2.04087	0.253361	21.0479	7.25411e-08	1.21302e-06	4.11494	down
216465_at	AL110206.1	AL110206	---	---	4.01497	0.359818	6.05468	0.157094	-2.03971	0.392616	30.7673	1.25271e-05	8.01089e-05	4.11163	down
227530_at	BF511276	BF511276	AKAP12	A kinase (PRKA) anchor protein 12	7.04032	0.284832	9.0787	0.256326	-2.03838	0.383187	36.264	5.53042e-06	4.10753e-05	4.10783	down
228790_at	AW264082	AW264082	FAM110B	family with sequence similarity 110, member B	5.58658	0.301311	7.62488	0.126964	-2.0383	0.326968	30.3221	6.94031e-07	7.57283e-06	4.10761	down
206084_at	NM_002849.1	NM 002849	PTPRR	protein tyrosine phosphatase, receptor type, R	4.25459	0.393602	6.29238	0.40802	-2.03779	0.566924	34.1689	0.00101286	0.00306413	4.10615	down
229088_at	BF591996	BF591996	ENPP1	ectonucleotide pyrophosphatase/phosphodiesterase 1	4.91711	0.317398	6.95459	0.311481	-2.03748	0.444704	35.1199	5.6019e-05	0.00027242	4.10527	down
243077_at	AW664702	AW664702	FLJ16734	uncharacterized LOC641928	5.96216	0.17711	7.9972	0.314837	-2.03503	0.361235	22.8688	1.00329e-05	6.67599e-05	4.09833	down
241041_at	BF223010	BF223010	---	---	4.59037	0.204984	6.62515	0.137034	-2.03478	0.24657	36.2553	7.63459e-10	3.30875e-08	4.09761	down
228843_at	AI824171	AI824171	ARL10	ADP-ribosylation factor like GTPase 10	6.32306	0.182706	8.35732	0.0738863	-2.03427	0.19708	29.8274	2.32371e-11	2.10069e-09	4.09614	down
226771_at	AB032963.1	AB032963	ATP8B2	ATPase, aminophospholipid transporter, class I, type 8B, member 2	6.24875	0.318141	8.2807	0.152751	-2.03195	0.352912	32.0303	2.18446e-06	1.92444e-05	4.08957	down
221205_at	NM_018041.1	NM 018041	---	---	5.46096	0.184731	7.49176	0.236577	-2.0308	0.300157	29.5827	1.80219e-07	2.52889e-06	4.08631	down
231842_at	AL553774	AL553774	KIAA1462	KIAA1462	5.52707	0.28916	7.55763	0.353445	-2.03057	0.456658	30.6538	0.000106304	0.000460709	4.08565	down
211248_s_at	AF283325.1	AF283325	CHRD	chordin	4.98619	0.184111	7.01625	0.160015	-2.03006	0.24393	36.5804	5.81399e-10	2.69646e-08	4.08421	down
1558103_a_at	AK055438.1	AK055438	HDGFRP3	hepatoma-derived growth factor, related protein 3	5.0332	0.359973	7.06117	0.17998	-2.02797	0.402459	32.5906	1.69603e-05	0.00010211	4.07829	down
228396_at	AW274503	AW274503	PRKG1	protein kinase, cGMP-dependent, type I	6.27292	0.188724	8.29903	0.316449	-2.02611	0.368452	23.8902	1.20027e-05	7.7419e-05	4.07305	down
215076_s_at	AU144167	AU144167	COL3A1	collagen, type III, alpha 1	11.7834	0.280444	13.8088	0.218889	-2.02535	0.355754	37	1.63523e-06	1.52229e-05	4.07091	down
236600_at	AI651603	AI651603	SPG20	spastic paraplegia 20 (Troyer syndrome)	6.18041	0.193455	8.20472	0.183701	-2.02431	0.266779	35.6111	6.0539e-09	1.67791e-07	4.06797	down
241703_at	AI928037	AI928037	RUNDC3B	RUN domain containing 3B	5.33992	0.29835	7.36359	0.207793	-2.02367	0.36358	36.5835	2.51659e-06	2.16431e-05	4.06617	down
232614_at	AU146963	AU146963	---	---	5.90789	0.248918	7.93115	0.264875	-2.02327	0.363482	33.6648	3.25375e-06	2.66555e-05	4.06503	down
243951_at	AA887211	AA887211	ABCB1	ATP binding cassette subfamily B member 1	4.10327	0.125526	6.12615	0.270019	-2.02287	0.29777	20.1326	1.27549e-06	1.23819e-05	4.06392	down
216174_at	AK025343.1	AK025343	HCRP1	hepatocellular carcinoma-related HCRP1	4.86113	0.199795	6.88338	0.161485	-2.02225	0.256896	36.9559	2.03679e-09	7.10971e-08	4.06218	down
212845_at	AB028976.1	AB028976	SAMD4A	sterile alpha motif domain containing 4A	7.0247	0.195527	9.04169	0.198419	-2.01699	0.278569	34.5565	2.01899e-08	4.37505e-07	4.04738	down
203913_s_at	AL574184	AL574184	HPGD	hydroxyprostaglandin dehydrogenase 15-(NAD)	6.28991	0.547545	8.30562	0.285464	-2.01571	0.617491	33.1757	0.00254809	0.00667087	4.04378	down
228333_at	AI912571	AI912571	ZEB2	zinc finger E-box binding homeobox 2	6.38529	0.159994	8.40038	0.103562	-2.01509	0.190587	35.9444	1.39883e-12	2.33175e-10	4.04206	down
212736_at	BE299456	BE299456	C16orf45	chromosome 16 open reading frame 45	6.01763	0.163869	8.03249	0.164736	-2.01486	0.23236	34.7208	3.29247e-10	1.71616e-08	4.04143	down
203146_s_at	NM_001470.1	NM 001470	GABBR1	gamma-aminobutyric acid (GABA) B receptor, 1	6.75089	0.30265	8.76542	0.194523	-2.01453	0.359772	35.871	2.41158e-06	2.08796e-05	4.04048	down
212681_at	AI770004	AI770004	EPB41L3	erythrocyte membrane protein band 4.1-like 3	5.53359	0.255708	7.5481	0.238192	-2.01451	0.34946	35.8669	1.45189e-06	1.37765e-05	4.04045	down
229172_at	AI150641	AI150641	HSPA12B	heat shock 70kD protein 12B	5.46213	0.146311	7.4763	0.164802	-2.01417	0.220378	32.4832	1.69835e-10	1.02138e-08	4.03948	down
229831_at	BE221817	BE221817	CNTN3	contactin 3 (plasmacytoma associated)	5.68564	0.591735	7.69923	0.282765	-2.01359	0.655825	31.9651	0.0043402	0.0105035	4.03786	down
212489_at	AI983428	AI983428	COL5A1	collagen, type V, alpha 1	7.31431	0.327806	9.32433	0.302633	-2.01002	0.446143	35.9776	6.74433e-05	0.000317696	4.02788	down
227209_at	AI091445	AI091445	CNTN1	contactin 1	6.26437	0.394974	8.27322	0.208464	-2.00885	0.446612	33.3475	7.88044e-05	0.000359317	4.02461	down
213245_at	AL120173	AL120173	ADCY1	adenylate cyclase 1 (brain)	5.45983	0.26209	7.46777	0.298637	-2.00794	0.397336	32.2323	1.67035e-05	0.000101048	4.02209	down
235369_at	BF435952	BF435952	C14orf28	chromosome 14 open reading frame 28	6.05243	0.137616	8.05787	0.207101	-2.00544	0.248655	26.0064	1.51606e-08	3.51213e-07	4.01511	down
213158_at	AA045174	AA045174	ZBTB20	zinc finger and BTB domain containing 20	9.14174	0.185139	11.1454	0.140703	-2.00365	0.232538	36.9764	2.2663e-10	1.29504e-08	4.01013	down
231031_at	AI761573	AI761573	KGFLP2	keratinocyte growth factor-like protein 2	4.68791	0.179869	6.69147	0.343057	-2.00357	0.387352	21.7546	3.59155e-05	0.000188907	4.0099	down
209368_at	AF233336.1	AF233336	EPHX2	epoxide hydrolase 2, cytoplasmic	5.36086	0.427773	7.36174	0.307384	-2.00088	0.526758	36.7759	0.000528484	0.00176413	4.00245	down
205066_s_at	NM_006208.1	NM 006208	ENPP1	ectonucleotide pyrophosphatase/phosphodiesterase 1	6.19898	0.287049	8.19979	0.245872	-2.00081	0.377955	36.6867	5.80394e-06	4.27229e-05	4.00225	down
