# Supplementary material for: FOXM1 expression is significantly associated with chemotherapy resistance and adverse prognosis in non-serous epithelial ovarian cancer patients
Source: J Exp Clin Cancer Res. 2017 May 8;36:63. doi: 10.1186/s13046-017-0536-y (PMC5422964; doi:10.1186/s13046-017-0536-y)
Supplement: Supplementary file 4 — Differentially expressed genes in clear-cell EOCs compared to normal endometrium. (XLSX 337 kb) [file 13046_2017_536_MOESM4_ESM.xlsx]

## Sheet: Gene List CC-EOC vs NE
Additional File 4
Table S5. Up-regulated and down-regulated genes at least twofold higher and lower in clear-cell EOC compared to normal endometrium (NE). PROBEID: Affymetrix identifier for the probe targeting the specific gene; logFC: log fold change of the gene between CC-EOC and NE; P.Value: uncorrected p-value from the statistical test; adj. P.Value: FDR-corrected p-value.
Probe ID	accession	GenBank	Gene_Symbol	Gene_Title	CC-EOC Average	CC-EOC StdErr	NE Average	NE StdErr	LogFC	LogFC StdErr	DF	P.Value	adj.P.Val	fold change (FC)	direction
206023_at	NM_006681.1	NM 006681	NMU	neuromedin U	9.63562	0.690139	3.3832	0.543496	6.25243	0.878453	26.5414	1.30651e-07	4.67519e-06	76.2374	UP!!
244567_at	BG165613	BG165613	---	---	6.93351	0.718377	0.839526	0.540606	6.09398	0.899066	26.0062	3.40815e-07	9.36936e-06	68.308	UP!!
223642_at	AF193855.1	AF193855	ZIC2	Zic family member 2	7.65332	0.683131	1.64757	0.372067	6.00575	0.777883	21.6342	1.18626e-07	4.33392e-06	64.2554	UP!!
242468_at	AA767317	AA767317	---	---	9.41693	0.833929	3.49512	0.613468	5.92181	1.03527	25.7202	5.28678e-06	6.78515e-05	60.6238	UP!!
203559_s_at	NM_001091.1	NM 001091	AOC1	amine oxidase, copper containing 1	9.75326	0.889532	4.0431	0.424736	5.71016	0.985732	20.0683	1.12929e-05	0.000117604	52.3516	UP!!
244056_at	AW293443	AW293443	SFTA2	surfactant associated 2	8.61855	0.870777	3.21838	0.554546	5.40017	1.03236	23.7518	2.39204e-05	0.000207641	42.2291	UP!!
236773_at	AI635931	AI635931	---	---	7.74514	0.818792	2.52659	0.508853	5.21856	0.964029	23.4105	1.58867e-05	0.000151229	37.2342	UP!!
219564_at	NM_018658.1	NM 018658	KCNJ16	potassium inwardly-rectifying channel, subfamily J, member 16	9.32128	0.412281	4.156	0.714672	5.16528	0.825065	22.3891	2.46269e-06	3.85303e-05	35.8844	UP!!
1559459_at	BC043571.1	BC043571	LOC613266	uncharacterized LOC613266	7.82319	0.747864	2.69063	0.553499	5.13256	0.930409	25.7975	8.8748e-06	9.84257e-05	35.0795	UP!!
219918_s_at	NM_018123.1	NM 018123	ASPM	asp (abnormal spindle) homolog, microcephaly associated (Drosophila)	8.57567	0.28062	3.53219	0.864986	5.04348	0.909367	16.9147	3.61961e-05	0.000282675	32.9791	UP!!
206884_s_at	NM_003843.1	NM 003843	SCEL	sciellin	6.06935	0.557292	1.13075	0.481964	4.93861	0.736792	27.4296	3.13453e-07	8.76279e-06	30.6668	UP!!
202580_x_at	NM_021953.1	NM 021953	FOXM1	forkhead box M1	7.25178	0.318291	2.33168	0.703302	4.92009	0.771974	19.504	3.62427e-06	5.16862e-05	30.2758	UP!!
204777_s_at	NM_002371.2	NM 002371	MAL	mal, T-cell differentiation protein	9.53186	0.594137	4.67361	0.196756	4.85825	0.625869	17.0342	5.41644e-07	1.29893e-05	29.0054	UP!!
218960_at	NM_016425.1	NM 016425	TMPRSS4	transmembrane protease, serine 4	9.63181	0.409767	4.81176	0.708319	4.82005	0.818306	22.4269	5.83511e-06	7.28165e-05	28.2474	UP!!
1552378_s_at	NM_172037.1	NM 172037	RDH10	retinol dehydrogenase 10 (all-trans)	8.70911	0.551821	3.98048	0.588083	4.72862	0.806442	27.8873	2.68391e-06	4.13182e-05	26.5129	UP!!
206204_at	NM_004490.1	NM 004490	GRB14	growth factor receptor-bound protein 14	8.31764	0.263041	3.59726	0.568467	4.72038	0.626375	19.7323	3.15854e-07	8.81257e-06	26.3618	UP!!
241994_at	BG260086	BG260086	XDH	xanthine dehydrogenase	8.99323	0.703577	4.29694	0.35079	4.69629	0.786177	20.5552	6.85451e-06	8.17645e-05	25.9254	UP!!
204641_at	NM_002497.1	NM 002497	NEK2	NIMA-related kinase 2	8.58485	0.314134	3.9014	0.623651	4.68345	0.698299	20.6744	1.3333e-06	2.46606e-05	25.6956	UP!!
206268_at	NM_020997.1	NM 020997	LEFTY1	left-right determination factor 1	9.56301	0.995405	4.88567	0.406558	4.67734	1.07523	18.5445	0.000362517	0.00171228	25.587	UP!!
213201_s_at	AJ011712	AJ011712	TNNT1	troponin T type 1 (skeletal, slow)	6.86913	0.526913	2.2103	0.387064	4.65883	0.653801	25.7019	1.54233e-07	5.29725e-06	25.2608	UP!!
205844_at	NM_004666.1	NM 004666	VNN1	vanin 1	8.91822	0.721762	4.39219	0.657844	4.52602	0.976575	27.7626	7.66456e-05	0.000501336	23.0393	UP!!
238878_at	AA496211	AA496211	ARX	aristaless related homeobox	6.32641	0.689927	1.81307	0.348793	4.51335	0.773083	20.7175	9.00733e-06	9.97516e-05	22.8377	UP!!
207165_at	NM_012485.1	NM 012485	HMMR	hyaluronan-mediated motility receptor (RHAMM)	8.72097	0.25202	4.2246	0.634752	4.49637	0.682952	18.3068	3.20355e-06	4.7448e-05	22.5706	UP!!
226980_at	AK001166.1	AK001166	DEPDC1B	DEP domain containing 1B	8.21807	0.286492	3.74593	0.492398	4.47215	0.569679	22.5042	6.89137e-08	2.97971e-06	22.1947	UP!!
201890_at	BE966236	BE966236	RRM2	ribonucleotide reductase M2	10.2003	0.187676	5.74749	0.583337	4.45282	0.612784	16.8675	1.38013e-06	2.52033e-05	21.8994	UP!!
209301_at	M36532.1	M36532	CA2	carbonic anhydrase II	8.33149	0.424267	3.89121	0.59454	4.44028	0.730397	25.3224	2.24056e-06	3.58769e-05	21.7099	UP!!
1554375_a_at	AF478446.1	AF478446	NR1H4	nuclear receptor subfamily 1, group H, member 4	6.06563	0.733912	1.62759	0.45238	4.43804	0.862134	23.2964	3.11749e-05	0.000252534	21.6762	UP!!
204653_at	BF343007	BF343007	TFAP2A	transcription factor AP-2 alpha (activating enhancer binding protein 2 alpha)	9.0774	0.57962	4.65772	0.284487	4.41968	0.645672	20.3752	1.07267e-06	2.09321e-05	21.4021	UP!!
213523_at	AI671049	AI671049	CCNE1	cyclin E1	9.81591	0.263545	5.40684	0.267622	4.40907	0.375603	27.9934	2.508e-12	2.4083e-09	21.2453	UP!!
232278_s_at	AJ278112.1	AJ278112	DEPDC1	DEP domain containing 1	7.03728	0.268361	2.64067	0.692145	4.39661	0.742349	18.1162	1.28677e-05	0.000129554	21.0625	UP!!
223484_at	AF228422.1	AF228422	C15orf48	chromosome 15 open reading frame 48	8.8229	0.599223	4.42797	0.487482	4.39493	0.772468	26.8866	4.88576e-06	6.41946e-05	21.0381	UP!!
32128_at	Y13710	Y13710	CCL18	chemokine (C-C motif) ligand 18 (pulmonary and activation-regulated)	8.16835	0.493797	3.78769	0.363742	4.38065	0.613305	25.7373	1.46816e-07	5.11106e-06	20.8309	UP!!
219148_at	NM_018492.1	NM 018492	PBK	PDZ binding kinase	8.71604	0.301077	4.34336	0.620516	4.37268	0.689701	20.2457	3.26801e-06	4.81243e-05	20.7161	UP!!
203820_s_at	NM_006547.1	NM 006547	IGF2BP3	insulin-like growth factor 2 mRNA binding protein 3	7.70634	0.724682	3.33461	0.336697	4.37173	0.79908	19.7751	2.44479e-05	0.000211021	20.7024	UP!!
201291_s_at	AU159942	AU159942	TOP2A	topoisomerase (DNA) II alpha 170kDa	9.31358	0.262884	4.9582	0.773075	4.35538	0.816549	17.195	5.27798e-05	0.000377167	20.4692	UP!!
220786_s_at	NM_018018.1	NM 018018	SLC38A4	solute carrier family 38, member 4	6.8131	0.756957	2.47382	0.422214	4.33928	0.866746	21.9425	5.22511e-05	0.000374085	20.242	UP!!
226535_at	AK026736.1	AK026736	ITGB6 || LOC100505984	integrin, beta 6 || uncharacterized LOC100505984	9.30222	0.521202	4.98637	0.72757	4.31584	0.894992	25.3736	5.6979e-05	0.000400347	19.9158	UP!!
208126_s_at	NM_000772.1	NM 000772	CYP2C18	cytochrome P450, family 2, subfamily C, polypeptide 18	7.49387	0.511345	3.20109	0.346582	4.29278	0.617732	24.6214	3.01247e-07	8.52967e-06	19.5999	UP!!
236840_at	AI522132	AI522132	C12orf56	chromosome 12 open reading frame 56	7.70289	0.227769	3.41059	0.289365	4.29229	0.368254	26.5359	6.07267e-12	4.37346e-09	19.5934	UP!!
232202_at	AK024927.1	AK024927	FAM83B	family with sequence similarity 83, member B	8.49303	0.285386	4.22086	0.340734	4.27218	0.44446	27.164	3.10157e-10	7.00772e-08	19.322	UP!!
222608_s_at	AK023208.1	AK023208	ANLN	anillin, actin binding protein	9.11842	0.231915	4.84675	0.524778	4.27167	0.573739	19.2675	4.3892e-07	1.11163e-05	19.3152	UP!!
223062_s_at	BC004863.1	BC004863	PSAT1	phosphoserine aminotransferase 1	11.8743	0.333188	7.61155	0.272504	4.26271	0.430433	26.9397	1.78975e-10	5.15581e-08	19.1956	UP!!
215103_at	AW192911	AW192911	CYP2C18	cytochrome P450, family 2, subfamily C, polypeptide 18	6.7792	0.517192	2.53903	0.42537	4.24017	0.669647	26.9945	8.87276e-07	1.83063e-05	18.8982	UP!!
219181_at	NM_006033.1	NM 006033	LIPG	lipase, endothelial	7.93991	0.308777	3.73313	0.451291	4.20678	0.546815	24.7517	5.08757e-08	2.41364e-06	18.4657	UP!!
203764_at	NM_014750.1	NM 014750	DLGAP5	discs, large (Drosophila) homolog-associated protein 5	8.34031	0.306899	4.13576	0.628022	4.20455	0.698999	20.3258	6.54812e-06	7.92583e-05	18.4373	UP!!
207558_s_at	NM_000325.1	NM 000325	PITX2	paired-like homeodomain 2	6.49293	0.50972	2.30324	0.404721	4.18969	0.650856	26.6318	7.19034e-07	1.57828e-05	18.2483	UP!!
218542_at	NM_018131.1	NM 018131	CEP55	centrosomal protein 55kDa	8.2945	0.273049	4.15612	0.681947	4.13838	0.734579	18.3764	2.22904e-05	0.000196822	17.6107	UP!!
209773_s_at	BC001886.1	BC001886	RRM2	ribonucleotide reductase M2	10.1181	0.193126	5.98713	0.586834	4.13096	0.617795	16.9974	3.82875e-06	5.37705e-05	17.5204	UP!!
205302_at	NM_000596.1	NM 000596	IGFBP1	insulin-like growth factor binding protein 1	9.68558	0.771672	5.5744	0.72862	4.11118	1.0613	27.9082	0.000591452	0.00250149	17.2818	UP!!
219271_at	NM_024572.1	NM 024572	GALNT14	polypeptide N-acetylgalactosaminyltransferase 14	7.84471	0.710156	3.75332	0.363459	4.09139	0.797762	20.8634	4.51318e-05	0.000335119	17.0464	UP!!
238439_at	AI925518	AI925518	ANKRD22	ankyrin repeat domain 22	7.86753	0.409738	3.78577	0.357446	4.08176	0.543739	27.4938	3.98847e-08	2.06558e-06	16.9329	UP!!
241031_at	BE218239	BE218239	C2CD4A	C2 calcium-dependent domain containing 4A	9.00767	0.859333	4.94337	0.671308	4.06429	1.09046	26.4506	0.000929186	0.00356411	16.7292	UP!!
209016_s_at	BC002700.1	BC002700	KRT7	keratin 7	10.5086	0.428904	6.45617	0.344029	4.05239	0.549832	26.7408	6.67365e-08	2.92861e-06	16.5917	UP!!
222958_s_at	AK000490.1	AK000490	DEPDC1	DEP domain containing 1	7.80484	0.246101	3.75286	0.586249	4.05198	0.635809	18.7856	4.33049e-06	5.881e-05	16.587	UP!!
203535_at	NM_002965.2	NM 002965	S100A9	S100 calcium binding protein A9	9.45371	0.60415	5.41428	0.47199	4.03943	0.766662	26.4513	1.57261e-05	0.000150353	16.4433	UP!!
41469_at	L10343	L10343	PI3	peptidase inhibitor 3, skin-derived	8.08676	0.751997	4.05642	0.270807	4.03034	0.799272	17.5711	9.09213e-05	0.000568314	16.34	UP!!
229292_at	AI652872	AI652872	EPB41L5	erythrocyte membrane protein band 4.1 like 5	9.63156	0.199192	5.60545	0.245739	4.02611	0.31633	26.8499	6.93913e-13	7.26905e-10	16.2922	UP!!
210397_at	U73945.1	U73945	DEFB1	defensin, beta 1	11.1496	0.521355	7.14397	0.569226	4.00558	0.7719	27.7867	1.68922e-05	0.000158703	16.062	UP!!
234709_at	AK026692.1	AK026692	CAPN13	calpain 13	6.42226	0.349279	2.4385	0.571112	3.98376	0.669451	23.1875	4.41806e-06	5.96827e-05	15.8209	UP!!
223381_at	AF326731.1	AF326731	NUF2	NUF2, NDC80 kinetochore complex component	7.88337	0.299481	3.91322	0.569271	3.97015	0.64324	21.1979	3.84761e-06	5.39696e-05	15.6724	UP!!
202095_s_at	NM_001168.1	NM 001168	BIRC5	baculoviral IAP repeat containing 5	8.00394	0.282967	4.04856	0.630295	3.95538	0.690899	19.4231	1.48718e-05	0.000143946	15.5127	UP!!
206561_s_at	NM_020299.1	NM 020299	AKR1B10	aldo-keto reductase family 1, member B10 (aldose reductase)	7.99119	0.635527	4.07099	0.271174	3.92021	0.690963	18.9343	1.83099e-05	0.000168532	15.1391	UP!!
204825_at	NM_014791.1	NM 014791	MELK	maternal embryonic leucine zipper kinase	8.83027	0.273317	4.92521	0.58878	3.90506	0.649126	19.766	7.35062e-06	8.55568e-05	14.981	UP!!
218755_at	NM_005733.1	NM 005733	KIF20A	kinesin family member 20A	7.73698	0.247336	3.85159	0.702198	3.88538	0.744484	17.4212	6.42812e-05	0.000437644	14.7781	UP!!
202870_s_at	NM_001255.1	NM 001255	CDC20	cell division cycle 20	8.55513	0.287031	4.68112	0.567064	3.874	0.635569	20.732	5.03611e-06	6.55812e-05	14.6619	UP!!
209891_at	AF225416.1	AF225416	SPC25	SPC25, NDC80 kinetochore complex component	6.75197	0.265684	2.87893	0.696376	3.87304	0.745338	17.9911	6.09118e-05	0.000420669	14.6521	UP!!
1552365_at	NM_033128.1	NM 033128	SCIN	scinderin	8.82294	0.596797	4.98039	0.465187	3.84254	0.756681	26.4253	2.61655e-05	0.000221532	14.3457	UP!!
206371_at	NM_000804.2	NM 000804	FOLR3	folate receptor 3 (gamma)	6.51598	0.52533	2.68179	0.418799	3.83419	0.671836	26.6754	4.79673e-06	6.34225e-05	14.2628	UP!!
220651_s_at	NM_018518.1	NM 018518	MCM10	minichromosome maintenance complex component 10	6.85073	0.252193	3.01959	0.584901	3.83113	0.636954	19.0316	8.64137e-06	9.6654e-05	14.2327	UP!!
228320_x_at	R61322	R61322	CCDC64	coiled-coil domain containing 64	7.44466	0.225576	3.65399	0.474497	3.79067	0.525388	20.0206	5.49826e-07	1.31173e-05	13.839	UP!!
236641_at	AW183154	AW183154	KIF14	kinesin family member 14	6.86302	0.283761	3.07576	0.589942	3.78725	0.654638	20.1489	1.13072e-05	0.000117699	13.8063	UP!!
209875_s_at	M83248.1	M83248	SPP1	secreted phosphoprotein 1	12.2086	0.458323	8.42723	0.532322	3.7814	0.702444	27.3953	1.04155e-05	0.000110845	13.7504	UP!!
201292_at	AL561834	AL561834	TOP2A	topoisomerase (DNA) II alpha 170kDa	9.42617	0.240342	5.65149	0.52069	3.77468	0.573482	19.7066	2.22108e-06	3.57201e-05	13.6865	UP!!
210052_s_at	AF098158.1	AF098158	TPX2	TPX2, microtubule-associated	8.82475	0.281453	5.05008	0.518423	3.77467	0.589896	21.5931	2.1196e-06	3.43518e-05	13.6864	UP!!
219990_at	NM_024680.1	NM 024680	E2F8	E2F transcription factor 8	6.85045	0.319933	3.08493	0.571934	3.76552	0.655336	21.9802	8.87285e-06	9.84257e-05	13.5999	UP!!
226281_at	BF059512	BF059512	DNER	delta/notch-like EGF repeat containing	9	0.68274	5.25583	0.320838	3.74417	0.754368	19.8958	7.5874e-05	0.000497183	13.4	UP!!
201422_at	NM_006332.1	NM 006332	IFI30 || PIK3R2	interferon, gamma-inducible protein 30 || phosphoinositide-3-kinase, regulatory subunit 2 (beta)	11.0955	0.309304	7.36115	0.376806	3.73437	0.487495	26.9755	3.08978e-08	1.74527e-06	13.3093	UP!!
204822_at	NM_003318.1	NM 003318	TTK	TTK protein kinase	8.50237	0.255279	4.77871	0.4826	3.72366	0.545958	21.2657	8.98459e-07	1.84081e-05	13.211	UP!!
212531_at	NM_005564.1	NM 005564	LCN2	lipocalin 2	10.6737	0.503528	6.95524	0.294405	3.71845	0.583279	22.5704	1.81758e-06	3.0868e-05	13.1634	UP!!
226021_at	AW150720	AW150720	RDH10	retinol dehydrogenase 10 (all-trans)	11.222	0.443835	7.53216	0.330024	3.68984	0.553087	25.8567	4.58486e-07	1.14354e-05	12.9049	UP!!
214079_at	AK000345.1	AK000345	DHRS2	dehydrogenase/reductase (SDR family) member 2	6.9305	0.319136	3.24301	0.327492	3.6875	0.457273	27.9813	8.86837e-09	6.57172e-07	12.8839	UP!!
202705_at	NM_004701.2	NM 004701	CCNB2	cyclin B2	8.93067	0.254093	5.27714	0.560353	3.65353	0.615271	19.5238	9.16123e-06	0.000101116	12.5841	UP!!
1552532_a_at	NM_144583.1	NM 144583	ATP6V1C2	ATPase, H+ transporting, lysosomal 42kDa, V1 subunit C2	6.90362	0.460336	3.26783	0.671782	3.63579	0.814371	24.7725	0.000152057	0.000852005	12.4303	UP!!
226582_at	AL520272	AL520272	LOC400043	uncharacterized LOC400043	8.63204	0.49366	4.99686	0.374141	3.63518	0.619421	26.0932	3.40961e-06	4.95447e-05	12.425	UP!!
217755_at	NM_016185.1	NM 016185	HN1	hematological and neurological expressed 1	9.88345	0.213937	6.2599	0.502104	3.62355	0.545781	18.9211	2.42444e-06	3.80405e-05	12.3253	UP!!
214455_at	NM_003526.1	NM 003526	HIST1H2BC || HIST1H2BE || HIST1H2BF || HIST1H2BG || HIST1H2BI	histone cluster 1, H2bc || histone cluster 1, H2be || histone cluster 1, H2bf || histone cluster 1, H2bg || histone cluster 1, H2bi	7.14329	0.398318	3.52026	0.442697	3.62304	0.595515	27.6933	1.52838e-06	2.70947e-05	12.3209	UP!!
227467_at	AV697515	AV697515	RDH10	retinol dehydrogenase 10 (all-trans)	10.803	0.519567	7.19208	0.321494	3.61094	0.61099	23.3499	4.74208e-06	6.29166e-05	12.2181	UP!!
209642_at	AF043294.2	AF043294	BUB1	BUB1 mitotic checkpoint serine/threonine kinase	7.96951	0.251168	4.37707	0.643353	3.59243	0.690644	18.1708	5.83834e-05	0.000407852	12.0623	UP!!
238567_at	AW779536	AW779536	SGPP2	sphingosine-1-phosphate phosphatase 2	7.54502	0.283113	3.96233	0.392063	3.58269	0.483597	25.4792	8.21967e-08	3.34093e-06	11.9811	UP!!
212022_s_at	BF001806	BF001806	MKI67	marker of proliferation Ki-67	7.72389	0.238815	4.14539	0.579796	3.5785	0.627054	18.6175	1.81684e-05	0.000167417	11.9463	UP!!
219978_s_at	NM_018454.1	NM 018454	NUSAP1	nucleolar and spindle associated protein 1	7.97093	0.229406	4.40077	0.676612	3.57016	0.714444	17.1768	0.000106974	0.000647065	11.8775	UP!!
220892_s_at	NM_021154.1	NM 021154	PSAT1	phosphoserine aminotransferase 1	10.1105	0.401538	6.55206	0.248208	3.55843	0.472059	23.3358	1.0667e-07	4.01399e-06	11.7813	UP!!
220658_s_at	NM_020183.1	NM 020183	ARNTL2	aryl hydrocarbon receptor nuclear translocator-like 2	6.71538	0.252805	3.17536	0.436828	3.54002	0.504707	22.4321	4.36655e-07	1.10828e-05	11.632	UP!!
220017_x_at	NM_000771.2	NM 000771	CYP2C9	cytochrome P450, family 2, subfamily C, polypeptide 9	7.674	0.718337	4.1398	0.393691	3.5342	0.819146	21.7143	0.000287004	0.00141877	11.5851	UP!!
218726_at	NM_018410.1	NM 018410	HJURP	Holliday junction recognition protein	7.46204	0.276498	3.94123	0.557605	3.52082	0.622394	20.4923	1.41589e-05	0.000139	11.4782	UP!!
227180_at	AW138767	AW138767	ELOVL7	ELOVL fatty acid elongase 7	9.29862	0.296033	5.78777	0.235164	3.51085	0.378071	26.637	7.70924e-10	1.36667e-07	11.3991	UP!!
1563209_a_at	BC035876.1	BC035876	MACROD2	MACRO domain containing 2	8.58549	0.546894	5.09132	0.337461	3.49417	0.64263	23.3112	1.5181e-05	0.000146202	11.2681	UP!!
227642_at	AI928242	AI928242	TFCP2L1	transcription factor CP2-like 1	8.28753	0.376396	4.80618	0.368429	3.48135	0.526701	27.9872	3.61462e-07	9.76583e-06	11.1684	UP!!
207178_s_at	NM_002031.1	NM 002031	FRK	fyn-related Src family tyrosine kinase	6.67863	0.202561	3.21687	0.42026	3.46176	0.466529	20.1717	3.46237e-07	9.45424e-06	11.0178	UP!!
225105_at	BF969397	BF969397	C12orf75	chromosome 12 open reading frame 75	11.5753	0.255384	8.14571	0.27833	3.42958	0.377741	27.7953	8.30203e-10	1.41725e-07	10.7747	UP!!
230323_s_at	AW242836	AW242836	TMEM45B	transmembrane protein 45B	7.1546	0.433954	3.72854	0.585106	3.42606	0.728468	25.8242	7.4727e-05	0.000491203	10.7485	UP!!
210065_s_at	AB002155.1	AB002155	UPK1B	uroplakin 1B	7.42881	0.487908	4.00897	0.47331	3.41984	0.679763	27.9742	2.55453e-05	0.00021764	10.7022	UP!!
202992_at	NM_000587.1	NM 000587	C7	complement component 7	9.81249	0.560757	6.40123	0.759942	3.41126	0.944437	25.7594	0.00128817	0.00461357	10.6387	UP!!
229490_s_at	AW271106	AW271106	---	---	7.15575	0.241073	3.75037	0.65814	3.40538	0.700903	17.6904	0.000132292	0.000764877	10.5955	UP!!
202503_s_at	NM_014736.1	NM 014736	KIAA0101	KIAA0101	10.7059	0.255123	7.30492	0.559167	3.40095	0.614618	19.5866	2.19919e-05	0.000195083	10.563	UP!!
1552619_a_at	NM_018685.1	NM 018685	ANLN	anillin, actin binding protein	8.18133	0.216266	4.78428	0.557499	3.39705	0.597977	18.1202	2.12638e-05	0.000190134	10.5345	UP!!
214203_s_at	AA074145	AA074145	LOC102724788 || PRODH	proline dehydrogenase 1, mitochondrial-like || proline dehydrogenase (oxidase) 1	8.13217	0.516979	4.74299	0.332668	3.38919	0.614765	23.8971	1.15787e-05	0.000119629	10.4772	UP!!
206595_at	NM_001323.1	NM 001323	CST6	cystatin E/M	7.72245	0.443713	4.34021	0.262996	3.38224	0.515799	22.7561	1.14471e-06	2.19842e-05	10.4269	UP!!
200862_at	NM_014762.1	NM 014762	DHCR24	24-dehydrocholesterol reductase	10.4207	0.211008	7.04303	0.178125	3.37763	0.276139	27.2332	1.41455e-12	1.41738e-09	10.3937	UP!!
228069_at	AL138828	AL138828	MTFR2	mitochondrial fission regulator 2	7.86204	0.202598	4.49574	0.23998	3.3663	0.314064	27.2338	2.83365e-11	1.38945e-08	10.3124	UP!!
219010_at	NM_018265.1	NM 018265	C1orf106	chromosome 1 open reading frame 106	9.85962	0.227705	6.49839	0.27439	3.36124	0.356566	27.0795	4.82184e-10	9.74773e-08	10.2762	UP!!
224209_s_at	AF019638.1	AF019638	GDA	guanine deaminase	10.5266	0.666581	7.16533	0.393503	3.36123	0.774063	22.701	0.000245997	0.00125177	10.2762	UP!!
209277_at	AL574096	AL574096	TFPI2	tissue factor pathway inhibitor 2	10.2342	0.608398	6.89003	0.357961	3.34415	0.705892	22.6556	9.28513e-05	0.00057787	10.1552	UP!!
219630_at	NM_005764.1	NM 005764	PDZK1IP1	PDZK1 interacting protein 1	9.48201	0.549336	6.15261	0.464544	3.3294	0.719424	27.2482	8.12031e-05	0.000523324	10.0519	UP!!
226129_at	AI949095	AI949095	FAM83H	family with sequence similarity 83, member H	9.61092	0.211996	6.2869	0.187064	3.32402	0.282728	27.5729	2.97427e-12	2.63634e-09	10.0145	UP!!
204836_at	NM_000170.1	NM 000170	GLDC	glycine dehydrogenase (decarboxylating)	8.62229	0.642789	5.30092	0.276408	3.32137	0.6997	19.0064	0.000140169	0.000799787	9.99614	UP!!
201286_at	Z48199	Z48199	SDC1	syndecan 1	9.05955	0.343705	5.77421	0.470313	3.28534	0.582519	25.6352	6.58239e-06	7.95896e-05	9.74958	UP!!
1553589_a_at	NM_005764.2	NM 005764	PDZK1IP1	PDZK1 interacting protein 1	9.36245	0.547694	6.08336	0.384032	3.27909	0.668917	25.0864	4.76061e-05	0.000349011	9.70741	UP!!
223232_s_at	AI768894	AI768894	CGN	cingulin	7.94873	0.240176	4.67815	0.393834	3.27058	0.461291	23.148	3.07435e-07	8.68278e-06	9.65034	UP!!
244780_at	AI800110	AI800110	SGPP2	sphingosine-1-phosphate phosphatase 2	8.14052	0.310064	4.8703	0.358022	3.27022	0.473624	27.4402	1.85807e-07	6.03114e-06	9.64792	UP!!
202934_at	AI761561	AI761561	HK2	hexokinase 2	8.65482	0.323032	5.39542	0.450976	3.2594	0.554733	25.3724	3.73039e-06	5.2905e-05	9.57586	UP!!
202856_s_at	NM_004207.1	NM 004207	MIR6787 || SLC16A3	microRNA 6787 || solute carrier family 16 (monocarboxylate transporter), member 3	9.19086	0.364053	5.94065	0.43038	3.25021	0.563703	27.2507	3.79967e-06	5.35191e-05	9.51503	UP!!
235545_at	AI810054	AI810054	DEPDC1	DEP domain containing 1	6.97539	0.224379	3.72642	0.619242	3.24896	0.65864	17.6139	0.000114127	0.000680508	9.50683	UP!!
218308_at	NM_006342.1	NM 006342	TACC3	transforming, acidic coiled-coil containing protein 3	7.61008	0.232246	4.36336	0.555261	3.24673	0.601875	18.753	3.47001e-05	0.000273775	9.49211	UP!!
223822_at	BC004888.1	BC004888	SUSD4	sushi domain containing 4	6.96984	0.344387	3.73433	0.320874	3.23551	0.470704	27.8611	1.85404e-07	6.02656e-06	9.41857	UP!!
216905_s_at	U20428.1	U20428	ST14	suppression of tumorigenicity 14 (colon carcinoma)	8.311	0.268533	5.10971	0.373308	3.20129	0.459858	25.4284	2.44637e-07	7.30298e-06	9.19782	UP!!
232238_at	AK001380.1	AK001380	ASPM	asp (abnormal spindle) homolog, microcephaly associated (Drosophila)	6.00164	0.268678	2.80348	0.534407	3.19816	0.598146	20.6524	2.80335e-05	0.000233657	9.1779	UP!!
205046_at	NM_001813.1	NM 001813	CENPE	centromere protein E, 312kDa	7.33704	0.237897	4.14503	0.515127	3.19201	0.567407	19.712	1.75172e-05	0.00016281	9.13882	UP!!
204092_s_at	NM_003600.1	NM 003600	AURKA	aurora kinase A	8.72075	0.219978	5.53014	0.388104	3.19061	0.446111	22.1538	3.45483e-07	9.44483e-06	9.12994	UP!!
211372_s_at	U64094.1	U64094	IL1R2	interleukin 1 receptor, type II	7.476	0.381392	4.29058	0.382173	3.18542	0.539922	27.9999	2.39731e-06	3.77638e-05	9.09721	UP!!
223307_at	BC002551.1	BC002551	CDCA3	cell division cycle associated 3	8.44577	0.239971	5.26929	0.366952	3.17649	0.438452	24.1231	1.68997e-07	5.67321e-06	9.04102	UP!!
219389_at	NM_017982.1	NM 017982	SUSD4	sushi domain containing 4	7.74523	0.259095	4.58457	0.348482	3.16066	0.434247	25.8554	1.02687e-07	3.91161e-06	8.94237	UP!!
202338_at	NM_003258.1	NM 003258	TK1	thymidine kinase 1, soluble	7.72136	0.249792	4.56134	0.527151	3.16002	0.583339	19.9853	2.66172e-05	0.000224531	8.93842	UP!!
207434_s_at	NM_021603.1	NM 021603	FXYD2 || FXYD6-FXYD2	FXYD domain containing ion transport regulator 2 || FXYD6-FXYD2 readthrough	7.85216	0.672938	4.69544	0.209974	3.15672	0.704936	16.7005	0.00034468	0.00164803	8.918	UP!!
219493_at	NM_024745.1	NM 024745	SHCBP1	SHC SH2-domain binding protein 1	7.35637	0.188131	4.21483	0.494953	3.14154	0.529501	17.9626	1.30421e-05	0.000130843	8.82467	UP!!
218663_at	NM_022346.1	NM 022346	NCAPG	non-SMC condensin I complex, subunit G	7.46018	0.234062	4.33056	0.45714	3.12962	0.513578	20.8684	4.91328e-06	6.4446e-05	8.75204	UP!!
229634_at	AI627262	AI627262	TMEM139	transmembrane protein 139	7.69039	0.391897	4.56316	0.292157	3.12723	0.488814	25.8891	9.07745e-07	1.85296e-05	8.73755	UP!!
210248_at	D83175.1	D83175	WNT7A	wingless-type MMTV integration site family, member 7A	7.48056	0.549822	4.37221	0.341555	3.10835	0.647274	23.4047	7.30238e-05	0.000481656	8.62394	UP!!
218355_at	NM_012310.2	NM 012310	KIF4A	kinesin family member 4A	7.6003	0.305985	4.49296	0.595692	3.10735	0.669683	20.907	0.000142271	0.000808774	8.61796	UP!!
219555_s_at	NM_018455.1	NM 018455	CENPN	centromere protein N	7.24147	0.274363	4.15136	0.535592	3.09011	0.601775	20.8742	4.43919e-05	0.000330338	8.51561	UP!!
1553989_a_at	AY039759.1	AY039759	ATP6V1C2	ATPase, H+ transporting, lysosomal 42kDa, V1 subunit C2	7.48189	0.332095	4.392	0.590691	3.08989	0.677645	22.0465	0.000153016	0.000856753	8.5143	UP!!
202504_at	NM_012101.1	NM 012101	TRIM29	tripartite motif containing 29	7.94156	0.386606	4.85529	0.338031	3.08627	0.513546	27.5099	1.91305e-06	3.19943e-05	8.493	UP!!
216025_x_at	M21940.1	M21940	CYP2C9	cytochrome P450, family 2, subfamily C, polypeptide 9	8.0378	0.467937	4.95865	0.241859	3.07915	0.526746	20.9818	8.42415e-06	9.48427e-05	8.45116	UP!!
206662_at	NM_002064.1	NM 002064	GLRX	glutaredoxin (thioltransferase)	11.371	0.472983	8.29251	0.345721	3.07846	0.585863	25.6377	1.7916e-05	0.000165687	8.44714	UP!!
206987_x_at	NM_003862.1	NM 003862	FGF18	fibroblast growth factor 18	7.21287	0.654315	4.1397	0.459069	3.07316	0.799295	25.0946	0.000733479	0.00295699	8.41617	UP!!
204416_x_at	NM_001645.2	NM 001645	APOC1	apolipoprotein C-I	8.52023	0.253433	5.4608	0.480715	3.05944	0.54343	21.2242	1.32495e-05	0.000132257	8.33648	UP!!
230951_at	AW242920	AW242920	EPB41L5	erythrocyte membrane protein band 4.1 like 5	8.02683	0.198017	4.96983	0.183703	3.05701	0.270106	27.8438	6.29011e-12	4.39279e-09	8.32244	UP!!
204971_at	NM_005213.1	NM 005213	CSTA	cystatin A (stefin A)	8.60918	0.261586	5.55514	0.23393	3.05403	0.350928	27.6575	2.08907e-09	2.54734e-07	8.3053	UP!!
210652_s_at	BC004399.1	BC004399	TTC39A	tetratricopeptide repeat domain 39A	7.85087	0.212976	4.80355	0.423343	3.04732	0.473897	20.6599	2.439e-06	3.82375e-05	8.26672	UP!!
204709_s_at	NM_004856.3	NM 004856	KIF23	kinesin family member 23	7.38343	0.247582	4.33903	0.461817	3.04439	0.523996	21.4334	8.41323e-06	9.48124e-05	8.25	UP!!
203967_at	U77949.1	U77949	CDC6	cell division cycle 6	6.72344	0.269421	3.68459	0.496133	3.03885	0.564567	21.5964	2.22772e-05	0.00019678	8.21833	UP!!
202005_at	NM_021978.1	NM 021978	ST14	suppression of tumorigenicity 14 (colon carcinoma)	9.30053	0.243645	6.26432	0.374492	3.03621	0.446774	24.0511	4.92815e-07	1.20519e-05	8.20333	UP!!
232165_at	AL137725.1	AL137725	EPPK1	epiplakin 1	7.89375	0.329607	4.86418	0.259682	3.02957	0.419614	26.5461	1.01212e-07	3.88754e-06	8.16565	UP!!
223895_s_at	BC001038.1	BC001038	EPN3	epsin 3	7.03085	0.301942	4.00625	0.386032	3.0246	0.490092	26.4647	1.46849e-06	2.62755e-05	8.13757	UP!!
202094_at	AA648913	AA648913	BIRC5	baculoviral IAP repeat containing 5	6.60113	0.249846	3.59122	0.477845	3.00992	0.539221	21.1224	1.50644e-05	0.000145383	8.05519	UP!!
207828_s_at	NM_005196.1	NM 005196	CENPF	centromere protein F, 350/400kDa	9.08979	0.219283	6.08505	0.32896	3.00475	0.395348	24.3903	6.94664e-08	2.99798e-06	8.02637	UP!!
227614_at	W81116	W81116	HKDC1	hexokinase domain containing 1	8.1693	0.402463	5.17517	0.388469	2.99412	0.559361	27.965	1.06207e-05	0.000112536	7.96748	UP!!
226988_s_at	AI709055	AI709055	MYH14	myosin, heavy chain 14, non-muscle	7.13463	0.308849	4.14529	0.365267	2.98934	0.478339	27.2472	1.05643e-06	2.07027e-05	7.94111	UP!!
214614_at	AI738662	AI738662	MNX1	motor neuron and pancreas homeobox 1	6.89543	0.478457	3.90753	0.379834	2.9879	0.610897	26.63	4.22305e-05	0.000317995	7.93316	UP!!
201695_s_at	NM_000270.1	NM 000270	PNP	purine nucleoside phosphorylase	10.0341	0.24512	7.04851	0.253002	2.98563	0.352269	27.972	3.26861e-09	3.30387e-07	7.92073	UP!!
206026_s_at	NM_007115.1	NM 007115	TNFAIP6	tumor necrosis factor, alpha-induced protein 6	7.70481	0.482728	4.72292	0.447928	2.98189	0.658533	27.8447	0.000101771	0.000622456	7.90019	UP!!
202489_s_at	BC005238.1	BC005238	FXYD3	FXYD domain containing ion transport regulator 3	9.52736	0.359337	6.55158	0.366629	2.97579	0.513362	27.9887	3.17189e-06	4.71609e-05	7.86686	UP!!
226907_at	N32557	N32557	PPP1R14C	protein phosphatase 1, regulatory (inhibitor) subunit 14C	7.55843	0.519097	4.58316	0.500438	2.97527	0.721041	27.9626	0.000299799	0.00146816	7.86405	UP!!
225687_at	BC001068.1	BC001068	FAM83D	family with sequence similarity 83, member D	8.49779	0.285573	5.5237	0.358946	2.97409	0.458687	26.6534	6.35201e-07	1.45515e-05	7.8576	UP!!
1552897_a_at	NM_133329.4	NM 133329	KCNG3	potassium voltage-gated channel, subfamily G, member 3	7.10607	0.626132	4.13409	0.368293	2.97199	0.726417	22.6519	0.000459782	0.00204915	7.84615	UP!!
209709_s_at	U29343.1	U29343	HMMR	hyaluronan-mediated motility receptor (RHAMM)	7.67059	0.208466	4.71217	0.43403	2.95842	0.481498	20.1329	5.13391e-06	6.65071e-05	7.77272	UP!!
203021_at	NM_003064.1	NM 003064	SLPI	secretory leukocyte peptidase inhibitor	13.1083	0.232984	10.1499	0.368471	2.95838	0.43595	23.6517	5.5111e-07	1.31284e-05	7.77249	UP!!
204444_at	NM_004523.2	NM 004523	KIF11	kinesin family member 11	7.9312	0.207307	4.97838	0.518993	2.95282	0.558865	18.3566	4.73495e-05	0.000347672	7.74262	UP!!
212657_s_at	U65590	U65590	IL1RN	interleukin 1 receptor antagonist	6.94429	0.54804	3.99249	0.38013	2.9518	0.666969	24.939	0.000165899	0.000913841	7.73712	UP!!
206340_at	NM_005123.1	NM 005123	NR1H4	nuclear receptor subfamily 1, group H, member 4	6.68455	0.464594	3.73938	0.329536	2.94517	0.569597	25.2415	2.33279e-05	0.000203796	7.70168	UP!!
204026_s_at	NM_007057.1	NM 007057	ZWINT	ZW10 interacting kinetochore protein	10.1581	0.206056	7.22159	0.35095	2.93647	0.40697	22.6272	2.65005e-07	7.78993e-06	7.65533	UP!!
233177_s_at	AB033010.1	AB033010	PNKD	paroxysmal nonkinesigenic dyskinesia	9.73343	0.208634	6.79899	0.245364	2.93444	0.322074	27.2946	9.10958e-10	1.49328e-07	7.64458	UP!!
226237_at	AL359062.1	AL359062	COL8A1	collagen, type VIII, alpha 1	7.96822	0.315494	5.04267	0.257038	2.92555	0.406946	26.9013	1.01023e-07	3.88676e-06	7.59765	UP!!
237058_x_at	AI802118	AI802118	SLC6A13	solute carrier family 6 (neurotransmitter transporter), member 13	7.10194	0.629096	4.18261	0.313757	2.91933	0.702997	20.559	0.000468434	0.00208006	7.56492	UP!!
202790_at	NM_001307.1	NM 001307	CLDN7	claudin 7	9.7586	0.226915	6.83944	0.35407	2.91916	0.420543	23.8403	3.66818e-07	9.85317e-06	7.56404	UP!!
222646_s_at	AW268365	AW268365	ERO1L	ERO1-like (S. cerevisiae)	10.2014	0.213626	7.28443	0.212082	2.917	0.301023	27.9985	1.91974e-10	5.3719e-08	7.55274	UP!!
203642_s_at	NM_014900.1	NM 014900	COBLL1	cordon-bleu WH2 repeat protein-like 1	9.48091	0.190394	6.56477	0.231374	2.91614	0.299639	26.9994	2.53441e-10	6.13994e-08	7.54825	UP!!
207414_s_at	NM_002570.1	NM 002570	LOC100507472 || PCSK6	uncharacterized LOC100507472 || proprotein convertase subtilisin/kexin type 6	8.00067	0.533243	5.08566	0.316957	2.91502	0.62033	22.7948	0.000100624	0.000617404	7.54236	UP!!
219395_at	NM_024939.1	NM 024939	ESRP2 || MIR6773	epithelial splicing regulatory protein 2 || microRNA 6773	8.87944	0.186471	5.97203	0.299118	2.90742	0.352481	23.4538	2.17928e-08	1.3393e-06	7.50273	UP!!
209276_s_at	AF162769.1	AF162769	GLRX	glutaredoxin (thioltransferase)	10.4514	0.441481	7.5467	0.250085	2.90474	0.507393	22.146	9.06712e-06	0.000100365	7.48885	UP!!
241694_at	AI770005	AI770005	PKHD1	polycystic kidney and hepatic disease 1 (autosomal recessive)	7.55656	0.48992	4.65518	0.216763	2.90137	0.535731	19.2789	3.01542e-05	0.000246606	7.47138	UP!!
227372_s_at	AA496034	AA496034	BAIAP2L1	BAI1-associated protein 2-like 1	8.9924	0.157792	6.09843	0.251672	2.89397	0.297047	23.5335	9.93171e-10	1.55645e-07	7.43313	UP!!
202954_at	NM_007019.1	NM 007019	UBE2C	ubiquitin-conjugating enzyme E2C	9.44353	0.288763	6.55318	0.323007	2.89035	0.433264	27.6556	3.26567e-07	9.05664e-06	7.41452	UP!!
205167_s_at	NM_001790.2	NM 001790	CDC25C	cell division cycle 25C	6.37621	0.251872	3.48886	0.526792	2.88735	0.583909	20.083	7.71427e-05	0.000503492	7.3991	UP!!
219121_s_at	NM_017697.1	NM 017697	ESRP1	epithelial splicing regulatory protein 1	9.78317	0.20371	6.90385	0.241266	2.87932	0.315764	27.2349	9.13618e-10	1.49328e-07	7.35804	UP!!
220123_at	NM_025181.1	NM 025181	SLC35F5	solute carrier family 35, member F5	6.20564	0.332275	3.33189	0.316182	2.87375	0.458669	27.9313	9.08433e-07	1.85296e-05	7.3297	UP!!
202528_at	NM_000403.2	NM 000403	GALE	UDP-galactose-4-epimerase	8.96873	0.174884	6.09656	0.308755	2.87217	0.354843	22.1448	4.6304e-08	2.26424e-06	7.32163	UP!!
214710_s_at	BE407516	BE407516	CCNB1	cyclin B1	9.67508	0.199835	6.81183	0.311408	2.86325	0.370012	23.8585	5.88934e-08	2.7091e-06	7.27653	UP!!
1554539_a_at	BC018208.1	BC018208	RHOF	ras homolog family member F (in filopodia)	7.05601	0.350245	4.19383	0.411561	2.86218	0.54042	27.3016	1.33052e-05	0.000132454	7.27115	UP!!
222962_s_at	AB042719.1	AB042719	MCM10	minichromosome maintenance complex component 10	6.19333	0.246418	3.33718	0.447057	2.85615	0.510472	21.7881	1.30782e-05	0.000131026	7.24082	UP!!
206134_at	NM_014479.1	NM 014479	ADAMDEC1	ADAM-like, decysin 1	6.44883	0.490329	3.59326	0.307932	2.85557	0.579003	23.5566	5.1871e-05	0.000372507	7.23788	UP!!
222496_s_at	AW241742	AW241742	RBM47	RNA binding motif protein 47	9.81187	0.115709	6.95945	0.249674	2.85242	0.275183	19.7486	1.96844e-09	2.49256e-07	7.22211	UP!!
208079_s_at	NM_003158.1	NM 003158	AURKA	aurora kinase A	8.46677	0.233553	5.62712	0.31376	2.83965	0.391143	25.8701	1.07063e-07	4.01852e-06	7.15846	UP!!
227371_at	AA496034	AA496034	BAIAP2L1	BAI1-associated protein 2-like 1	7.69152	0.193165	4.8551	0.311012	2.83642	0.366116	23.402	6.58268e-08	2.90621e-06	7.14244	UP!!
205799_s_at	M95548.1	M95548	SLC3A1	solute carrier family 3 (amino acid transporter heavy chain), member 1	9.1452	0.604879	6.30998	0.388711	2.83522	0.71901	23.8784	0.000612654	0.0025704	7.13653	UP!!
219797_at	NM_012214.1	NM 012214	MGAT4A	mannosyl (alpha-1,3-)-glycoprotein beta-1,4-N-acetylglucosaminyltransferase, isozyme A	7.61381	0.190726	4.78225	0.198815	2.83156	0.275506	27.9518	5.34172e-11	2.19831e-08	7.11845	UP!!
206364_at	NM_014875.1	NM 014875	KIF14	kinesin family member 14	7.70457	0.271791	4.87312	0.425825	2.83144	0.505171	23.7832	9.36295e-06	0.000102654	7.11786	UP!!
204393_s_at	NM_001099.2	NM 001099	ACPP	acid phosphatase, prostate	7.29976	0.287033	4.46845	0.378456	2.83131	0.474992	26.1019	2.68225e-06	4.13182e-05	7.11723	UP!!
221520_s_at	BC001651.1	BC001651	CDCA8	cell division cycle associated 8	7.21886	0.402288	4.38897	0.494749	2.82989	0.637662	26.8815	0.000138974	0.000794541	7.1102	UP!!
221577_x_at	AF003934.1	AF003934	GDF15	growth differentiation factor 15	9.68709	0.440239	6.85764	0.275173	2.82945	0.519163	23.4907	1.43427e-05	0.000140276	7.10801	UP!!
217712_at	AA479678	AA479678	---	---	6.94678	0.520741	4.11941	0.537542	2.82738	0.748413	27.9718	0.000760814	0.00304426	7.09782	UP!!
205024_s_at	NM_002875.1	NM 002875	RAD51	RAD51 recombinase	7.28363	0.173554	4.45749	0.410844	2.82614	0.445997	18.8424	4.60147e-06	6.16185e-05	7.09172	UP!!
214421_x_at	AV652420	AV652420	CYP2C9	cytochrome P450, family 2, subfamily C, polypeptide 9	7.57959	0.579088	4.75383	0.341667	2.82576	0.672369	22.6936	0.000347912	0.00166038	7.08989	UP!!
226661_at	T90295	T90295	CDCA2	cell division cycle associated 2	7.03053	0.249963	4.20801	0.526949	2.82251	0.58323	19.9968	9.9545e-05	0.00061283	7.07394	UP!!
239205_s_at	BE552138	BE552138	CR1 || CR1L	complement component (3b/4b) receptor 1 (Knops blood group) || complement component (3b/4b) receptor 1-like	6.47759	0.378844	3.65564	0.321954	2.82196	0.497169	27.29	4.80427e-06	6.34706e-05	7.0712	UP!!
218662_s_at	NM_022346.1	NM 022346	NCAPG	non-SMC condensin I complex, subunit G	7.55763	0.257133	4.74972	0.381743	2.80792	0.460267	24.5351	2.42478e-06	3.80405e-05	7.00272	UP!!
223278_at	M86849.2	M86849	GJB2	gap junction protein, beta 2, 26kDa	7.26747	0.538576	4.47146	0.518631	2.79601	0.747691	27.9602	0.000842405	0.00329611	6.94515	UP!!
240382_at	AW444944	AW444944	LOC101928076	uncharacterized LOC101928076	6.06972	0.257393	3.2769	0.577819	2.79283	0.632555	19.3456	0.000286077	0.0014151	6.92987	UP!!
213479_at	U26662.1	U26662	NPTX2	neuronal pentraxin II	8.00385	0.320133	5.21983	0.437653	2.78402	0.542241	25.6472	2.4508e-05	0.000211223	6.88768	UP!!
219403_s_at	NM_006665.1	NM 006665	HPSE	heparanase	8.05827	0.378061	5.27511	0.299616	2.78316	0.48239	26.6112	4.10411e-06	5.64676e-05	6.88356	UP!!
222039_at	AA292789	AA292789	KIF18B	kinesin family member 18B	7.70722	0.203479	4.9275	0.420325	2.77972	0.466987	20.2203	7.6876e-06	8.86371e-05	6.86719	UP!!
222257_s_at	AK026461.1	AK026461	ACE2	angiotensin I converting enzyme 2	6.5474	0.33842	3.77561	0.302868	2.77179	0.454155	27.662	1.45855e-06	2.61899e-05	6.82953	UP!!
242517_at	AI819198	AI819198	KISS1R	KISS1 receptor	6.68498	0.436838	3.91461	0.340391	2.77037	0.553799	26.4215	3.20077e-05	0.000257739	6.82284	UP!!
226560_at	AA576959	AA576959	---	---	9.86835	0.281785	7.10107	0.246463	2.76728	0.374362	27.5123	5.29753e-08	2.48144e-06	6.80824	UP!!
235924_at	N73742	N73742	FRK	fyn-related Src family tyrosine kinase	8.71355	0.178402	5.95038	0.216373	2.76317	0.280436	27.0184	1.93469e-10	5.3719e-08	6.78888	UP!!
209464_at	AB011446.1	AB011446	AURKB	aurora kinase B	6.46134	0.401735	3.70014	0.479259	2.7612	0.625364	27.1713	0.00014467	0.000820188	6.77962	UP!!
205742_at	NM_000363.1	NM 000363	TNNI3	troponin I type 3 (cardiac)	6.90075	0.227612	4.14168	0.2247	2.75907	0.31984	27.9954	2.2608e-09	2.67323e-07	6.76959	UP!!
212023_s_at	AU147044	AU147044	MKI67	marker of proliferation Ki-67	6.98795	0.290941	4.23155	0.488184	2.7564	0.568305	22.8309	6.89286e-05	0.000461782	6.7571	UP!!
227253_at	AI922198	AI922198	CP	ceruloplasmin (ferroxidase)	10.8059	0.543976	8.05614	0.439225	2.74977	0.699163	26.8099	0.000533503	0.00230949	6.72608	UP!!
1554246_at	BC041633.1	BC041633	C1orf210	chromosome 1 open reading frame 210	6.94026	0.224	4.1921	0.371834	2.74816	0.434092	22.9789	1.85504e-06	3.12738e-05	6.7186	UP!!
200606_at	NM_004415.1	NM 004415	DSP	desmoplakin	12.0523	0.143601	9.30896	0.206096	2.74338	0.25119	25.0008	5.25592e-11	2.19831e-08	6.69639	UP!!
200770_s_at	J03202.1	J03202	LAMC1	laminin, gamma 1 (formerly LAMB2)	11.1019	0.286317	8.35938	0.180738	2.74252	0.338591	23.6286	2.84115e-08	1.6493e-06	6.69236	UP!!
219331_s_at	NM_018203.1	NM 018203	KLHDC8A	kelch domain containing 8A	6.08568	0.318715	3.34748	0.314916	2.73821	0.448053	27.996	1.35783e-06	2.49145e-05	6.6724	UP!!
223075_s_at	AL136566.1	AL136566	AIF1L	allograft inflammatory factor 1-like	10.4175	0.375806	7.68283	0.18304	2.73465	0.418012	20.2885	2.09144e-06	3.40391e-05	6.65596	UP!!
201650_at	NM_002276.1	NM 002276	KRT19	keratin 19	11.883	0.256705	9.15638	0.301184	2.72659	0.395739	27.3142	1.97864e-07	6.31577e-06	6.61889	UP!!
217388_s_at	D55639.1	D55639	KYNU	kynureninase	7.08357	0.649049	4.35953	0.508504	2.72404	0.824524	26.4834	0.00273901	0.00851176	6.60719	UP!!
202859_x_at	NM_000584.1	NM 000584	CXCL8	chemokine (C-X-C motif) ligand 8	8.12762	0.625245	5.40477	0.495403	2.72286	0.797719	26.6088	0.00206756	0.00679728	6.60178	UP!!
203755_at	NM_001211.2	NM 001211	BUB1B	BUB1 mitotic checkpoint serine/threonine kinase B	8.25972	0.264355	5.54004	0.46434	2.71967	0.534318	22.2125	4.12266e-05	0.000312536	6.58723	UP!!
204170_s_at	NM_001827.1	NM 001827	CKS2	CDC28 protein kinase regulatory subunit 2	11.0902	0.174404	8.37673	0.336844	2.71351	0.379316	21.0028	4.70719e-07	1.16647e-05	6.55914	UP!!
213506_at	BE965369	BE965369	F2RL1	coagulation factor II (thrombin) receptor-like 1	9.93179	0.179856	7.21988	0.308902	2.71191	0.357448	22.5137	1.21011e-07	4.39659e-06	6.5519	UP!!
207039_at	NM_000077.1	NM 000077	CDKN2A	cyclin-dependent kinase inhibitor 2A	6.87312	0.348881	4.16473	0.339853	2.70838	0.48705	27.9808	6.01822e-06	7.46811e-05	6.53589	UP!!
227928_at	AI224977	AI224977	PARPBP	PARP1 binding protein	6.42506	0.194351	3.7206	0.500346	2.70445	0.536767	18.1306	8.36488e-05	0.000535492	6.51812	UP!!
235278_at	BF032500	BF032500	MACROD2	MACRO domain containing 2	9.79041	0.460208	7.09	0.212821	2.70041	0.507035	19.7261	3.41429e-05	0.00027077	6.49989	UP!!
205221_at	NM_000187.1	NM 000187	HGD	homogentisate 1,2-dioxygenase	8.10539	0.516949	5.41006	0.516603	2.69534	0.730831	28	0.000963446	0.00367062	6.47704	UP!!
222037_at	AI859865	AI859865	MCM4	minichromosome maintenance complex component 4	6.81917	0.249008	4.12873	0.386748	2.69044	0.459977	23.905	5.0204e-06	6.54784e-05	6.45509	UP!!
218039_at	NM_016359.1	NM 016359	NUSAP1	nucleolar and spindle associated protein 1	9.57901	0.223778	6.89303	0.363768	2.68598	0.427088	23.2687	1.93401e-06	3.22208e-05	6.43518	UP!!
205403_at	NM_004633.1	NM 004633	IL1R2	interleukin 1 receptor, type II	8.6981	0.40713	6.0156	0.245811	2.6825	0.475582	23.0097	9.65092e-06	0.000104897	6.41966	UP!!
219962_at	NM_021804.1	NM 021804	ACE2	angiotensin I converting enzyme 2	6.16924	0.467123	3.48995	0.213309	2.67928	0.513522	19.5954	4.45189e-05	0.000331069	6.40538	UP!!
204318_s_at	NM_016426.1	NM 016426	GTSE1	G-2 and S-phase expressed 1	7.35608	0.203001	4.68007	0.496578	2.67602	0.536469	18.5521	8.73553e-05	0.000552164	6.3909	UP!!
222705_s_at	BC002702.1	BC002702	SLC25A15	solute carrier family 25 (mitochondrial carrier; ornithine transporter) member 15	6.33316	0.632741	3.65919	0.4649	2.67398	0.785171	25.7045	0.00217734	0.00708742	6.38186	UP!!
238717_at	BE295812	BE295812	LOC441528	uncharacterized LOC441528	8.75767	0.338414	6.08439	0.384585	2.67328	0.512279	27.5542	1.59827e-05	0.000152017	6.37879	UP!!
232164_s_at	AL137725.1	AL137725	EPPK1	epiplakin 1	8.20883	0.33807	5.53593	0.288803	2.6729	0.444633	27.333	1.9541e-06	3.23663e-05	6.3771	UP!!
205485_at	NM_000540.1	NM 000540	RYR1	ryanodine receptor 1 (skeletal)	6.0988	0.343796	3.42911	0.305523	2.6697	0.459935	27.6188	3.26145e-06	4.80891e-05	6.36296	UP!!
228273_at	BG165011	BG165011	PRR11	proline rich 11	9.04334	0.241045	6.37421	0.266624	2.66913	0.359432	27.7199	4.63945e-08	2.26424e-06	6.36046	UP!!
223229_at	AB032931.1	AB032931	UBE2T	ubiquitin-conjugating enzyme E2T (putative)	8.10569	0.240144	5.43851	0.570982	2.66719	0.619427	18.8026	0.000389342	0.00181049	6.3519	UP!!
201287_s_at	NM_002997.1	NM 002997	SDC1	syndecan 1	9.86983	0.293922	7.2035	0.283942	2.66633	0.408673	27.9667	4.54376e-07	1.13653e-05	6.34811	UP!!
223700_at	AY028916.1	AY028916	MND1	meiotic nuclear divisions 1 homolog (S. cerevisiae)	6.56392	0.218167	3.89915	0.390697	2.66477	0.447483	21.9572	5.45575e-06	6.92363e-05	6.34128	UP!!
219787_s_at	NM_018098.1	NM 018098	ECT2	epithelial cell transforming 2	9.55616	0.212824	6.89329	0.269115	2.66287	0.343099	26.5879	2.66626e-08	1.56353e-06	6.33291	UP!!
224579_at	BF247552	BF247552	SLC38A1	solute carrier family 38, member 1	11.5321	0.163559	8.87308	0.258746	2.65901	0.306107	23.6478	8.0625e-09	6.24289e-07	6.316	UP!!
209606_at	L06633.1	L06633	CYTIP	cytohesin 1 interacting protein	8.58678	0.480049	5.93282	0.216779	2.65396	0.526726	19.4818	6.78381e-05	0.000456333	6.29392	UP!!
224650_at	AL117612.1	AL117612	MAL2	mal, T-cell differentiation protein 2 (gene/pseudogene)	11.1854	0.174703	8.53294	0.280223	2.65249	0.330221	23.4547	3.47126e-08	1.88428e-06	6.2875	UP!!
211080_s_at	Z25425.1	Z25425	NEK2	NIMA-related kinase 2	6.64043	0.295667	3.99011	0.297801	2.65033	0.419648	27.9986	7.86362e-07	1.67182e-05	6.2781	UP!!
227804_at	BE328850	BE328850	TLCD1	TLC domain containing 1	7.66991	0.203865	5.02859	0.356209	2.64133	0.410421	22.2828	1.67879e-06	2.90243e-05	6.23904	UP!!
219874_at	NM_024628.1	NM 024628	SLC12A8	solute carrier family 12, member 8	7.01676	0.211505	4.37735	0.421255	2.63941	0.47137	20.6367	1.57295e-05	0.000150353	6.23077	UP!!
219735_s_at	NM_014553.1	NM 014553	TFCP2L1	transcription factor CP2-like 1	7.27085	0.26721	4.63466	0.218976	2.63619	0.345473	26.9592	3.33591e-08	1.84363e-06	6.21689	UP!!
222196_at	AK000470.1	AK000470	LOC389906	zinc finger protein 839 pseudogene	7.58218	0.326954	4.95235	0.410941	2.62983	0.525139	26.6539	3.0838e-05	0.000250863	6.18952	UP!!
202855_s_at	AL513917	AL513917	MIR6787 || SLC16A3	microRNA 6787 || solute carrier family 16 (monocarboxylate transporter), member 3	7.4168	0.389842	4.79037	0.461409	2.62643	0.604049	27.2406	0.000172511	0.000941885	6.17496	UP!!
225834_at	AL135396	AL135396	FAM72A || FAM72B || FAM72C || FAM72D	family with sequence similarity 72, member A || family with sequence similarity 72, member B || family with sequence similarity 72, member C || family with sequence similarity 72, member D	8.37749	0.292474	5.75228	0.26903	2.62522	0.397389	27.8068	3.76687e-07	1.00323e-05	6.16976	UP!!
204962_s_at	NM_001809.2	NM 001809	CENPA || SLC35F6	centromere protein A || solute carrier family 35, member F6	7.87423	0.259323	5.24916	0.453415	2.62508	0.522335	22.2737	4.78361e-05	0.000350089	6.16917	UP!!
228335_at	AW264204	AW264204	CLDN11	claudin 11	8.30575	0.329989	5.68513	0.363844	2.62062	0.491198	27.7371	1.14202e-05	0.000118595	6.15016	UP!!
216841_s_at	X15132.1	X15132	LOC100129518 || SOD2	uncharacterized LOC100129518 || superoxide dismutase 2, mitochondrial	9.4578	0.354741	6.83914	0.390885	2.61866	0.527856	27.7405	3.15901e-05	0.000255268	6.14179	UP!!
33323_r_at	X57348	X57348	SFN	stratifin	10.1259	0.467031	7.50824	0.295877	2.61767	0.552866	23.6789	8.41504e-05	0.000537359	6.13759	UP!!
218807_at	NM_006113.2	NM 006113	VAV3	vav 3 guanine nucleotide exchange factor	10.5568	0.456662	7.94987	0.274637	2.60694	0.532884	22.9556	6.12632e-05	0.000422534	6.09212	UP!!
225597_at	AI346128	AI346128	SLC45A4	solute carrier family 45, member 4	9.42501	0.261873	6.821	0.11357	2.60401	0.285439	19.0864	2.17358e-08	1.3393e-06	6.07975	UP!!
219768_at	NM_024626.1	NM 024626	VTCN1	V-set domain containing T cell activation inhibitor 1	9.63673	0.510135	7.03845	0.31552	2.59828	0.599826	23.3439	0.000239432	0.00122567	6.05565	UP!!
218180_s_at	NM_022772.1	NM 022772	EPS8L2	EPS8-like 2	9.34	0.220792	6.75117	0.229239	2.58883	0.318276	27.9606	7.51322e-09	5.92978e-07	6.01609	UP!!
209278_s_at	L27624.1	L27624	TFPI2	tissue factor pathway inhibitor 2	10.9162	0.587703	8.33112	0.458368	2.58512	0.745317	26.4321	0.00180801	0.00608726	6.00067	UP!!
214282_at	AA191647	AA191647	---	---	7.36905	0.568079	4.78688	0.402002	2.58217	0.69593	25.2104	0.00102769	0.00385922	5.9884	UP!!
200660_at	NM_005620.1	NM 005620	S100A11	S100 calcium binding protein A11	12.0273	0.196629	9.44562	0.275695	2.58164	0.33863	25.3151	5.14549e-08	2.42998e-06	5.98622	UP!!
212141_at	AA604621	AA604621	MCM4	minichromosome maintenance complex component 4	7.79155	0.199197	5.21075	0.391666	2.5808	0.439411	20.7884	8.20567e-06	9.29734e-05	5.98271	UP!!
201487_at	NM_001814.1	NM 001814	CTSC	cathepsin C	11.1843	0.269482	8.60452	0.277879	2.57976	0.387088	27.9737	3.1369e-07	8.76279e-06	5.97838	UP!!
215223_s_at	W46388	W46388	LOC100129518 || SOD2	uncharacterized LOC100129518 || superoxide dismutase 2, mitochondrial	9.88837	0.38911	7.30915	0.348192	2.57922	0.522154	27.6613	3.37205e-05	0.000268436	5.97616	UP!!
219987_at	NM_024534.1	NM 024534	ERVMER34-1	endogenous retrovirus group MER34, member 1	7.74427	0.523262	5.16592	0.190358	2.57835	0.556812	17.6418	0.000218233	0.00113994	5.97258	UP!!
218806_s_at	AF118887.1	AF118887	VAV3	vav 3 guanine nucleotide exchange factor	9.1041	0.508688	6.52622	0.180017	2.57788	0.539601	17.4524	0.000163336	0.000903996	5.97064	UP!!
204654_s_at	NM_003220.1	NM 003220	TFAP2A	transcription factor AP-2 alpha (activating enhancer binding protein 2 alpha)	6.28883	0.529219	3.71153	0.286877	2.5773	0.601972	21.5737	0.000314856	0.00153084	5.96824	UP!!
219873_at	NM_024027.1	NM 024027	COLEC11	collectin sub-family member 11	8.4774	0.527734	5.90172	0.259306	2.57568	0.587999	20.3877	0.00027793	0.0013843	5.96151	UP!!
204603_at	NM_003686.1	NM 003686	EXO1	exonuclease 1	6.6195	0.252586	4.04742	0.397939	2.57208	0.471334	23.7055	1.36762e-05	0.000135271	5.94666	UP!!
1569555_at	BC012859.1	BC012859	GDA	guanine deaminase	7.40999	0.432239	4.83973	0.201174	2.57025	0.476761	19.7935	2.91558e-05	0.000240317	5.93914	UP!!
228865_at	AA622392	AA622392	C1orf116	chromosome 1 open reading frame 116	6.97653	0.534909	4.41119	0.328367	2.56535	0.627656	23.2395	0.000445315	0.00200561	5.91898	UP!!
223821_s_at	BC004888.1	BC004888	SUSD4	sushi domain containing 4	6.80907	0.343454	4.24512	0.436005	2.56394	0.555032	26.5444	8.78056e-05	0.00055425	5.91322	UP!!
228729_at	N90191	N90191	CCNB1	cyclin B1	8.17329	0.225003	5.61113	0.291562	2.56216	0.368286	26.3094	2.04888e-07	6.44222e-06	5.90589	UP!!
232277_at	AA643687	AA643687	SLC28A3	solute carrier family 28 (concentrative nucleoside transporter), member 3	6.67614	0.331762	4.11998	0.440718	2.55616	0.551632	26.0101	8.82959e-05	0.000556279	5.88141	UP!!
225667_s_at	AI601101	AI601101	FAM84A	family with sequence similarity 84, member A	9.83837	0.408835	7.29293	0.170106	2.54544	0.442812	18.7063	1.633e-05	0.000154809	5.83785	UP!!
217127_at	AL354872	AL354872	CTH	cystathionine gamma-lyase	9.12452	0.549139	6.57986	0.2865	2.54466	0.619383	21.0958	0.000497513	0.00217979	5.8347	UP!!
218653_at	NM_014252.1	NM 014252	SLC25A15	solute carrier family 25 (mitochondrial carrier; ornithine transporter) member 15	9.4173	0.425803	6.87683	0.27797	2.54048	0.508503	24.0986	4.15332e-05	0.000314136	5.81782	UP!!
201088_at	NM_002266.1	NM 002266	KPNA2	karyopherin alpha 2 (RAG cohort 1, importin alpha 1)	11.8482	0.105245	9.31038	0.215264	2.53778	0.239614	20.3312	9.99543e-10	1.55645e-07	5.80696	UP!!
209270_at	L25541.1	L25541	LAMB3	laminin, beta 3	8.7094	0.386511	6.17506	0.434297	2.53434	0.581382	27.628	0.000163227	0.000903895	5.7931	UP!!
225681_at	AA584310	AA584310	CTHRC1	collagen triple helix repeat containing 1	10.4852	0.356681	7.95411	0.419163	2.53105	0.550381	27.3008	8.74879e-05	0.000552851	5.77991	UP!!
208083_s_at	NM_000888.3	NM 000888	ITGB6 || LOC100505984	integrin, beta 6 || uncharacterized LOC100505984	6.16707	0.544167	3.63791	0.526811	2.52916	0.757395	27.9706	0.0023899	0.00763377	5.77234	UP!!
219225_at	NM_024554.1	NM 024554	PGBD5	piggyBac transposable element derived 5	8.648	0.514946	6.11956	0.438692	2.52845	0.676476	27.3104	0.000870264	0.00337929	5.76949	UP!!
227196_at	BG054987	BG054987	RHPN2	rhophilin, Rho GTPase binding protein 2	10.7255	0.192227	8.1982	0.220612	2.52735	0.29261	27.4852	2.56884e-09	2.90203e-07	5.76511	UP!!
204146_at	BE966146	BE966146	RAD51AP1	RAD51 associated protein 1	8.63191	0.281576	6.105	0.327064	2.52692	0.431574	27.3947	2.93624e-06	4.41947e-05	5.76339	UP!!
1558034_s_at	AL556703	AL556703	CP	ceruloplasmin (ferroxidase)	10.8703	0.568939	8.3435	0.377534	2.52679	0.682806	24.327	0.00110016	0.00407365	5.7629	UP!!
232122_s_at	AK022666.1	AK022666	VEPH1	ventricular zone expressed PH domain-containing 1	6.20632	0.258866	3.68015	0.437366	2.52617	0.508233	22.7367	5.17626e-05	0.000372206	5.7604	UP!!
201195_s_at	AB018009.1	AB018009	SLC7A5	solute carrier family 7 (amino acid transporter light chain, L system), member 5	8.19879	0.241362	5.68169	0.286225	2.5171	0.374407	27.2238	3.09287e-07	8.72441e-06	5.7243	UP!!
203510_at	BG170541	BG170541	MET	MET proto-oncogene, receptor tyrosine kinase	11.2104	0.340414	8.69442	0.234743	2.51598	0.413505	24.8591	2.3886e-06	3.76523e-05	5.71985	UP!!
223233_s_at	AF263462.1	AF263462	CGN	cingulin	8.63636	0.166566	6.12565	0.214189	2.51071	0.271332	26.3986	9.02202e-10	1.49328e-07	5.699	UP!!
1555758_a_at	AF213040.1	AF213040	CDKN3	cyclin-dependent kinase inhibitor 3	8.17687	0.276137	5.66839	0.422179	2.50848	0.504467	24.1256	4.39534e-05	0.000328028	5.6902	UP!!
230626_at	AI056699	AI056699	TSPAN12	tetraspanin 12	8.01338	0.660946	5.50655	0.220696	2.50683	0.696819	17.0835	0.00220618	0.00716612	5.6837	UP!!
234944_s_at	AL138828	AL138828	MTFR2	mitochondrial fission regulator 2	6.47129	0.181565	3.96985	0.301781	2.50144	0.35219	22.9611	3.13186e-07	8.76279e-06	5.66249	UP!!
224753_at	BE614410	BE614410	CDCA5	cell division cycle associated 5	7.40703	0.236728	4.90597	0.41649	2.50106	0.479066	22.1909	3.01221e-05	0.000246606	5.661	UP!!
203108_at	NM_003979.2	NM 003979	GPRC5A	G protein-coupled receptor, class C, group 5, member A	8.95474	0.647058	6.4544	0.274183	2.50034	0.702752	18.8705	0.002118	0.0069248	5.6582	UP!!
205393_s_at	NM_001274.1	NM 001274	CHEK1	checkpoint kinase 1	6.56295	0.305409	4.06604	0.448332	2.49691	0.542473	24.6911	0.000107166	0.000647721	5.64474	UP!!
218585_s_at	NM_016448.1	NM 016448	DTL	denticleless E3 ubiquitin protein ligase homolog (Drosophila)	8.23648	0.210397	5.74009	0.411509	2.49639	0.462176	20.8513	2.39392e-05	0.000207641	5.64272	UP!!
228323_at	BF248364	BF248364	CASC5	cancer susceptibility candidate 5	7.23796	0.290584	4.74195	0.480933	2.49601	0.561904	23.0198	0.000186715	0.00100532	5.64123	UP!!
227048_at	AI990816	AI990816	LAMA1	laminin, alpha 1	8.30486	0.370248	5.80979	0.380145	2.49507	0.530655	27.9805	6.2745e-05	0.000429468	5.63756	UP!!
205816_at	NM_002214.1	NM 002214	ITGB8	integrin, beta 8	7.19135	0.29607	4.69722	0.279038	2.49413	0.406841	27.9023	1.30812e-06	2.43513e-05	5.63389	UP!!
221258_s_at	NM_031217.1	NM 031217	KIF18A	kinesin family member 18A	6.71799	0.269832	4.22462	0.46394	2.49337	0.536702	22.499	0.000118365	0.000698919	5.63093	UP!!
223631_s_at	AF213678.1	AF213678	C19orf33	chromosome 19 open reading frame 33	9.97616	0.372252	7.48555	0.307023	2.49061	0.48253	27.0214	1.96905e-05	0.000178727	5.62015	UP!!
243974_at	AI192452	AI192452	---	---	7.58053	0.565523	5.09055	0.420457	2.48998	0.704699	25.8551	0.00156713	0.00540984	5.61772	UP!!
210889_s_at	M31933.1	M31933	FCGR2B	Fc fragment of IgG, low affinity IIb, receptor (CD32)	7.01927	0.230792	4.52959	0.31646	2.48968	0.391678	25.6084	1.05913e-06	2.07205e-05	5.61654	UP!!
216661_x_at	M15331.1	M15331	CYP2C9	cytochrome P450, family 2, subfamily C, polypeptide 9	7.38837	0.503041	4.89964	0.171756	2.48873	0.531555	17.2204	0.0002074	0.00109301	5.61284	UP!!
206074_s_at	NM_002131.1	NM 002131	HMGA1	high mobility group AT-hook 1	9.50916	0.279502	7.02288	0.254275	2.48628	0.377859	27.7531	4.07364e-07	1.06678e-05	5.60332	UP!!
219650_at	NM_017669.1	NM 017669	ERCC6L	excision repair cross-complementation group 6-like	6.10334	0.341419	3.62133	0.424281	2.48201	0.544592	26.7746	0.000101729	0.000622363	5.58673	UP!!
206025_s_at	AW188198	AW188198	TNFAIP6	tumor necrosis factor, alpha-induced protein 6	7.51712	0.476606	5.03527	0.354338	2.48186	0.593893	25.8548	0.000295484	0.00145289	5.58616	UP!!
206683_at	NM_003447.1	NM 003447	ZNF165	zinc finger protein 165	7.80853	0.203241	5.32925	0.222993	2.47928	0.301716	27.7626	6.46976e-09	5.32508e-07	5.57619	UP!!
226213_at	AV681807	AV681807	ERBB3	v-erb-b2 avian erythroblastic leukemia viral oncogene homolog 3	10.6201	0.168346	8.14173	0.230453	2.47832	0.285393	25.6299	4.14192e-09	3.97728e-07	5.57249	UP!!
209969_s_at	BC002704.1	BC002704	STAT1	signal transducer and activator of transcription 1, 91kDa	8.38967	0.374436	5.91343	0.166502	2.47624	0.409786	19.3282	7.62493e-06	8.80823e-05	5.56445	UP!!
206295_at	NM_001562.1	NM 001562	IL18	interleukin 18	7.50987	0.254017	5.03932	0.186105	2.47055	0.314896	25.6679	2.78336e-08	1.62393e-06	5.54254	UP!!
209408_at	U63743.1	U63743	KIF2C	kinesin family member 2C	8.50269	0.249982	6.03227	0.401107	2.47042	0.472629	23.45	2.51015e-05	0.000214892	5.54204	UP!!
65517_at	AA910946	AA910946	AP1M2	adaptor-related protein complex 1, mu 2 subunit	8.31322	0.164371	5.84654	0.271123	2.46668	0.317057	23.0666	6.76314e-08	2.94082e-06	5.52771	UP!!
209714_s_at	AF213033.1	AF213033	CDKN3	cyclin-dependent kinase inhibitor 3	8.04082	0.251069	5.57664	0.496485	2.46419	0.556357	20.7208	0.000239487	0.00122567	5.51816	UP!!
222830_at	BE566136	BE566136	GRHL1	grainyhead-like 1 (Drosophila)	8.40645	0.219187	5.94622	0.244179	2.46023	0.328126	27.6798	3.90706e-08	2.03715e-06	5.50304	UP!!
210074_at	AF070448.1	AF070448	CTSV	cathepsin V	9.27859	0.39406	6.82282	0.298477	2.45577	0.49434	26.0859	3.62758e-05	0.000282902	5.48607	UP!!
230746_s_at	AW003173	AW003173	---	---	9.85394	0.380907	7.40061	0.418148	2.45333	0.56563	27.7598	0.000171676	0.000937547	5.47679	UP!!
226490_at	AA503387	AA503387	NHSL1	NHS-like 1	8.52997	0.26011	6.07742	0.264143	2.45255	0.370714	27.9934	3.55397e-07	9.63585e-06	5.47382	UP!!
221436_s_at	NM_031299.1	NM 031299	CDCA3	cell division cycle associated 3	6.67077	0.232701	4.21875	0.399901	2.45202	0.462678	22.5057	2.38174e-05	0.000207052	5.47182	UP!!
202826_at	NM_003710.1	NM 003710	SPINT1	serine peptidase inhibitor, Kunitz type 1	9.66376	0.188883	7.21387	0.391939	2.4499	0.435078	20.1701	1.59137e-05	0.000151423	5.46377	UP!!
211762_s_at	BC005978.1	BC005978	KPNA2	karyopherin alpha 2 (RAG cohort 1, importin alpha 1)	11.3155	0.154708	8.87525	0.264317	2.44026	0.306264	22.585	5.23427e-08	2.46181e-06	5.4274	UP!!
203365_s_at	NM_002428.1	NM 002428	MMP15	matrix metallopeptidase 15 (membrane-inserted)	6.52796	0.345529	4.08857	0.371604	2.43939	0.507424	27.8531	4.75338e-05	0.000348763	5.42411	UP!!
227133_at	BE856541	BE856541	FAM199X	family with sequence similarity 199, X-linked	9.45235	0.184013	7.01322	0.21044	2.43913	0.279546	27.5105	2.07275e-09	2.54088e-07	5.42313	UP!!
213429_at	AW025579	AW025579	BICC1	BicC family RNA binding protein 1	9.4134	0.44337	6.97794	0.223924	2.43546	0.496708	20.7058	7.82478e-05	0.000508114	5.40936	UP!!
208394_x_at	NM_007036.2	NM 007036	ESM1	endothelial cell-specific molecule 1	6.51602	0.344258	4.08637	0.375547	2.42965	0.509459	27.7907	5.30381e-05	0.000378309	5.38762	UP!!
218035_s_at	NM_019027.1	NM 019027	RBM47	RNA binding motif protein 47	10.3441	0.11954	7.91672	0.208465	2.42742	0.240307	22.3086	8.69096e-10	1.45139e-07	5.3793	UP!!
236193_at	AA037483	AA037483	HIST1H2BC	histone cluster 1, H2bc	6.91032	0.387529	4.48352	0.285929	2.4268	0.481595	25.7582	3.10815e-05	0.000252043	5.37698	UP!!
201131_s_at	NM_004360.1	NM 004360	CDH1	cadherin 1, type 1, E-cadherin (epithelial)	12.3938	0.155846	9.96812	0.190587	2.42565	0.246194	26.9378	1.99807e-10	5.41734e-08	5.3727	UP!!
210423_s_at	L32185.1	L32185	SLC11A1	solute carrier family 11 (proton-coupled divalent metal ion transporter), member 1	6.92365	0.341752	4.50316	0.295909	2.42049	0.452058	27.4385	1.12038e-05	0.000116834	5.35351	UP!!
202454_s_at	NM_001982.1	NM 001982	ERBB3	v-erb-b2 avian erythroblastic leukemia viral oncogene homolog 3	9.7384	0.164256	7.32205	0.213562	2.41635	0.269423	26.2699	1.77389e-09	2.29669e-07	5.33818	UP!!
223748_at	AF336127.1	AF336127	SLC4A11	solute carrier family 4, sodium borate transporter, member 11	7.22722	0.393654	4.81343	0.40914	2.41379	0.567767	27.9584	0.000213971	0.00112046	5.32873	UP!!
205190_at	NM_002670.1	NM 002670	PLS1	plastin 1	9.35831	0.171444	6.94579	0.224489	2.41251	0.282469	26.1857	4.79069e-09	4.36389e-07	5.32401	UP!!
218567_x_at	NM_005700.1	NM 005700	DPP3	dipeptidyl-peptidase 3	7.91196	0.231845	5.50042	0.542323	2.41154	0.589802	18.9519	0.000628473	0.00262483	5.32041	UP!!
204580_at	NM_002426.1	NM 002426	MMP12	matrix metallopeptidase 12 (macrophage elastase)	6.57537	0.673305	4.16412	0.306885	2.41125	0.739944	19.5762	0.00401352	0.0116008	5.31935	UP!!
225792_at	AA618420	AA618420	HOOK1	hook microtubule-tethering protein 1	10.0958	0.184016	7.68534	0.231754	2.41047	0.295926	26.6319	1.05208e-08	7.57697e-07	5.31648	UP!!
209008_x_at	U76549.1	U76549	KRT8	keratin 8	10.3606	0.298123	7.95067	0.249145	2.40997	0.388523	27.1441	1.21351e-06	2.30176e-05	5.31465	UP!!
226150_at	BF111651	BF111651	PPAPDC1B	phosphatidic acid phosphatase type 2 domain containing 1B	10.7482	0.254336	8.33933	0.246794	2.40888	0.354393	27.9747	2.21516e-07	6.75273e-06	5.31064	UP!!
210064_s_at	NM_006952.1	NM 006952	UPK1B	uroplakin 1B	7.60753	0.413945	5.19906	0.224553	2.40847	0.470929	21.583	4.22551e-05	0.000318011	5.30911	UP!!
204437_s_at	NM_016725.1	NM 016725	FOLR1	folate receptor 1 (adult)	9.60095	0.454023	7.19288	0.421402	2.40807	0.619449	27.8458	0.000571906	0.00243818	5.30763	UP!!
207571_x_at	NM_004848.1	NM 004848	THEMIS2	thymocyte selection associated family member 2	7.96248	0.281768	5.55982	0.244428	2.40266	0.373012	27.4526	6.1731e-07	1.42837e-05	5.28778	UP!!
									LogFC			P. Value	Adj P.Val
208613_s_at	AV712733	AV712733	FLNB	filamin B, beta	9.32693	0.16722	6.92427	0.206193	2.40266	0.265477	26.8549	1.21207e-09	1.81386e-07	5.28775	UP!!
203453_at	NM_001038.1	NM 001038	SCNN1A	sodium channel, non-voltage-gated 1 alpha subunit	10.9009	0.186759	8.50152	0.303707	2.39939	0.356534	23.2634	6.85671e-07	1.52972e-05	5.27581	UP!!
1558508_a_at	BI832220	BI832220	C1orf53	chromosome 1 open reading frame 53	7.8976	0.304461	5.50848	0.250928	2.38913	0.394539	27.0145	1.8241e-06	3.09105e-05	5.2384	UP!!
218451_at	NM_022842.1	NM 022842	CDCP1	CUB domain containing protein 1	8.77539	0.226807	6.38659	0.16019	2.3888	0.277673	25.1844	5.73472e-09	4.93143e-07	5.23722	UP!!
228115_at	AW299905	AW299905	GAREM	GRB2 associated, regulator of MAPK1	8.82084	0.268956	6.44095	0.0840025	2.37988	0.281769	16.7056	1.97253e-07	6.30498e-06	5.20494	UP!!
229538_s_at	AW271106	AW271106	IQGAP3	IQ motif containing GTPase activating protein 3	6.94803	0.156855	4.56919	0.279839	2.37884	0.320801	22.0068	2.02818e-07	6.40293e-06	5.2012	UP!!
219681_s_at	NM_025151.1	NM 025151	RAB11FIP1	RAB11 family interacting protein 1 (class I)	9.35746	0.270772	6.97884	0.186064	2.37863	0.328538	24.8109	1.44355e-07	5.05594e-06	5.20041	UP!!
228868_x_at	AW075105	AW075105	CDT1	chromatin licensing and DNA replication factor 1	6.99914	0.27676	4.6225	0.371407	2.37664	0.463184	25.8836	2.40852e-05	0.000208437	5.19327	UP!!
201123_s_at	NM_001970.1	NM 001970	EIF5A	eukaryotic translation initiation factor 5A	9.56891	0.256065	7.19283	0.557333	2.37607	0.613343	19.6584	0.000969579	0.00368728	5.19122	UP!!
219215_s_at	NM_017767.1	NM 017767	SLC39A4	solute carrier family 39 (zinc transporter), member 4	9.24647	0.301584	6.87144	0.194257	2.37503	0.358732	23.911	7.70497e-07	1.6518e-05	5.18746	UP!!
203287_at	NM_005558.1	NM 005558	LAD1	ladinin 1	8.56349	0.23226	6.18883	0.213754	2.37466	0.315651	27.8092	3.5588e-08	1.90569e-06	5.18612	UP!!
220161_s_at	NM_019114.1	NM 019114	EPB41L4B	erythrocyte membrane protein band 4.1 like 4B	9.67924	0.19682	7.30861	0.159671	2.37062	0.253443	26.8583	6.13696e-10	1.16886e-07	5.17164	UP!!
208190_s_at	NM_015925.1	NM 015925	LSR	lipolysis stimulated lipoprotein receptor	9.75569	0.257595	7.38682	0.187309	2.36887	0.318496	25.5701	7.49516e-08	3.14633e-06	5.16537	UP!!
218261_at	NM_005498.2	NM 005498	AP1M2	adaptor-related protein complex 1, mu 2 subunit	8.80951	0.173259	6.4428	0.250884	2.36671	0.304896	24.8792	4.19033e-08	2.15078e-06	5.15763	UP!!
226706_at	BE301252	BE301252	FLJ23867 || QSOX1	uncharacterized protein FLJ23867 || quiescin Q6 sulfhydryl oxidase 1	8.45294	0.200701	6.09212	0.157436	2.36082	0.255082	26.4974	8.67601e-10	1.45139e-07	5.13663	UP!!
206125_s_at	NM_007196.1	NM 007196	KLK8	kallikrein-related peptidase 8	8.1845	0.521135	5.82593	0.258328	2.35858	0.581649	20.4884	0.000593823	0.00250875	5.12864	UP!!
203968_s_at	NM_001254.1	NM 001254	CDC6	cell division cycle 6	6.95666	0.212496	4.59945	0.345112	2.35721	0.405286	23.2814	6.0254e-06	7.46811e-05	5.12378	UP!!
214511_x_at	L03419.1	L03419	FCGR1B	Fc fragment of IgG, high affinity Ib, receptor (CD64)	7.31531	0.260768	4.95817	0.360307	2.35714	0.444771	25.5087	1.61727e-05	0.000153507	5.12355	UP!!
235549_at	AL575512	AL575512	RNF144B	ring finger protein 144B	6.50342	0.383665	4.14874	0.456433	2.35468	0.596263	27.1959	0.000501284	0.00219423	5.1148	UP!!
210785_s_at	AB035482.1	AB035482	THEMIS2	thymocyte selection associated family member 2	8.15636	0.255742	5.80696	0.209595	2.3494	0.330657	26.96	1.23108e-07	4.43999e-06	5.09612	UP!!
220295_x_at	NM_017779.1	NM 017779	DEPDC1	DEP domain containing 1	6.66395	0.266311	4.31842	0.281802	2.34553	0.387729	27.911	1.62329e-06	2.83626e-05	5.08247	UP!!
219377_at	NM_022751.1	NM 022751	GAREM	GRB2 associated, regulator of MAPK1	9.35936	0.317761	7.017	0.133236	2.34236	0.344563	18.775	1.8322e-06	3.10249e-05	5.07132	UP!!
203126_at	NM_014214.1	NM 014214	IMPA2	inositol(myo)-1(or 4)-monophosphatase 2	9.8011	0.28207	7.46141	0.264091	2.3397	0.386403	27.8794	1.60615e-06	2.81059e-05	5.06196	UP!!
225846_at	BF001941	BF001941	ESRP1	epithelial splicing regulatory protein 1	10.0542	0.158809	7.71526	0.19985	2.33897	0.255265	26.6405	1.01278e-09	1.56648e-07	5.05942	UP!!
204932_at	BF433902	BF433902	TNFRSF11B	tumor necrosis factor receptor superfamily, member 11b	7.52563	0.599295	5.18726	0.352805	2.33838	0.695432	22.6633	0.002731	0.00849145	5.05734	UP!!
231810_at	BG106919	BG106919	BRI3BP || THRIL	BRI3 binding protein || TNF and HNRNPL related immunoregulatory long non-coding RNA	8.92075	0.175279	6.58416	0.134368	2.33659	0.220856	26.2307	5.84596e-11	2.32286e-08	5.05108	UP!!
213008_at	BG403615	BG403615	FANCI	Fanconi anemia, complementation group I	7.23897	0.242962	4.90331	0.405463	2.33566	0.472684	22.9056	5.45502e-05	0.00038682	5.04781	UP!!
219750_at	NM_018342.1	NM 018342	TMEM144	transmembrane protein 144	6.04452	0.517455	3.71597	0.583821	2.32855	0.780133	27.6019	0.00588316	0.0158726	5.02301	UP!!
229499_at	AI762355	AI762355	CAPN13	calpain 13	7.45114	0.343438	5.12284	0.290551	2.3283	0.449855	27.2519	1.85108e-05	0.000169961	5.02212	UP!!
227753_at	R26843	R26843	TMEM139	transmembrane protein 139	9.46947	0.264239	7.14187	0.220974	2.3276	0.344459	27.1501	2.87102e-07	8.24819e-06	5.01968	UP!!
231382_at	AI798863	AI798863	FGF18	fibroblast growth factor 18	8.87948	0.552405	6.55307	0.303928	2.32641	0.630494	21.7644	0.00129902	0.00464574	5.01557	UP!!
226226_at	AI282982	AI282982	TMEM45B	transmembrane protein 45B	7.90492	0.329137	5.57853	0.371822	2.32638	0.496571	27.5937	6.77379e-05	0.000455792	5.01546	UP!!
39549_at	AI743090	AI743090	NPAS2	neuronal PAS domain protein 2	8.27207	0.318934	5.9472	0.257696	2.32487	0.410032	26.817	5.19236e-06	6.70757e-05	5.01019	UP!!
205394_at	NM_001274.1	NM 001274	CHEK1	checkpoint kinase 1	7.3087	0.208109	4.98403	0.291572	2.32467	0.358223	25.3251	7.99706e-07	1.69706e-05	5.00952	UP!!
38158_at	D79987	D79987	ESPL1	extra spindle pole bodies homolog 1 (S. cerevisiae)	7.59455	0.23676	5.26995	0.258547	2.3246	0.350574	27.7858	3.54387e-07	9.6198e-06	5.00928	UP!!
233445_at	AK022040.1	AK022040	---	---	6.20413	0.216948	3.87966	0.426521	2.32447	0.478525	20.7897	8.61929e-05	0.000546616	5.00882	UP!!
210827_s_at	U73844.1	U73844	ELF3	E74-like factor 3 (ets domain transcription factor, epithelial-specific )	10.1421	0.199261	7.82205	0.247637	2.32004	0.31785	26.774	7.8982e-08	3.2446e-06	4.99345	UP!!
203554_x_at	NM_004219.2	NM 004219	PTTG1	pituitary tumor-transforming 1	9.59937	0.215495	7.28364	0.328624	2.31572	0.392978	24.1613	4.32276e-06	5.87395e-05	4.97854	UP!!
218115_at	NM_018154.1	NM 018154	ASF1B	anti-silencing function 1B histone chaperone	7.83388	0.188215	5.52033	0.26644	2.31355	0.326213	25.1867	1.88102e-07	6.07397e-06	4.97105	UP!!
205128_x_at	NM_000962.1	NM 000962	PTGS1	prostaglandin-endoperoxide synthase 1 (prostaglandin G/H synthase and cyclooxygenase)	9.69159	0.568673	7.3787	0.170232	2.3129	0.593606	16.4891	0.00122077	0.00442774	4.96879	UP!!
217165_x_at	M10943	M10943	MT1F	metallothionein 1F	10.4028	0.407274	8.09008	0.34726	2.31274	0.535221	27.3174	0.000184527	0.000997094	4.96826	UP!!
210524_x_at	AF078844.1	AF078844	---	---	9.99705	0.381099	7.68657	0.215095	2.31048	0.43761	22.0978	2.64611e-05	0.000223542	4.96049	UP!!
225301_s_at	AI991160	AI991160	MYO5B	myosin VB	9.32127	0.215982	7.01217	0.211251	2.3091	0.302118	27.9863	2.52414e-08	1.50313e-06	4.95574	UP!!
202525_at	NM_002773.1	NM 002773	PRSS8	protease, serine, 8	9.21566	0.158302	6.90657	0.269747	2.3091	0.312766	22.6206	1.83323e-07	5.97575e-06	4.95573	UP!!
209114_at	AF133425.1	AF133425	TSPAN1	tetraspanin 1	10.542	0.645965	8.23347	0.417604	2.30849	0.769197	23.9622	0.00619515	0.0165554	4.95365	UP!!
216627_s_at	U10473.1	U10473	B4GALT1	UDP-Gal:betaGlcNAc beta 1,4- galactosyltransferase, polypeptide 1	6.36956	0.303686	4.06145	0.429819	2.30811	0.526278	25.1893	0.000180504	0.000979258	4.95234	UP!!
204717_s_at	AF034102.1	AF034102	SLC29A2	solute carrier family 29 (equilibrative nucleoside transporter), member 2	6.41095	0.259236	4.10408	0.321196	2.30686	0.412759	26.8056	6.44744e-06	7.82481e-05	4.94806	UP!!
209552_at	BC001060.1	BC001060	PAX8	paired box 8	9.75695	0.594227	7.45374	0.289449	2.30321	0.660974	20.2894	0.00229902	0.00740196	4.93555	UP!!
209589_s_at	AF025304.1	AF025304	EPHB2	EPH receptor B2	7.4155	0.242007	5.11254	0.292905	2.30296	0.379948	27.0383	1.79019e-06	3.05738e-05	4.93469	UP!!
1555963_x_at	CA503291	CA503291	B3GNT7	UDP-GlcNAc:betaGal beta-1,3-N-acetylglucosaminyltransferase 7	7.61031	0.301322	5.30735	0.294161	2.30296	0.421101	27.9838	7.72406e-06	8.89155e-05	4.93469	UP!!
202589_at	NM_001071.1	NM 001071	TYMS	thymidylate synthetase	10.24	0.233743	7.93713	0.363047	2.30286	0.431786	23.9048	1.81356e-05	0.000167212	4.93436	UP!!
235763_at	AA001450	AA001450	SLC44A5	solute carrier family 44, member 5	7.19391	0.44977	4.89144	0.16501	2.30247	0.479084	17.7017	0.000147939	0.000833799	4.93302	UP!!
212925_at	AA143765	AA143765	MISP	mitotic spindle positioning	8.31656	0.192686	6.01746	0.202089	2.2991	0.279227	27.9367	5.92512e-09	5.05742e-07	4.92149	UP!!
209758_s_at	U37283.1	U37283	MFAP5	microfibrillar associated protein 5	9.6849	0.651995	7.38791	0.453524	2.29698	0.794218	24.9778	0.00781647	0.0200533	4.91429	UP!!
223452_s_at	AL117600.1	AL117600	ATL3	atlastin GTPase 3	8.11474	0.201473	5.82362	0.227012	2.29111	0.303523	27.6104	3.49754e-08	1.88785e-06	4.89434	UP!!
207746_at	NM_014125.1	NM 014125	POLQ	polymerase (DNA directed), theta	6.33384	0.252713	4.0457	0.40769	2.28814	0.479662	23.3745	7.93561e-05	0.000514153	4.88426	UP!!
202889_x_at	T62571	T62571	MAP7	microtubule-associated protein 7	7.896	0.173693	5.61147	0.262521	2.28453	0.31478	24.2861	1.57541e-07	5.37084e-06	4.87205	UP!!
209925_at	U53823.1	U53823	OCLN	occludin	7.93221	0.196878	5.64867	0.206847	2.28353	0.285564	27.932	1.06088e-08	7.61653e-07	4.86869	UP!!
211470_s_at	AF186255.1	AF186255	SULT1C2	sulfotransferase family, cytosolic, 1C, member 2	7.86721	0.301153	5.58421	0.286146	2.28301	0.415419	27.9272	7.22866e-06	8.46503e-05	4.86691	UP!!
203215_s_at	AA877789	AA877789	MYO6	myosin VI	8.9693	0.190598	6.6867	0.330118	2.2826	0.381189	22.4003	4.65224e-06	6.2118e-05	4.86553	UP!!
229801_at	AI640157	AI640157	PROSER2	proline and serine rich 2	9.03014	0.187924	6.74788	0.127812	2.28225	0.227269	24.669	3.39108e-10	7.44295e-08	4.86437	UP!!
205207_at	NM_000600.1	NM 000600	IL6	interleukin 6	7.88166	0.389965	5.59967	0.334263	2.28199	0.513619	27.3602	0.000132569	0.000765324	4.8635	UP!!
209211_at	AF132818.1	AF132818	KLF5	Kruppel-like factor 5 (intestinal)	9.74337	0.176496	7.46807	0.202431	2.2753	0.268568	27.4897	3.7924e-09	3.78353e-07	4.84099	UP!!
202533_s_at	BC003584.1	BC003584	DHFR	dihydrofolate reductase	6.72633	0.184296	4.455	0.387741	2.27133	0.429311	20.0185	3.52619e-05	0.000277148	4.82768	UP!!
225502_at	AL161725	AL161725	DOCK8	dedicator of cytokinesis 8	8.47137	0.267056	6.20047	0.26057	2.2709	0.373116	27.9831	1.45487e-06	2.61536e-05	4.82624	UP!!
203028_s_at	NM_000101.1	NM 000101	CYBA	cytochrome b-245, alpha polypeptide	10.9401	0.222082	8.67148	0.32037	2.26859	0.389817	24.9309	4.60021e-06	6.16185e-05	4.81853	UP!!
201428_at	NM_001305.1	NM 001305	CLDN4	claudin 4	8.88172	0.253218	6.61544	0.26634	2.26629	0.3675	27.9288	1.18247e-06	2.25403e-05	4.81083	UP!!
206461_x_at	NM_005951.1	NM 005951	MT1H	metallothionein 1H	10.3209	0.358924	8.05574	0.302535	2.26516	0.469419	27.2201	4.77614e-05	0.000349764	4.80709	UP!!
214472_at	NM_003530.1	NM 003530	HIST1H2AD || HIST1H3A || HIST1H3B || HIST1H3C || HIST1H3D || HIST1H3E || HIST1H3F || HIST1H3G || HIST1H3H || HIST1H3I || HIST1H3J	histone cluster 1, H2ad || histone cluster 1, H3a || histone cluster 1, H3b || histone cluster 1, H3c || histone cluster 1, H3d || histone cluster 1, H3e || histone cluster 1, H3f || histone cluster 1, H3g || histone cluster 1, H3h || histone cluster 1, H3i || histone cluster 1, H3j	6.36005	0.327927	4.09567	0.344479	2.26439	0.475607	27.9324	5.35906e-05	0.00038142	4.8045	UP!!
204595_s_at	AI300520	AI300520	STC1	stanniocalcin 1	9.28021	0.350503	7.01778	0.382613	2.26243	0.518889	27.7876	0.000161117	0.000894294	4.79799	UP!!
1553613_s_at	NM_001453.1	NM 001453	FOXC1	forkhead box C1	6.7672	0.422896	4.50525	0.244986	2.26195	0.488732	22.4455	0.000124268	0.00072766	4.79638	UP!!
213629_x_at	BF246115	BF246115	MT1F	metallothionein 1F	10.3759	0.39586	8.11458	0.244203	2.26133	0.465124	23.3076	6.3555e-05	0.000433982	4.79432	UP!!
209546_s_at	AF323540.1	AF323540	APOL1	apolipoprotein L, 1	9.60649	0.52913	7.34536	0.260903	2.26113	0.589957	20.4276	0.00100823	0.00380351	4.79365	UP!!
208650_s_at	BG327863	BG327863	CD24	CD24 molecule	12.3371	0.195461	10.0811	0.397151	2.25608	0.442644	20.4063	5.18782e-05	0.000372507	4.77691	UP!!
205975_s_at	NM_024501.1	NM 024501	HOXD1	homeobox D1	7.25858	0.405459	5.00273	0.159944	2.25585	0.435866	18.2541	6.08839e-05	0.000420603	4.77614	UP!!
221591_s_at	BC005004.1	BC005004	FAM64A	family with sequence similarity 64, member A	6.70475	0.216019	4.44946	0.502422	2.25529	0.546893	19.0051	0.000577189	0.00245604	4.7743	UP!!
202546_at	NM_003761.1	NM 003761	VAMP8	vesicle-associated membrane protein 8	10.743	0.0847817	8.4905	0.281206	2.25254	0.293708	16.5243	7.75563e-07	1.65958e-05	4.76522	UP!!
209135_at	AF289489.1	AF289489	ASPH	aspartate beta-hydroxylase	10.6098	0.21276	8.3576	0.197801	2.25219	0.290503	27.8525	1.98105e-08	1.24741e-06	4.76406	UP!!
235165_at	AW151704	AW151704	PARD6B	par-6 family cell polarity regulator beta	9.38859	0.184376	7.13669	0.234218	2.25191	0.298082	26.5369	4.45576e-08	2.22267e-06	4.76312	UP!!
229860_x_at	AI341602	AI341602	C4orf48	chromosome 4 open reading frame 48	9.22248	0.175654	6.97156	0.404859	2.25092	0.441322	19.0903	6.267e-05	0.000429437	4.75986	UP!!
213462_at	AW000928	AW000928	NPAS2	neuronal PAS domain protein 2	8.409	0.296245	6.15809	0.257613	2.2509	0.392589	27.4706	4.024e-06	5.57383e-05	4.7598	UP!!
223503_at	AF255647.1	AF255647	TMEM163	transmembrane protein 163	6.77337	0.321053	4.52296	0.269459	2.25041	0.419146	27.1825	1.10842e-05	0.000115918	4.75817	UP!!
219510_at	NM_006596.1	NM 006596	POLQ	polymerase (DNA directed), theta	7.38469	0.187243	5.13855	0.259935	2.24613	0.320353	25.447	2.15709e-07	6.65492e-06	4.7441	UP!!
204846_at	NM_000096.1	NM 000096	CP	ceruloplasmin (ferroxidase)	10.8135	0.56531	8.56881	0.415462	2.2447	0.701558	25.7078	0.00363838	0.0107183	4.73939	UP!!
219306_at	NM_020242.1	NM 020242	KIF15	kinesin family member 15	7.23801	0.241057	4.99351	0.427128	2.2445	0.490456	22.0968	0.000146187	0.000825946	4.73872	UP!!
218237_s_at	NM_030674.1	NM 030674	SLC38A1	solute carrier family 38, member 1	10.6492	0.195957	8.40841	0.203833	2.24082	0.282749	27.9566	1.25769e-08	8.73036e-07	4.72666	UP!!
237262_at	AI912190	AI912190	GAREM	GRB2 associated, regulator of MAPK1	7.96418	0.259036	5.72564	0.102583	2.23854	0.278609	18.2858	2.06166e-07	6.45557e-06	4.71919	UP!!
203397_s_at	BF063271	BF063271	GALNT3	polypeptide N-acetylgalactosaminyltransferase 3	10.3238	0.207079	8.08958	0.280016	2.23424	0.348268	25.7875	8.84029e-07	1.8272e-05	4.70516	UP!!
203046_s_at	NM_003920.1	NM 003920	TIMELESS	timeless circadian clock	8.6808	0.133035	6.45306	0.184559	2.22775	0.227509	25.4557	4.07073e-10	8.45171e-08	4.68401	UP!!
205617_at	NM_000951.1	NM 000951	PRRG2	proline rich Gla (G-carboxyglutamic acid) 2	6.12889	0.144746	3.90121	0.352381	2.22769	0.380951	18.5936	1.35431e-05	0.000134185	4.68383	UP!!
202421_at	AB007935.1	AB007935	IGSF3	immunoglobulin superfamily, member 3	9.3862	0.218402	7.15898	0.131678	2.22722	0.255026	22.9903	9.25722e-09	6.77276e-07	4.6823	UP!!
239433_at	AA532807	AA532807	LRRC8E	leucine rich repeat containing 8 family, member E	6.28211	0.232528	4.05498	0.46604	2.22713	0.520829	20.5637	0.000349544	0.00166575	4.682	UP!!
204415_at	NM_022873.1	NM 022873	IFI6	interferon, alpha-inducible protein 6	8.84014	0.429019	6.6133	0.173974	2.22684	0.462952	18.4832	0.000130802	0.000758165	4.68107	UP!!
229811_at	AI307745	AI307745	RP11-157P1.4	---	7.64035	0.213612	5.41549	0.197683	2.22486	0.291048	27.8335	2.60936e-08	1.5459e-06	4.67465	UP!!
212445_s_at	AI357376	AI357376	NEDD4L	neural precursor cell expressed, developmentally down-regulated 4-like, E3 ubiquitin protein ligase	8.28017	0.190417	6.05576	0.123131	2.22441	0.226759	23.9656	7.25085e-10	1.30549e-07	4.6732	UP!!
204361_s_at	AB014486.1	AB014486	SKAP2	src kinase associated phosphoprotein 2	7.39677	0.202417	5.17319	0.179825	2.22358	0.270757	27.6168	6.81376e-09	5.51095e-07	4.6705	UP!!
210046_s_at	U52144.1	U52144	IDH2	isocitrate dehydrogenase 2 (NADP+), mitochondrial	10.0879	0.181528	7.86475	0.436525	2.22316	0.472765	18.7015	0.000161291	0.000894934	4.66914	UP!!
205459_s_at	NM_002518.1	NM 002518	NPAS2	neuronal PAS domain protein 2	6.68342	0.17922	4.46064	0.346413	2.22278	0.390028	20.9935	1.1758e-05	0.000120917	4.66792	UP!!
205339_at	NM_003035.1	NM 003035	STIL	SCL/TAL1 interrupting locus	8.67453	0.146895	6.45315	0.212288	2.22138	0.258156	24.9063	6.25741e-09	5.24394e-07	4.66339	UP!!
223949_at	AB038160.1	AB038160	TMPRSS3	transmembrane protease, serine 3	7.07506	0.403154	4.85738	0.21688	2.21768	0.457788	21.477	8.17494e-05	0.000525253	4.65146	UP!!
204151_x_at	NM_001353.2	NM 001353	AKR1C1	aldo-keto reductase family 1, member C1	9.40639	0.53754	7.18872	0.161537	2.21767	0.561288	16.5082	0.00108396	0.00402852	4.65142	UP!!
229097_at	AI813331	AI813331	DIAPH3	diaphanous-related formin 3	7.89466	0.174228	5.67728	0.330996	2.21737	0.37405	21.2049	6.6904e-06	8.0438e-05	4.65046	UP!!
203593_at	NM_012120.1	NM 012120	CD2AP	CD2-associated protein	10.9256	0.162031	8.71488	0.459623	2.21073	0.487347	17.4269	0.000275709	0.00137532	4.62911	UP!!
230302_at	AI741597	AI741597	RP11-48B3.4	---	7.95793	0.317412	5.75184	0.211736	2.2061	0.381553	24.4002	5.48689e-06	6.95549e-05	4.61425	UP!!
203234_at	NM_003364.1	NM 003364	UPP1	uridine phosphorylase 1	7.97409	0.33156	5.76866	0.336244	2.20543	0.472221	27.9945	6.83139e-05	0.000458596	4.61211	UP!!
214140_at	AI827990	AI827990	SLC25A16	solute carrier family 25 (mitochondrial carrier), member 16	7.3956	0.195656	5.19018	0.131589	2.20543	0.23579	24.514	1.4615e-09	2.00487e-07	4.61211	UP!!
231283_at	AW271609	AW271609	MGAT4A	mannosyl (alpha-1,3-)-glycoprotein beta-1,4-N-acetylglucosaminyltransferase, isozyme A	7.73596	0.203434	5.53628	0.191058	2.19969	0.279085	27.8904	1.42408e-08	9.62443e-07	4.5938	UP!!
203214_x_at	NM_001786.1	NM 001786	CDK1	cyclin-dependent kinase 1	8.5405	0.251734	6.3416	0.420969	2.19889	0.490494	22.8773	0.00017077	0.000933926	4.59127	UP!!
243894_at	BG169689	BG169689	SLC41A2	solute carrier family 41 (magnesium transporter), member 2	6.59188	0.195567	4.39426	0.243796	2.19762	0.312543	26.7416	1.55259e-07	5.32331e-06	4.58721	UP!!
206632_s_at	NM_004900.1	NM 004900	APOBEC3B	apolipoprotein B mRNA editing enzyme, catalytic polypeptide-like 3B	7.8112	0.402531	5.61422	0.277588	2.19699	0.488965	24.8596	0.00014023	0.000799934	4.5852	UP!!
202890_at	AW242297	AW242297	MAP7	microtubule-associated protein 7	9.71282	0.164178	7.51674	0.194373	2.19608	0.254432	27.2382	2.80871e-09	3.04087e-07	4.58231	UP!!
203641_s_at	BF002844	BF002844	COBLL1	cordon-bleu WH2 repeat protein-like 1	7.65934	0.217548	5.46327	0.215461	2.19607	0.306187	27.9974	8.33716e-08	3.35906e-06	4.58229	UP!!
204348_s_at	NM_013410.1	NM 013410	AK4 || LOC100507855	adenylate kinase 4 || adenylate kinase 4, mitochondrial-like	9.20153	0.247254	7.00689	0.134748	2.19464	0.281587	21.6419	1.01613e-07	3.88755e-06	4.57776	UP!!
211756_at	BC005961.1	BC005961	PTHLH	parathyroid hormone-like hormone	7.63884	0.780773	5.44432	0.214767	2.19452	0.809772	16.1065	0.0153837	0.0347548	4.57738	UP!!
211456_x_at	AF333388.1	AF333388	MT1HL1	metallothionein 1H-like 1	10.6602	0.384299	8.46641	0.408546	2.1938	0.560888	27.8958	0.000535418	0.00231496	4.57508	UP!!
211404_s_at	BC004371.1	BC004371	APLP2	amyloid beta (A4) precursor-like protein 2	11.3096	0.173038	9.11591	0.185687	2.19371	0.253814	27.8618	2.26191e-09	2.67323e-07	4.57481	UP!!
215049_x_at	Z22969.1	Z22969	CD163	CD163 molecule	9.02781	0.249738	6.83487	0.301852	2.19294	0.39177	27.0511	6.10823e-06	7.53991e-05	4.57237	UP!!
206102_at	NM_021067.1	NM 021067	GINS1	GINS complex subunit 1 (Psf1 homolog)	8.68071	0.255048	6.48884	0.283595	2.19187	0.381413	27.6906	3.77363e-06	5.3439e-05	4.56897	UP!!
239492_at	R12499	R12499	SEC14L4	SEC14-like 4 (S. cerevisiae)	7.08024	0.328446	4.88875	0.180476	2.1915	0.374764	21.7479	7.28181e-06	8.50707e-05	4.56779	UP!!
229147_at	AW070877	AW070877	RASSF6	Ras association (RalGDS/AF-6) domain family member 6	8.05045	0.397825	5.85978	0.2576	2.19068	0.473943	23.9846	0.000108677	0.000653935	4.56519	UP!!
201489_at	BC005020.1	BC005020	PPIF	peptidylprolyl isomerase F	9.30964	0.242306	7.11962	0.269141	2.19002	0.362146	27.6967	1.68404e-06	2.90932e-05	4.56311	UP!!
209172_s_at	U30872.1	U30872	CENPF	centromere protein F, 350/400kDa	7.02791	0.230588	4.83988	0.268346	2.18803	0.353809	27.3799	1.22826e-06	2.32021e-05	4.55684	UP!!
211478_s_at	M74777.1	M74777	DPP4	dipeptidyl-peptidase 4	7.69934	0.573659	5.5125	0.31779	2.18684	0.655801	21.8531	0.00302431	0.00920959	4.55306	UP!!
205943_at	NM_005651.1	NM 005651	TDO2	tryptophan 2,3-dioxygenase	6.43254	0.299681	4.24624	0.45501	2.1863	0.544833	24.2225	0.000502975	0.00220037	4.55138	UP!!
223530_at	AF227192.1	AF227192	TDRKH	tudor and KH domain containing	7.04619	0.217261	4.86145	0.133388	2.18474	0.254941	23.2413	1.18719e-08	8.26583e-07	4.54644	UP!!
201596_x_at	NM_000224.1	NM 000224	KRT18	keratin 18	11.927	0.211035	9.74668	0.20857	2.18034	0.296711	27.9961	5.31229e-08	2.48331e-06	4.53259	UP!!
227174_at	Z98443	Z98443	WDR72	WD repeat domain 72	9.58803	0.645886	7.40857	0.249058	2.17945	0.692242	18.0733	0.00553707	0.0150911	4.52982	UP!!
235955_at	N57927	N57927	MARVELD2	MARVEL domain containing 2	6.50243	0.148107	4.32843	0.257428	2.174	0.296993	22.3531	2.26452e-07	6.86778e-06	4.51273	UP!!
207655_s_at	NM_013314.1	NM 013314	BLNK	B-cell linker	9.32885	0.283762	7.15636	0.119486	2.1725	0.307893	18.8133	1.08571e-06	2.11507e-05	4.50802	UP!!
212527_at	BF057059	BF057059	DESI1	desumoylating isopeptidase 1	7.93135	0.193995	5.75934	0.215116	2.172	0.28967	27.7062	3.87981e-08	2.02905e-06	4.50648	UP!!
205206_at	NM_000216.1	NM 000216	KAL1	Kallmann syndrome 1 sequence	7.17865	0.392242	5.00737	0.463309	2.17129	0.60705	27.258	0.00132679	0.0047282	4.50425	UP!!
207847_s_at	NM_002456.1	NM 002456	MUC1	mucin 1, cell surface associated	10.3962	0.325786	8.2251	0.171318	2.17109	0.368085	21.1928	7.17707e-06	8.42602e-05	4.50362	UP!!
219619_at	NM_017594.1	NM 017594	DIRAS2	DIRAS family, GTP-binding RAS-like 2	6.10587	0.548266	3.9354	0.433717	2.17046	0.699075	26.5912	0.00448503	0.0127058	4.50168	UP!!
213599_at	BE045993	BE045993	OIP5	Opa interacting protein 5	7.22132	0.235074	5.05126	0.348533	2.17006	0.420399	24.5534	2.5834e-05	0.000219451	4.50041	UP!!
202917_s_at	NM_002964.2	NM 002964	S100A8	S100 calcium binding protein A8	8.82667	0.583793	6.6676	0.365497	2.15907	0.688768	23.5134	0.0045687	0.0128991	4.46627	UP!!
200872_at	NM_002966.1	NM 002966	S100A10	S100 calcium binding protein A10	11.9002	0.177469	9.74168	0.160346	2.1585	0.239178	27.7166	9.6645e-10	1.54672e-07	4.4645	UP!!
203645_s_at	NM_004244.1	NM 004244	CD163	CD163 molecule	9.02031	0.258513	6.86209	0.284954	2.15822	0.384744	27.7386	5.43043e-06	6.90421e-05	4.46365	UP!!
222740_at	AI925583	AI925583	ATAD2	ATPase family, AAA domain containing 2	8.47699	0.190074	6.32044	0.25529	2.15655	0.318279	25.8731	3.52249e-07	9.57368e-06	4.45849	UP!!
230573_at	AI631895	AI631895	SGK2	serum/glucocorticoid regulated kinase 2	6.14045	0.42115	3.988	0.288928	2.15245	0.510732	24.7886	0.000289365	0.0014286	4.44582	UP!!
213693_s_at	AI610869	AI610869	MUC1	mucin 1, cell surface associated	11.3263	0.30684	9.17502	0.154866	2.15126	0.343706	20.6979	3.5253e-06	5.06825e-05	4.44215	UP!!
205709_s_at	NM_001263.1	NM 001263	CDS1	CDP-diacylglycerol synthase (phosphatidate cytidylyltransferase) 1	9.43279	0.175042	7.28327	0.276444	2.14952	0.327202	23.6714	9.15252e-07	1.86004e-05	4.4368	UP!!
230051_at	BF589207	BF589207	PROSER2	proline and serine rich 2	8.03735	0.245931	5.89167	0.159607	2.14568	0.293184	24.0164	1.46378e-07	5.10351e-06	4.42501	UP!!
207254_at	NM_005073.1	NM 005073	SLC15A1	solute carrier family 15 (oligopeptide transporter), member 1	7.29384	0.506117	5.15062	0.476893	2.14322	0.6954	27.9015	0.00459217	0.01295	4.41747	UP!!
225872_at	AA044835	AA044835	SLC35F5	solute carrier family 35, member F5	11.6748	0.273201	9.53194	0.133487	2.14281	0.304069	20.3241	7.11874e-07	1.56544e-05	4.41622	UP!!
209921_at	AB040875.1	AB040875	SLC7A11	solute carrier family 7 (anionic amino acid transporter light chain, xc- system), member 11	7.34245	0.430368	5.2	0.314633	2.14245	0.533114	25.6401	0.000454538	0.0020335	4.4151	UP!!
203560_at	NM_003878.1	NM 003878	GGH	gamma-glutamyl hydrolase (conjugase, folylpolygammaglutamyl hydrolase)	9.72071	0.191074	7.57916	0.159121	2.14155	0.248654	27.112	3.04982e-09	3.16604e-07	4.41236	UP!!
225777_at	AW250904	AW250904	SAPCD2	suppressor APC domain containing 2	7.76284	0.276977	5.62219	0.295481	2.14064	0.405	27.8837	1.28668e-05	0.000129554	4.40959	UP!!
224221_s_at	AF118886.1	AF118886	VAV3	vav 3 guanine nucleotide exchange factor	7.26954	0.558888	5.12893	0.229004	2.14062	0.603985	18.5722	0.00222877	0.00721813	4.4095	UP!!
217546_at	R06655	R06655	MT1M	metallothionein 1M	6.71615	0.517485	4.57626	0.489334	2.13989	0.712206	27.9128	0.0055646	0.0151479	4.40729	UP!!
202671_s_at	NM_003681.1	NM 003681	PDXK	pyridoxal (pyridoxine, vitamin B6) kinase	9.59545	0.243771	7.45616	0.224027	2.13929	0.331077	27.8026	5.51431e-07	1.31284e-05	4.40545	UP!!
202740_at	NM_000666.1	NM 000666	ABHD14A-ACY1 || ACY1	ABHD14A-ACY1 readthrough (NMD candidate) || aminoacylase 1	9.48088	0.276071	7.34426	0.124657	2.13662	0.30291	19.481	8.94259e-07	1.83846e-05	4.3973	UP!!
217094_s_at	AL109923	AL109923	ITCH	itchy E3 ubiquitin protein ligase	8.2649	0.168645	6.12848	0.175983	2.13642	0.243744	27.9494	1.64908e-09	2.18417e-07	4.3967	UP!!
224097_s_at	AF191495.1	AF191495	F11R	F11 receptor	9.04192	0.167123	6.9058	0.140374	2.13612	0.218254	27.1893	2.09116e-10	5.47646e-08	4.39579	UP!!
223000_s_at	AF172398.2	AF172398	F11R	F11 receptor	11.8802	0.121918	9.74548	0.188689	2.13471	0.22465	23.9546	1.34357e-09	1.88814e-07	4.39149	UP!!
215942_s_at	BF973178	BF973178	GTSE1	G-2 and S-phase expressed 1	6.01883	0.439223	3.88876	0.531854	2.13008	0.689772	27.0337	0.0046207	0.0130166	4.37741	UP!!
204597_x_at	NM_003155.1	NM 003155	STC1	stanniocalcin 1	8.42874	0.285708	6.29907	0.342211	2.12966	0.4458	27.1352	5.47996e-05	0.00038823	4.37616	UP!!
205865_at	NM_005224.1	NM 005224	ARID3A	AT rich interactive domain 3A (BRIGHT-like)	7.75999	0.365328	5.63561	0.273272	2.12438	0.456226	25.9314	8.37321e-05	0.000535578	4.36016	UP!!
218368_s_at	NM_016639.1	NM 016639	TNFRSF12A	tumor necrosis factor receptor superfamily, member 12A	8.49232	0.297368	6.36801	0.296262	2.12431	0.41976	27.9996	2.34895e-05	0.000204831	4.35993	UP!!
227046_at	BF062384	BF062384	SLC39A11	solute carrier family 39, member 11	8.61344	0.130439	6.49107	0.143816	2.12237	0.194158	27.7373	1.46144e-11	8.42006e-09	4.35408	UP!!
213457_at	BF739959	BF739959	MFHAS1	malignant fibrous histiocytoma amplified sequence 1	9.42262	0.34149	7.30057	0.151629	2.12205	0.37364	19.3138	1.67826e-05	0.000158085	4.35313	UP!!
202023_at	NM_004428.1	NM 004428	EFNA1	ephrin-A1	10.1513	0.24008	8.03299	0.46627	2.11829	0.524449	20.9357	0.000594787	0.0025119	4.3418	UP!!
239452_at	AI088640	AI088640	---	---	7.84239	0.346379	5.7245	0.194779	2.11789	0.397388	22.0491	2.36422e-05	0.00020584	4.34059	UP!!
218326_s_at	NM_018490.1	NM 018490	LGR4	leucine-rich repeat containing G protein-coupled receptor 4	10.1977	0.178646	8.08008	0.125938	2.11762	0.218574	25.159	5.67862e-10	1.09058e-07	4.33979	UP!!
227165_at	AI829603	AI829603	SKA3	spindle and kinetochore associated complex subunit 3	7.03385	0.109641	4.91692	0.396199	2.11693	0.41109	16.1318	9.44607e-05	0.000586145	4.3377	UP!!
212662_at	BE615277	BE615277	PVR	poliovirus receptor	7.89249	0.271164	5.77625	0.130229	2.11624	0.300814	20.132	7.70487e-07	1.6518e-05	4.33564	UP!!
203213_at	AL524035	AL524035	CDK1	cyclin-dependent kinase 1	9.87084	0.307576	7.75648	0.408971	2.11436	0.511723	25.9986	0.000331262	0.00159579	4.32998	UP!!
226803_at	AK000049.1	AK000049	CHMP4C	charged multivesicular body protein 4C	9.21109	0.136524	7.09981	0.18919	2.11128	0.233306	25.4704	1.95677e-09	2.49147e-07	4.32075	UP!!
225516_at	AA876372	AA876372	SLC7A2	solute carrier family 7 (cationic amino acid transporter, y+ system), member 2	10.712	0.453056	8.60576	0.278814	2.10621	0.531975	23.2741	0.000611448	0.00256674	4.30557	UP!!
217678_at	AA488687	AA488687	SLC7A11	solute carrier family 7 (anionic amino acid transporter light chain, xc- system), member 11	6.75339	0.502032	4.65034	0.252473	2.10305	0.561942	20.6558	0.00122793	0.00444949	4.29616	UP!!
235141_at	AW009562	AW009562	MARVELD2	MARVEL domain containing 2	9.68972	0.1617	7.5875	0.217756	2.10222	0.271228	25.8397	3.32294e-08	1.84257e-06	4.2937	UP!!
204006_s_at	NM_000570.1	NM 000570	FCGR3A || FCGR3B	Fc fragment of IgG, low affinity IIIa, receptor (CD16a) || Fc fragment of IgG, low affinity IIIb, receptor (CD16b)	6.76921	0.335254	4.6687	0.439832	2.10051	0.553035	26.1624	0.000783468	0.00311173	4.28861	UP!!
231094_s_at	AL035086	AL035086	LOC100996643 || LOC101928195 || MTHFD1L	monofunctional C1-tetrahydrofolate synthase, mitochondrial-like || monofunctional C1-tetrahydrofolate synthase, mitochondrial-like || methylenetetrahydrofolate dehydrogenase (NADP+ dependent) 1-like	6.45217	0.232284	4.3525	0.398804	2.09967	0.46152	22.5186	0.000149803	0.000841218	4.28611	UP!!
209626_s_at	AI202969	AI202969	OSBPL3	oxysterol binding protein-like 3	7.97156	0.295826	5.87307	0.296414	2.09849	0.418777	27.9999	2.69118e-05	0.000226436	4.28261	UP!!
210559_s_at	D88357.1	D88357	CDK1	cyclin-dependent kinase 1	8.96496	0.265163	6.8666	0.38174	2.09836	0.464798	24.9586	0.000131594	0.000761604	4.28221	UP!!
235057_at	AW089307	AW089307	ITCH	itchy E3 ubiquitin protein ligase	6.1401	0.228471	4.04283	0.21328	2.09727	0.31255	27.8685	2.83643e-07	8.19152e-06	4.27898	UP!!
201644_at	NM_003313.2	NM 003313	TSTA3	tissue specific transplantation antigen P35B	9.12373	0.193515	7.02686	0.362374	2.09687	0.410807	21.3844	4.44586e-05	0.000330728	4.2778	UP!!
223798_at	AL136828.1	AL136828	SLC41A2	solute carrier family 41 (magnesium transporter), member 2	6.86279	0.221997	4.76649	0.423087	2.0963	0.477792	21.1657	0.000253168	0.00128147	4.27611	UP!!
210130_s_at	AF096304.1	AF096304	TM7SF2	transmembrane 7 superfamily member 2	7.77303	0.299931	5.67908	0.156626	2.09395	0.338364	21.107	3.77964e-06	5.3439e-05	4.26914	UP!!
1554408_a_at	BC007986.1	BC007986	TK1	thymidine kinase 1, soluble	8.12153	0.248279	6.02947	0.338549	2.09206	0.41983	25.6804	3.62865e-05	0.000282902	4.26358	UP!!
204379_s_at	NM_000142.2	NM 000142	FGFR3	fibroblast growth factor receptor 3	9.1735	0.532013	7.08584	0.291079	2.08766	0.606437	21.6925	0.00235798	0.00755694	4.25058	UP!!
230493_at	AW664964	AW664964	SHISA2	shisa family member 2	6.13583	0.402299	4.05098	0.335658	2.08484	0.523937	27.1293	0.000464455	0.00206758	4.24229	UP!!
1554006_a_at	BC006503.1	BC006503	LLGL2	lethal giant larvae homolog 2 (Drosophila)	7.73734	0.28154	5.65614	0.233809	2.0812	0.365966	27.0863	4.79249e-06	6.34225e-05	4.23159	UP!!
212115_at	AK023154.1	AK023154	HN1L	hematological and neurological expressed 1-like	11.2499	0.196992	9.1702	0.16618	2.07973	0.257724	27.2272	1.07023e-08	7.64317e-07	4.22727	UP!!
218498_s_at	NM_014584.1	NM 014584	ERO1L	ERO1-like (S. cerevisiae)	8.52713	0.206317	6.44921	0.22283	2.07792	0.303677	27.8356	2.02061e-07	6.39657e-06	4.22199	UP!!
221810_at	AA631242	AA631242	RAB15	RAB15, member RAS oncogene family	7.07305	0.155273	4.99857	0.42935	2.07448	0.456564	17.6005	0.000265093	0.00133188	4.21193	UP!!
218232_at	NM_015991.1	NM 015991	C1QA	complement component 1, q subcomponent, A chain	8.80379	0.344367	6.73196	0.305541	2.07183	0.460374	27.6087	0.000111586	0.000667949	4.20419	UP!!
226769_at	AI802391	AI802391	FIBIN	fin bud initiation factor homolog (zebrafish)	7.83756	0.258971	5.76956	0.401993	2.068	0.478189	23.9131	0.000232917	0.00119978	4.19306	UP!!
209772_s_at	X69397.1	X69397	CD24	CD24 molecule	11.092	0.291801	9.02475	0.513726	2.06724	0.590815	22.1821	0.00201073	0.00664459	4.19085	UP!!
207291_at	NM_024081.1	NM 024081	PRRG4	proline rich Gla (G-carboxyglutamic acid) 4 (transmembrane)	7.19422	0.207292	5.12718	0.32037	2.06704	0.381585	23.9742	1.45662e-05	0.000141822	4.19027	UP!!
237351_at	AI732190	AI732190	LOC284825	uncharacterized LOC284825	6.12525	0.456541	4.05866	0.193049	2.06659	0.495679	18.8514	0.000528313	0.00228992	4.18896	UP!!
213553_x_at	W79394	W79394	APOC1	apolipoprotein C-I	8.76105	0.232309	6.69487	0.333585	2.06618	0.406505	24.9936	3.011e-05	0.000246606	4.18776	UP!!
234331_s_at	AK025063.1	AK025063	FAM84A	family with sequence similarity 84, member A	8.68493	0.415184	6.6188	0.123916	2.06613	0.433281	16.4746	0.000193713	0.00103508	4.18763	UP!!
1555303_at	AB062477.1	AB062477	---	---	7.30747	0.391287	5.24465	0.229263	2.06282	0.453506	22.599	0.00014896	0.000837505	4.17803	UP!!
210301_at	U06117.1	U06117	XDH	xanthine dehydrogenase	7.61117	0.500056	5.54906	0.200959	2.06211	0.538925	18.4071	0.00119509	0.0043531	4.17596	UP!!
216950_s_at	X14355.1	X14355	FCGR1A || FCGR1B || FCGR1C	Fc fragment of IgG, high affinity Ia, receptor (CD64) || Fc fragment of IgG, high affinity Ib, receptor (CD64) || Fc fragment of IgG, high affinity Ic, receptor (CD64), pseudogene	7.43897	0.229577	5.37722	0.246078	2.06174	0.336541	27.8662	1.3301e-06	2.46213e-05	4.17491	UP!!
215813_s_at	S36219.1	S36219	PTGS1	prostaglandin-endoperoxide synthase 1 (prostaglandin G/H synthase and cyclooxygenase)	9.59019	0.566915	7.52849	0.244902	2.0617	0.617552	19.0494	0.00344283	0.010218	4.17479	UP!!
219954_s_at	NM_020973.1	NM 020973	GBA3	glucosidase, beta, acid 3	6.17535	0.38502	4.11386	0.424074	2.06149	0.572782	27.7426	0.00122905	0.00445217	4.17417	UP!!
238526_at	AL119897	AL119897	RAB3IP	RAB3A interacting protein	6.43858	0.15665	4.37848	0.342946	2.0601	0.37703	19.5984	2.5609e-05	0.000217941	4.17016	UP!!
216594_x_at	S68290.1	S68290	AKR1C1	aldo-keto reductase family 1, member C1	8.91817	0.520984	6.85945	0.140449	2.05871	0.539583	16.0242	0.00151888	0.00526773	4.16614	UP!!
235065_at	AI546970	AI546970	GAREM	GRB2 associated, regulator of MAPK1	7.86983	0.263977	5.81151	0.136669	2.05832	0.297258	21.0022	7.67831e-07	1.65069e-05	4.165	UP!!
207131_x_at	NM_013430.1	NM 013430	GGT1 || GGT2 || GGTLC1 || GGTLC2	gamma-glutamyltransferase 1 || gamma-glutamyltransferase 2 || gamma-glutamyltransferase light chain 1 || gamma-glutamyltransferase light chain 2	8.60623	0.381771	6.54864	0.237724	2.05759	0.449735	23.4378	0.000128801	0.000748137	4.1629	UP!!
209555_s_at	M98399.1	M98399	CD36	CD36 molecule (thrombospondin receptor)	6.84237	0.330329	4.78532	0.505157	2.05704	0.603573	24.1221	0.00229959	0.00740277	4.16133	UP!!
214307_at	AI478172	AI478172	HGD	homogentisate 1,2-dioxygenase	6.27212	0.588222	4.21792	0.413606	2.0542	0.719079	25.1243	0.00847197	0.0213827	4.15313	UP!!
209873_s_at	AF053719.1	AF053719	PKP3	plakophilin 3	8.25596	0.207539	6.20198	0.125797	2.05398	0.242687	23.0638	1.57534e-08	1.04112e-06	4.1525	UP!!
215471_s_at	AJ242502.1	AJ242502	MAP7	microtubule-associated protein 7	7.96854	0.184313	5.91546	0.176085	2.05308	0.254907	27.9418	9.18061e-09	6.7381e-07	4.14992	UP!!
204470_at	NM_001511.1	NM 001511	CXCL1	chemokine (C-X-C motif) ligand 1 (melanoma growth stimulating activity, alpha)	7.16613	0.523078	5.11532	0.289484	2.05081	0.597839	21.8403	0.00240976	0.00768654	4.14338	UP!!
228648_at	AA622495	AA622495	LRG1	leucine-rich alpha-2-glycoprotein 1	7.49827	0.476377	5.44817	0.347554	2.0501	0.589685	25.6135	0.00182701	0.00613602	4.14135	UP!!
209803_s_at	AF001294.1	AF001294	PHLDA2	pleckstrin homology-like domain, family A, member 2	7.81444	0.487735	5.767	0.192224	2.04744	0.524248	18.2467	0.00101419	0.00382101	4.13371	UP!!
201689_s_at	BE974098	BE974098	TPD52	tumor protein D52	10.4297	0.196348	8.3824	0.169702	2.04728	0.259521	27.4248	1.57663e-08	1.04112e-06	4.13326	UP!!
91826_at	AI219073	AI219073	EPS8L1	EPS8-like 1	9.28663	0.249954	7.24244	0.194859	2.04419	0.316934	26.4269	7.21724e-07	1.57863e-05	4.1244	UP!!
220087_at	NM_017429.1	NM 017429	BCMO1	beta-carotene 15,15'-monooxygenase 1	6.60715	0.528891	4.56568	0.148885	2.04147	0.549448	16.205	0.00184455	0.00618049	4.11665	UP!!
218018_at	AW449022	AW449022	PDXK	pyridoxal (pyridoxine, vitamin B6) kinase	8.96086	0.283465	6.92223	0.191436	2.03863	0.342053	24.5714	3.4205e-06	4.96403e-05	4.10856	UP!!
1565162_s_at	D16947.1	D16947	MGST1	microsomal glutathione S-transferase 1	9.27053	0.625381	7.23229	0.422539	2.03825	0.754745	24.5777	0.012344	0.0290583	4.10746	UP!!
219334_s_at	NM_022837.1	NM 022837	NABP1	nucleic acid binding protein 1	6.45163	0.365047	4.41494	0.171874	2.03669	0.403485	19.9162	6.23435e-05	0.000428375	4.10302	UP!!
206085_s_at	NM_001902.1	NM 001902	CTH	cystathionine gamma-lyase	7.50299	0.493532	5.46769	0.126872	2.0353	0.509579	15.8423	0.00106355	0.00396612	4.09907	UP!!
213007_at	W74442	W74442	FANCI	Fanconi anemia, complementation group I	8.01252	0.185294	5.97776	0.268094	2.03476	0.325896	24.8903	1.59723e-06	2.79922e-05	4.09755	UP!!
203362_s_at	NM_002358.2	NM 002358	MAD2L1	MAD2 mitotic arrest deficient-like 1 (yeast)	9.52984	0.232734	7.49669	0.245686	2.03315	0.338418	27.9183	1.81297e-06	3.08352e-05	4.09299	UP!!
211685_s_at	AF251061.1	AF251061	NCALD	neurocalcin delta	8.97301	0.282702	6.94048	0.182691	2.03252	0.336595	23.9567	3.12313e-06	4.66466e-05	4.0912	UP!!
210519_s_at	BC000906.1	BC000906	NQO1	NAD(P)H dehydrogenase, quinone 1	8.7896	0.487738	6.75743	0.328452	2.03217	0.588021	24.5319	0.00200906	0.00664001	4.0902	UP!!
230294_at	AV714462	AV714462	RALY-AS1	RALY antisense RNA 1	6.47187	0.222329	4.44047	0.365136	2.0314	0.427497	23.1265	8.52772e-05	0.00054305	4.08801	UP!!
211653_x_at	M33376.1	M33376	AKR1C2 || LOC101930400	aldo-keto reductase family 1, member C2 || aldo-keto reductase family 1 member C2-like	8.65087	0.586341	6.62061	0.180506	2.03026	0.613497	16.63	0.00424636	0.0121597	4.08478	UP!!
238756_at	AI860012	AI860012	GAS2L3	growth arrest-specific 2 like 3	8.44066	0.247618	6.4112	0.28473	2.02946	0.37734	27.4711	1.04637e-05	0.00011123	4.08253	UP!!
235458_at	AW025572	AW025572	HAVCR2	hepatitis A virus cellular receptor 2	6.64411	0.244827	4.61547	0.508042	2.02864	0.563956	20.1697	0.00178134	0.00600978	4.08019	UP!!
243237_at	BF110426	BF110426	PCDP1	primary ciliary dyskinesia protein 1	6.70818	0.184385	4.68261	0.469396	2.02557	0.504311	18.22	0.000792706	0.00314111	4.07152	UP!!
212859_x_at	BF217861	BF217861	MT1E	metallothionein 1E	10.8828	0.397861	8.86129	0.364721	2.0215	0.539736	27.7908	0.000835467	0.00327325	4.06006	UP!!
1555962_at	CA503291	CA503291	B3GNT7	UDP-GlcNAc:betaGal beta-1,3-N-acetylglucosaminyltransferase 7	7.56474	0.301012	5.54446	0.283052	2.02028	0.413191	27.8947	3.78638e-05	0.000292527	4.05663	UP!!
205640_at	NM_000694.1	NM 000694	ALDH3B1	aldehyde dehydrogenase 3 family, member B1	7.44461	0.248053	5.42451	0.404124	2.02009	0.47418	23.2379	0.000288917	0.00142669	4.0561	UP!!
209212_s_at	AB030824.1	AB030824	KLF5	Kruppel-like factor 5 (intestinal)	8.84417	0.274843	6.82471	0.191538	2.01946	0.335	25.0033	2.68581e-06	4.13199e-05	4.05432	UP!!
204033_at	NM_004237.1	NM 004237	TRIP13	thyroid hormone receptor interactor 13	8.34906	0.260952	6.33037	0.268447	2.01869	0.374379	27.9776	9.52815e-06	0.000103921	4.05215	UP!!
212021_s_at	AU132185	AU132185	MKI67	marker of proliferation Ki-67	7.80857	0.174892	5.79054	0.274296	2.01803	0.325308	23.7685	2.16065e-06	3.487e-05	4.05029	UP!!
204591_at	NM_006614.1	NM 006614	CHL1	cell adhesion molecule L1-like	7.95403	0.655704	5.93606	0.433812	2.01797	0.786219	24.2853	0.0168447	0.0374326	4.05013	UP!!
222361_at	AI433261	AI433261	TUBBP5	tubulin, beta pseudogene 5	6.83075	0.307364	4.81339	0.369306	2.01736	0.480478	27.1065	0.000259486	0.00130913	4.04843	UP!!
202912_at	NM_001124.1	NM 001124	ADM	adrenomedullin	10.1354	0.4207	8.12006	0.29376	2.01534	0.513111	25.0299	0.000595419	0.00251365	4.04275	UP!!
203717_at	NM_001935.1	NM 001935	DPP4	dipeptidyl-peptidase 4	8.87602	0.545119	6.86076	0.279254	2.01525	0.612484	20.8746	0.00350806	0.0103929	4.04251	UP!!
222073_at	AI694562	AI694562	COL4A3	collagen, type IV, alpha 3 (Goodpasture antigen)	7.36173	0.669568	5.34768	0.414022	2.01405	0.787233	23.3403	0.0174557	0.0385699	4.03915	UP!!
213325_at	AA129716	AA129716	PVRL3	poliovirus receptor-related 3	8.94137	0.458795	6.92839	0.177323	2.01298	0.49187	18.0913	0.000677293	0.00278035	4.03615	UP!!
211417_x_at	L20493.1	L20493	GGT1 || GGT2 || GGTLC1 || GGTLC2	gamma-glutamyltransferase 1 || gamma-glutamyltransferase 2 || gamma-glutamyltransferase light chain 1 || gamma-glutamyltransferase light chain 2	8.77528	0.384159	6.76357	0.225722	2.0117	0.445565	22.6373	0.00016131	0.000894934	4.03258	UP!!
236313_at	AW444761	AW444761	CDKN2B	cyclin-dependent kinase inhibitor 2B (p15, inhibits CDK4)	7.11862	0.246478	5.10759	0.423912	2.01103	0.49036	22.495	0.000453976	0.0020327	4.03071	UP!!
226492_at	AL036088	AL036088	SEMA6D	sema domain, transmembrane domain (TM), and cytoplasmic domain, (semaphorin) 6D	8.09028	0.400614	6.07977	0.161826	2.01051	0.432064	18.4503	0.000186102	0.00100302	4.02924	UP!!
201482_at	NM_002826.2	NM 002826	QSOX1	quiescin Q6 sulfhydryl oxidase 1	9.39963	0.200073	7.38952	0.187795	2.01011	0.274401	27.8884	5.76629e-08	2.66312e-06	4.02814	UP!!
1555274_a_at	BC021229.1	BC021229	EPT1	ethanolaminephosphotransferase 1 (CDP-ethanolamine-specific)	7.86367	0.166799	5.85363	0.220365	2.01004	0.276374	26.0776	9.88379e-08	3.82184e-06	4.02795	UP!!
220987_s_at	NM_030952.1	NM 030952	AKIP1 || NUAK2	A kinase (PRKA) interacting protein 1 || NUAK family, SNF1-like kinase, 2	9.06859	0.31646	7.06082	0.11763	2.00777	0.337615	17.7962	1.31725e-05	0.000131645	4.02161	UP!!
244276_at	AI668605	AI668605	KLB	klotho beta	6.42512	0.432595	4.41977	0.238842	2.00535	0.49415	21.8096	0.000530909	0.00229944	4.01486	UP!!
220318_at	NM_017957.1	NM 017957	EPN3	epsin 3	6.64751	0.19019	4.64228	0.277282	2.00523	0.336241	24.7858	3.27312e-06	4.81671e-05	4.01452	UP!!
206058_at	U27699.1	U27699	SLC6A12	solute carrier family 6 (neurotransmitter transporter), member 12	7.50808	0.426061	5.50378	0.216218	2.00431	0.477785	20.7625	0.000416168	0.00190223	4.01196	UP!!
222077_s_at	AU153848	AU153848	RACGAP1	Rac GTPase activating protein 1	9.77031	0.160736	7.76767	0.237937	2.00264	0.287141	24.5755	2.86647e-07	8.24727e-06	4.00733	UP!!
221927_s_at	AI923458	AI923458	ABHD11	abhydrolase domain containing 11	9.77726	0.234023	7.77578	0.107656	2.00148	0.257598	19.6714	2.04081e-07	6.43401e-06	4.0041	UP!!
220088_at	NM_001736.1	NM 001736	C5AR1	complement component 5a receptor 1	8.15875	0.323521	6.15757	0.280084	2.00118	0.427917	27.4375	7.01447e-05	0.000467753	4.00328	UP!!
219791_s_at	NM_024748.1	NM 024748	HAND2-AS1	HAND2 antisense RNA 1 (head to head)	1.08632	0.428469	9.49633	0.18947	-8.41	0.468492	19.2736	1.71455e-13	3.0395e-10	340.145	down
239708_at	AA027105	AA027105	---	---	1.39287	0.460334	9.16073	0.168666	-7.76786	0.490261	17.6924	6.8083e-12	4.48297e-09	217.951	down
231040_at	AW512988	AW512988	RORB	RAR-related orphan receptor B	2.69545	0.394922	10.1457	0.176049	-7.45021	0.432385	19.3528	3.35114e-13	4.51062e-10	174.878	down
204712_at	NM_007191.1	NM 007191	WIF1	WNT inhibitory factor 1	2.50663	0.453611	9.50809	0.591621	-7.00146	0.745505	26.2328	7.07528e-10	1.28391e-07	128.13	down
228554_at	AL137566.1	AL137566	PGR	progesterone receptor	5.30793	0.616329	12.2902	0.350419	-6.98223	0.708981	22.1949	1.4586e-09	2.00487e-07	126.433	down
207016_s_at	AB015228.1	AB015228	ALDH1A2 || LOC101928635	aldehyde dehydrogenase 1 family, member A2 || uncharacterized LOC101928635	4.6641	0.451882	11.5158	0.168009	-6.85168	0.482104	17.798	3.73938e-11	1.65726e-08	115.494	down
213823_at	H94842	H94842	HOXA11	homeobox A11	2.63958	0.357091	9.45812	0.246252	-6.81854	0.433768	24.8596	2.01549e-14	6.63557e-11	112.872	down
236141_at	AA156933	AA156933	HAND2-AS1	HAND2 antisense RNA 1 (head to head)	3.31101	0.383044	10.02	0.210988	-6.709	0.437309	21.7792	3.71873e-13	4.51062e-10	104.619	down
242385_at	R18374	R18374	RORB	RAR-related orphan receptor B	2.5311	0.430277	8.66784	0.325227	-6.13674	0.539362	26.0604	1.31179e-11	7.75167e-09	70.3628	down
209905_at	AI246769	AI246769	HOXA10-HOXA9 || HOXA9 || MIR196B	HOXA10-HOXA9 readthrough || homeobox A9 || microRNA 196b	2.86651	0.466397	8.99129	0.178434	-6.12478	0.499365	18.0123	3.51656e-10	7.64553e-08	69.7819	down
208305_at	NM_000926.1	NM 000926	PGR	progesterone receptor	2.15133	0.448051	8.21851	0.394976	-6.06718	0.59729	27.5664	8.07549e-11	2.916e-08	67.0508	down
208493_at	NM_005523.3	NM 005523	HOXA11	homeobox A11	1.48404	0.294681	7.51993	0.192367	-6.03589	0.351912	24.0982	5.21505e-15	4.0062e-11	65.6122	down
206012_at	NM_003240.1	NM 003240	LEFTY1 || LEFTY2	left-right determination factor 1 || left-right determination factor 2	3.90979	0.343908	9.73896	0.418817	-5.82918	0.541923	26.9789	2.9311e-11	1.4073e-08	56.8534	down
212713_at	R72286	R72286	MFAP4	microfibrillar-associated protein 4	3.42036	0.450672	9.22913	0.222085	-5.80877	0.502422	20.4208	2.03164e-10	5.44432e-08	56.055	down
1553179_at	NM_133638.1	NM 133638	ADAMTS19	ADAM metallopeptidase with thrombospondin type 1 motif, 19	1.82228	0.460425	7.6196	0.277205	-5.79732	0.537433	22.9707	1.82296e-10	5.18665e-08	55.6119	down
230595_at	BF677651	BF677651	PGM5-AS1	PGM5 antisense RNA 1	3.10385	0.372001	8.7546	0.927868	-5.65074	0.999662	18.3873	2.13636e-05	0.000190684	50.2393	down
205225_at	NM_000125.1	NM 000125	ESR1	estrogen receptor 1	7.30407	0.533263	12.9418	0.230706	-5.63777	0.581029	19.0634	8.26906e-09	6.31784e-07	49.7897	down
221288_at	NM_005295.1	NM 005295	GPR22	G protein-coupled receptor 22	1.2415	0.252567	6.8435	0.290062	-5.602	0.384611	27.4801	1.9064e-14	6.63557e-11	48.5702	down
235004_at	AI677701	AI677701	RBM24	RNA binding motif protein 24	4.96686	0.601665	10.5361	0.432502	-5.56925	0.740985	25.4194	6.45937e-08	2.86539e-06	47.4801	down
206638_at	NM_000867.1	NM 000867	HTR2B	5-hydroxytryptamine (serotonin) receptor 2B, G protein-coupled	4.53825	0.498984	10.0365	0.264616	-5.49824	0.564807	21.2972	2.69965e-09	2.97745e-07	45.1997	down
207373_at	NM_002148.1	NM 002148	HOXD10	homeobox D10	2.10335	0.60185	7.59537	0.178219	-5.49203	0.627682	16.4365	1.37824e-07	4.86415e-06	45.0054	down
228546_at	AW071705	AW071705	DPP6	dipeptidyl-peptidase 6	3.08881	0.578226	8.46705	0.296327	-5.37824	0.649735	20.8792	4.9573e-08	2.38012e-06	41.5921	down
232267_at	AL162032.1	AL162032	GPR133	G protein-coupled receptor 133	3.21683	0.450939	8.49825	0.151181	-5.28142	0.475606	17.1079	3.04652e-09	3.16604e-07	38.8926	down
221901_at	BF516072	BF516072	KIAA1644	KIAA1644	2.59763	0.286383	7.82494	0.187769	-5.22731	0.34245	24.1593	6.5816e-14	1.62601e-10	37.4607	down
226248_s_at	AI565067	AI565067	KIAA1324	KIAA1324	4.06563	0.984536	9.2495	0.359842	-5.18388	1.04824	17.6748	0.000110032	0.000660349	36.3499	down
205433_at	NM_000055.1	NM 000055	BCHE	butyrylcholinesterase	3.40304	0.420359	8.57039	0.669663	-5.16735	0.790665	23.5501	1.01751e-06	2.01457e-05	35.9357	down
218730_s_at	NM_014057.1	NM 014057	OGN	osteoglycin	4.96543	0.73089	10.0989	0.231042	-5.1335	0.766538	16.7703	4.02499e-06	5.57383e-05	35.1023	down
201497_x_at	NM_022844.1	NM 022844	MYH11	myosin, heavy chain 11, smooth muscle	6.8588	0.516489	11.9883	0.474298	-5.12949	0.701227	27.7991	6.03839e-08	2.74759e-06	35.0051	down
231063_at	AW014518	AW014518	---	---	2.08827	0.79896	7.15622	0.629902	-5.06795	1.01741	26.5539	3.34333e-05	0.000266702	33.5432	down
232570_s_at	AL356755	AL356755	ADAM33	ADAM metallopeptidase domain 33	2.78358	0.549246	7.82355	0.217695	-5.03996	0.590815	18.2927	8.56538e-08	3.41169e-06	32.8988	down
207015_s_at	NM_003888.1	NM 003888	ALDH1A2	aldehyde dehydrogenase 1 family, member A2	2.90547	0.293906	7.93729	0.194113	-5.03182	0.352222	24.2613	2.60631e-13	4.29035e-10	32.7137	down
214651_s_at	U41813.1	U41813	HOXA10-HOXA9 || HOXA9 || MIR196B	HOXA10-HOXA9 readthrough || homeobox A9 || microRNA 196b	4.80492	0.414849	9.74252	0.177085	-4.9376	0.451064	18.938	1.24735e-09	1.84272e-07	30.6454	down
204938_s_at	M60411.1	M60411	PLN	phospholamban	3.22018	0.594324	8.15476	0.521064	-4.93458	0.790398	27.529	1.0268e-06	2.02253e-05	30.5813	down
1568760_at	BF510409	BF510409	MYH11	myosin, heavy chain 11, smooth muscle	3.53359	0.355709	8.43395	0.553141	-4.90035	0.657642	23.8881	1.11641e-07	4.13647e-06	29.8644	down
205358_at	NM_000826.1	NM 000826	GRIA2	glutamate receptor, ionotropic, AMPA 2	3.16106	0.837494	8.05886	0.700317	-4.8978	1.09171	27.1495	0.00011974	0.000706124	29.8117	down
209763_at	AL049176	AL049176	CHRDL1	chordin-like 1	4.10303	0.442778	8.99797	0.468759	-4.89494	0.644816	27.9094	2.92825e-08	1.68708e-06	29.7524	down
238847_at	AW378585	AW378585	HOXD10	homeobox D10	1.39622	0.517605	6.27855	0.229694	-4.88234	0.566281	19.3081	4.76786e-08	2.30841e-06	29.4937	down
229400_at	AW299531	AW299531	HOXD10	homeobox D10	5.54792	0.45177	10.4154	0.166189	-4.86751	0.481368	17.7209	8.77342e-09	6.54252e-07	29.1921	down
213661_at	AI671186	AI671186	PAMR1	peptidase domain containing associated with muscle regeneration 1	5.40028	0.432986	10.257	0.295638	-4.8567	0.524289	24.723	1.62765e-09	2.16878e-07	28.9743	down
233249_at	AU155297	AU155297	LOC100507073	uncharacterized LOC100507073	3.06888	0.423496	7.89292	0.32808	-4.82405	0.53571	26.3544	1.58944e-09	2.16038e-07	28.3258	down
228133_s_at	BF732767	BF732767	MYH11	myosin, heavy chain 11, smooth muscle	2.9357	0.337627	7.75205	0.574103	-4.81635	0.666022	22.6494	2.54204e-07	7.53005e-06	28.1751	down
232224_at	AI274095	AI274095	MASP1	mannan-binding lectin serine peptidase 1 (C4/C2 activating component of Ra-reactive factor)	4.71774	0.185471	9.51594	0.418097	-4.7982	0.457388	19.3046	2.04704e-09	2.53998e-07	27.8229	down
202409_at	X07868	X07868	IGF2 || INS-IGF2	insulin-like growth factor 2 (somatomedin A) || INS-IGF2 readthrough	7.19908	0.551098	11.9831	0.1231	-4.78401	0.564679	15.3936	3.48584e-07	9.49583e-06	27.5505	down
221950_at	AI478455	AI478455	EMX2	empty spiracles homeobox 2	5.92394	0.726973	10.7074	0.249323	-4.78347	0.768539	17.2485	8.66392e-06	9.67387e-05	27.5403	down
232776_at	AU145289	AU145289	---	---	3.49061	0.485745	8.26741	0.193219	-4.77679	0.522763	18.3222	3.01603e-08	1.71533e-06	27.4131	down
203913_s_at	AL574184	AL574184	HPGD	hydroxyprostaglandin dehydrogenase 15-(NAD)	3.53348	0.732606	8.30562	0.285464	-4.77213	0.786258	18.1555	9.42395e-06	0.000103219	27.3247	down
205564_at	NM_007003.1	NM 007003	PAGE4	P antigen family, member 4 (prostate associated)	3.99551	0.325927	8.69689	0.445686	-4.70138	0.552146	25.6439	6.02381e-09	5.10385e-07	26.017	down
214027_x_at	AA889653	AA889653	DES || SUPT20H	desmin || suppressor of Ty 20 homolog (S. cerevisiae)	4.03829	0.281753	8.62038	0.461757	-4.58209	0.54093	23.1557	1.50332e-08	1.00422e-06	23.9522	down
232313_at	AL122107.1	AL122107	TMEM132C	transmembrane protein 132C	2.29786	0.252506	6.87389	0.25554	-4.57603	0.359249	27.996	3.60725e-13	4.51062e-10	23.8519	down
222722_at	AV700059	AV700059	OGN	osteoglycin	6.35681	0.571647	10.9305	0.205874	-4.5737	0.607589	17.5716	6.71652e-07	1.51025e-05	23.8134	down
203951_at	NM_001299.1	NM 001299	CNN1	calponin 1, basic, smooth muscle	6.07259	0.339773	10.6283	0.476729	-4.55568	0.58542	25.3058	3.56397e-08	1.90569e-06	23.5177	down
239832_at	AI264135	AI264135	---	---	2.83149	0.46728	7.34034	0.196078	-4.50885	0.506751	18.7819	3.67234e-08	1.95007e-06	22.7667	down
201496_x_at	S67238.1	S67238	MYH11	myosin, heavy chain 11, smooth muscle	4.91063	0.364939	9.413	0.501964	-4.50237	0.620603	25.5679	1.16324e-07	4.28245e-06	22.6646	down
1560924_at	Z39232	Z39232	---	---	3.76533	0.426482	8.26528	0.261138	-4.49996	0.50008	23.204	4.9829e-09	4.45516e-07	22.6267	down
213150_at	BF792917	BF792917	HOXA10	homeobox A10	6.3535	0.442246	10.8235	0.22319	-4.46997	0.495374	20.697	1.28703e-08	8.85402e-07	22.1613	down
209613_s_at	M21692.1	M21692	ADH1B	alcohol dehydrogenase 1B (class I), beta polypeptide	3.64436	0.604274	8.10702	0.83628	-4.46266	1.03175	25.4876	0.000206657	0.00108985	22.0493	down
228202_at	AI969945	AI969945	---	---	4.18443	0.396151	8.62818	0.585254	-4.44375	0.706724	24.6031	1.50763e-06	2.683e-05	21.7622	down
204463_s_at	AU118882	AU118882	EDNRA	endothelin receptor type A	5.58543	0.317912	10.0142	0.304959	-4.42873	0.440531	27.9517	8.72178e-11	3.06507e-08	21.5368	down
1559296_at	BC040632.1	BC040632	ADAMTS9-AS2	ADAMTS9 antisense RNA 2	3.58849	0.397516	8.01536	0.460472	-4.42687	0.60832	27.4159	7.22904e-08	3.06815e-06	21.5091	down
239006_at	AI758950	AI758950	SLC26A7	solute carrier family 26 (anion exchanger), member 7	4.2101	0.436572	8.62923	0.562219	-4.41914	0.711819	26.3816	1.35364e-06	2.48764e-05	21.394	down
207961_x_at	NM_022870.1	NM 022870	MYH11	myosin, heavy chain 11, smooth muscle	5.88498	0.542734	10.2876	0.397958	-4.40262	0.673002	25.6784	6.56335e-07	1.48731e-05	21.1505	down
219090_at	NM_020689.2	NM 020689	SLC24A3	solute carrier family 24 (sodium/potassium/calcium exchanger), member 3	5.2663	0.459812	9.64864	0.187797	-4.38234	0.496683	18.5442	4.63601e-08	2.26424e-06	20.8553	down
233442_at	AU147500	AU147500	---	---	4.99078	0.446051	9.33917	0.192711	-4.3484	0.4859	19.0504	2.98259e-08	1.70141e-06	20.3703	down
204939_s_at	NM_002667.1	NM 002667	PLN	phospholamban	5.33743	0.421813	9.68407	0.613579	-4.34664	0.744584	24.8169	4.47247e-06	6.02411e-05	20.3455	down
227705_at	BF591534	BF591534	TCEAL7	transcription elongation factor A (SII)-like 7	5.86357	0.277775	10.1946	0.246306	-4.33107	0.371249	27.6047	3.50224e-12	2.98935e-09	20.1272	down
240776_at	AI378893	AI378893	---	---	2.30618	0.483738	6.62657	0.277268	-4.32039	0.557566	22.3028	9.10235e-08	3.56151e-06	19.9786	down
240135_x_at	BF001514	BF001514	---	---	3.66842	0.57913	7.98524	0.472275	-4.31682	0.747285	26.9108	3.86509e-06	5.40832e-05	19.9293	down
206622_at	NM_007117.1	NM 007117	TRH	thyrotropin-releasing hormone	3.627	0.2553	7.92212	0.556533	-4.29512	0.612297	19.6423	9.23415e-07	1.87168e-05	19.6318	down
204051_s_at	AW089415	AW089415	SFRP4	secreted frizzled-related protein 4	8.06853	0.393412	12.3614	0.574117	-4.2929	0.695977	24.7726	1.96747e-06	3.24802e-05	19.6016	down
239934_x_at	AA480677	AA480677	---	---	2.71498	0.367605	7.00732	0.219222	-4.29234	0.428009	22.8398	7.78742e-10	1.36999e-07	19.5939	down
1561123_at	AF086400.1	AF086400	---	---	2.02893	0.457177	6.31014	0.180448	-4.28121	0.4915	18.2587	6.37579e-08	2.85313e-06	19.4434	down
204052_s_at	NM_003014.2	NM 003014	SFRP4	secreted frizzled-related protein 4	6.53229	0.40302	10.8094	0.632127	-4.27712	0.749673	23.7677	7.31818e-06	8.53084e-05	19.3884	down
219511_s_at	NM_005460.1	NM 005460	SNCAIP	synuclein, alpha interacting protein	5.7395	0.228149	10.0148	0.127391	-4.27532	0.261305	21.9563	8.76641e-14	1.83664e-10	19.3642	down
237015_at	AI097501	AI097501	---	---	2.42018	0.361432	6.67588	0.202092	-4.2557	0.414095	21.9745	7.41526e-10	1.32474e-07	19.1026	down
229641_at	BG252802	BG252802	CCBE1	collagen and calcium binding EGF domains 1	3.89346	0.429703	8.12243	0.433502	-4.22897	0.610384	27.9978	1.56672e-07	5.3522e-06	18.7519	down
241872_at	AI149963	AI149963	---	---	3.97058	0.372242	8.16402	0.311744	-4.19344	0.48554	27.1631	2.83829e-09	3.04239e-07	18.2958	down
211548_s_at	J05594.1	J05594	HPGD	hydroxyprostaglandin dehydrogenase 15-(NAD)	5.03412	0.463321	9.22158	0.3718	-4.18746	0.594055	26.7455	1.48449e-07	5.1446e-06	18.2202	down
225977_at	BF062943	BF062943	PCDH18	protocadherin 18	4.29469	0.382879	8.46045	0.275467	-4.16577	0.471677	25.4308	3.19019e-09	3.25648e-07	17.9482	down
224396_s_at	AF316824.1	AF316824	ASPN	asporin	3.90636	0.417106	8.00204	0.335547	-4.09568	0.535322	26.7716	3.32599e-08	1.84257e-06	17.0971	down
203914_x_at	NM_000860.1	NM 000860	HPGD	hydroxyprostaglandin dehydrogenase 15-(NAD)	5.15671	0.396423	9.24961	0.336353	-4.09291	0.519889	27.2765	1.70353e-08	1.1059e-06	17.0643	down
203571_s_at	NM_006829.1	NM 006829	ADIRF	adipogenesis regulatory factor	5.37512	0.66538	9.43156	0.576598	-4.05645	0.880452	27.4447	8.45671e-05	0.000539422	16.6385	down
212915_at	AL569804	AL569804	PDZRN3	PDZ domain containing ring finger 3	6.89778	0.32678	10.9525	0.201215	-4.05476	0.383761	23.2819	2.33721e-10	5.79177e-08	16.619	down
204940_at	NM_002667.1	NM 002667	PLN	phospholamban	4.29589	0.377892	8.33899	0.68082	-4.04309	0.778664	21.8786	3.36648e-05	0.000268166	16.4851	down
213147_at	AI375919	AI375919	HOXA10	homeobox A10	4.91393	0.427976	8.954	0.229804	-4.04007	0.485771	21.4534	3.73318e-08	1.97781e-06	16.4506	down
1567706_at	AF009316.1	AF009316	---	---	2.17092	0.427097	6.20168	0.204445	-4.03076	0.473507	20.0958	4.24519e-08	2.16388e-06	16.3448	down
229404_at	AI086614	AI086614	TWIST2	twist family bHLH transcription factor 2	5.60703	0.324382	9.63676	0.182324	-4.02973	0.37211	22.0429	2.7171e-10	6.35068e-08	16.3331	down
235201_at	AW167727	AW167727	FOXP2	forkhead box P2	3.33546	0.67598	7.36381	0.483596	-4.02834	0.831152	25.3558	5.35439e-05	0.000381326	16.3174	down
228885_at	AI862120	AI862120	MAMDC2	MAM domain containing 2	5.14635	0.369212	9.16565	0.376143	-4.0193	0.527069	27.9903	2.63383e-08	1.55241e-06	16.2155	down
213568_at	AI811298	AI811298	OSR2	odd-skipped related transciption factor 2	7.05746	0.205848	11.0755	0.356816	-4.01806	0.411936	22.3895	1.59361e-09	2.16038e-07	16.2016	down
236538_at	BE219628	BE219628	GRIA2	glutamate receptor, ionotropic, AMPA 2	2.85455	0.619116	6.87053	0.869791	-4.01598	1.06763	25.2886	0.000898474	0.00347012	16.1782	down
229973_at	AI827930	AI827930	ERICH3	glutamate-rich 3	2.49613	0.734367	6.50997	0.329259	-4.01384	0.804802	19.4101	7.6979e-05	0.000502851	16.1542	down
207869_s_at	NM_018896.1	NM 018896	CACNA1G	calcium channel, voltage-dependent, T type, alpha 1G subunit	2.10162	0.441719	6.0946	0.323539	-3.99297	0.547534	25.6644	1.03785e-07	3.94691e-06	15.9223	down
215552_s_at	AI073549	AI073549	ESR1	estrogen receptor 1	3.16693	0.504855	7.15595	0.243014	-3.98902	0.560298	20.1571	6.42578e-07	1.46477e-05	15.8787	down
223672_at	AL136561.1	AL136561	SGIP1	SH3-domain GRB2-like (endophilin) interacting protein 1	3.46039	0.420678	7.44795	0.311678	-3.98756	0.523559	25.811	4.60717e-08	2.26424e-06	15.8626	down
225996_at	AV709727	AV709727	LONRF2	LON peptidase N-terminal domain and ring finger 2	5.58854	0.722149	9.56768	0.223087	-3.97913	0.755822	16.648	6.76844e-05	0.000455565	15.7702	down
214604_at	NM_021192.1	NM 021192	HOXD11	homeobox D11	3.90821	0.508636	7.88734	0.270647	-3.97913	0.57616	21.3394	7.31374e-07	1.5965e-05	15.7702	down
216953_s_at	S75264.1	S75264	WT1	Wilms tumor 1	4.00323	0.624169	7.9761	0.223227	-3.97287	0.662886	17.5237	1.27889e-05	0.000129043	15.7019	down
223393_s_at	AL136805.1	AL136805	TSHZ3	teashirt zinc finger homeobox 3	6.06759	0.221868	10.0364	0.114959	-3.96882	0.249882	21.0118	3.51854e-13	4.51062e-10	15.6579	down
228186_s_at	BF589322	BF589322	RSPO3	R-spondin 3	4.94691	0.620057	8.89879	0.34223	-3.95188	0.708231	21.8053	1.35179e-05	0.000133993	15.4752	down
210084_x_at	AF206665.1	AF206665	TPSAB1	tryptase alpha/beta 1	3.47307	0.452807	7.41113	0.435075	-3.93806	0.627952	27.9554	8.90989e-07	1.83625e-05	15.3276	down
226695_at	AA775472	AA775472	PRRX1	paired related homeobox 1	7.17303	0.288853	11.0971	0.135868	-3.92404	0.319211	19.9059	9.43082e-11	3.2139e-08	15.1794	down
238304_at	R45137	R45137	---	---	3.1608	0.372376	7.06088	0.207292	-3.90009	0.426185	21.9166	6.11524e-09	5.16234e-07	14.9294	down
202222_s_at	NM_001927.1	NM 001927	DES	desmin	5.16219	0.244934	9.05935	0.473187	-3.89716	0.532821	20.9997	3.35944e-07	9.28316e-06	14.8992	down
228915_at	AI650353	AI650353	DACH1	dachshund family transcription factor 1	4.93263	0.50376	8.82014	0.286486	-3.88751	0.579524	22.1981	9.19353e-07	1.86673e-05	14.7999	down
228128_x_at	AI110886	AI110886	PAPPA	pregnancy-associated plasma protein A, pappalysin 1	5.14164	0.392127	9.01408	0.30509	-3.87245	0.496833	26.4042	2.58285e-08	1.53413e-06	14.6461	down
205413_at	NM_001584.1	NM 001584	MPPED2	metallophosphoesterase domain containing 2	4.29572	0.827115	8.15484	0.25033	-3.85912	0.864166	16.5435	0.000361505	0.00170932	14.5114	down
219525_at	NM_018242.1	NM 018242	SLC47A1	solute carrier family 47 (multidrug and toxin extrusion), member 1	4.9353	0.412662	8.77177	0.448851	-3.83647	0.609719	27.8044	8.63149e-07	1.79694e-05	14.2854	down
204464_s_at	NM_001957.1	NM 001957	EDNRA	endothelin receptor type A	7.17598	0.16646	11.0037	0.196977	-3.82775	0.257893	27.2424	1.41023e-14	6.63557e-11	14.1993	down
219682_s_at	NM_016569.1	NM 016569	TBX3	T-box 3	5.94697	0.247248	9.77271	0.141054	-3.82574	0.284654	22.2402	3.71764e-12	3.04926e-09	14.1795	down
232332_at	AI610999	AI610999	KIAA1210	KIAA1210	3.43396	0.477827	7.25339	0.562383	-3.81943	0.737966	27.2882	1.84434e-05	0.000169543	14.1177	down
220518_at	NM_024801.1	NM 024801	ABI3BP	ABI family, member 3 (NESH) binding protein	2.6205	0.42421	6.43016	0.226943	-3.80967	0.4811	21.4069	8.47487e-08	3.39024e-06	14.0224	down
219087_at	NM_017680.1	NM 017680	ASPN	asporin	6.4022	0.296673	10.2045	0.307534	-3.8023	0.427308	27.9639	1.19906e-09	1.80962e-07	13.9511	down
204726_at	NM_001257.1	NM 001257	CDH13	cadherin 13	3.28207	0.420545	7.07557	0.557327	-3.79351	0.698192	26.0395	1.06965e-05	0.000113078	13.8663	down
1553180_at	NM_133638.1	NM 133638	ADAMTS19	ADAM metallopeptidase with thrombospondin type 1 motif, 19	2.21963	0.365398	6.01049	0.240342	-3.79086	0.437356	24.204	6.91762e-09	5.56564e-07	13.8408	down
227654_at	AI056877	AI056877	FAM65C	family with sequence similarity 65, member C	4.38211	0.428255	8.15476	0.222028	-3.77265	0.482388	21.019	1.17461e-07	4.31178e-06	13.6673	down
224941_at	BF107618	BF107618	PAPPA	pregnancy-associated plasma protein A, pappalysin 1	4.36937	0.511176	8.13544	0.283062	-3.76607	0.584315	21.8479	1.80471e-06	3.07174e-05	13.605	down
205632_s_at	NM_003558.1	NM 003558	PIP5K1B	phosphatidylinositol-4-phosphate 5-kinase, type I, beta	5.21932	0.459712	8.97151	0.18671	-3.75219	0.496181	18.4964	4.5469e-07	1.13653e-05	13.4748	down
207177_at	NM_000959.1	NM 000959	PTGFR	prostaglandin F receptor (FP)	2.92254	0.437645	6.67163	0.439724	-3.74909	0.620395	27.9994	1.6301e-06	2.8418e-05	13.4459	down
52837_at	AL047020	AL047020	KIAA1644	KIAA1644	4.58393	0.21186	8.32541	0.241748	-3.74147	0.321445	27.5261	3.83704e-12	3.04926e-09	13.3751	down
205578_at	NM_004560.1	NM 004560	ROR2	receptor tyrosine kinase-like orphan receptor 2	3.9531	0.388261	7.68911	0.12285	-3.73602	0.407233	16.7754	6.03634e-08	2.74759e-06	13.3246	down
206022_at	NM_000266.1	NM 000266	NDP	Norrie disease (pseudoglioma)	5.91634	0.479789	9.65136	0.30337	-3.73502	0.567653	23.6517	8.96739e-07	1.84027e-05	13.3154	down
223395_at	AB056106.1	AB056106	ABI3BP	ABI family, member 3 (NESH) binding protein	6.46994	0.319912	10.2007	0.288876	-3.73074	0.431037	27.7134	2.29749e-09	2.69331e-07	13.2759	down
228715_at	AV725825	AV725825	ZCCHC12	zinc finger, CCHC domain containing 12	4.74295	0.237315	8.47149	0.466079	-3.72855	0.523018	20.802	5.24632e-07	1.26604e-05	13.2558	down
1556427_s_at	AL834319.1	AL834319	LRRN4CL	LRRN4 C-terminal like	5.48174	0.339296	9.20508	0.206069	-3.72334	0.396971	23.0912	2.43286e-09	2.80338e-07	13.208	down
220794_at	NM_022469.1	NM 022469	GREM2	gremlin 2, DAN family BMP antagonist	2.59374	0.385623	6.28584	0.465882	-3.6921	0.604774	27.0554	1.59168e-06	2.79588e-05	12.9251	down
203296_s_at	NM_000702.1	NM 000702	ATP1A2	ATPase, Na+/K+ transporting, alpha 2 polypeptide	4.09995	0.552072	7.7906	0.614613	-3.69065	0.826156	27.6836	0.000121397	0.000714613	12.9121	down
229576_s_at	N29712	N29712	TBX3	T-box 3	4.46998	0.271942	8.14962	0.155175	-3.67963	0.3131	22.2431	5.15133e-11	2.19831e-08	12.8139	down
206637_at	NM_014879.1	NM 014879	P2RY14	purinergic receptor P2Y, G-protein coupled, 14	5.6501	0.346498	9.31637	0.333715	-3.66628	0.481068	27.9605	2.68359e-08	1.5697e-06	12.6958	down
205384_at	NM_005031.2	NM 005031	FXYD1	FXYD domain containing ion transport regulator 1	4.64386	0.398359	8.30339	0.294082	-3.65952	0.495151	25.7652	7.99771e-08	3.27963e-06	12.6365	down
221874_at	AB037745.1	AB037745	KIAA1324	KIAA1324	4.68542	0.691894	8.34215	0.394191	-3.65672	0.796306	22.2222	0.000138891	0.000794459	12.612	down
227183_at	AI417267	AI417267	MIR143HG || MIR145	MIR143 host gene (non-protein coding) || microRNA 145	6.06426	0.397822	9.71025	0.371588	-3.64599	0.544371	27.8707	2.93016e-07	8.36784e-06	12.5185	down
225975_at	AW189885	AW189885	PCDH18	protocadherin 18	7.69418	0.201035	11.3344	0.200649	-3.64023	0.284034	27.9999	3.10597e-13	4.51062e-10	12.4686	down
203766_s_at	NM_012134.1	NM 012134	LMOD1	leiomodin 1 (smooth muscle)	5.69698	0.24732	9.31605	0.425799	-3.61906	0.492414	22.4811	2.04901e-07	6.44222e-06	12.287	down
224940_s_at	BF107618	BF107618	PAPPA	pregnancy-associated plasma protein A, pappalysin 1	5.33031	0.454796	8.94607	0.339008	-3.61576	0.567244	25.8876	9.63268e-07	1.93039e-05	12.2589	down
244745_at	BG484193	BG484193	RERG	RAS-like, estrogen-regulated, growth inhibitor	4.53159	0.353095	8.14597	0.522289	-3.61438	0.630446	24.586	6.03062e-06	7.46811e-05	12.2472	down
203372_s_at	AB004903.1	AB004903	SOCS2	suppressor of cytokine signaling 2	5.46201	0.329571	9.07485	0.127478	-3.61284	0.353366	18.0975	6.00977e-09	5.10385e-07	12.2341	down
213960_at	T87225	T87225	NTRK3	neurotrophic tyrosine kinase, receptor, type 3	3.0955	0.327395	6.70621	0.205029	-3.61071	0.386295	23.5173	2.18622e-09	2.61436e-07	12.2161	down
213176_s_at	AI910869	AI910869	LTBP4	latent transforming growth factor beta binding protein 4	3.93578	0.357278	7.54057	0.171499	-3.60479	0.396308	20.1263	1.43753e-08	9.6869e-07	12.166	down
225016_at	N48299	N48299	APCDD1	adenomatosis polyposis coli down-regulated 1	7.10836	0.399869	10.708	0.195097	-3.5996	0.444925	20.3079	8.76936e-08	3.46653e-06	12.1224	down
205624_at	NM_001870.1	NM 001870	CPA3	carboxypeptidase A3 (mast cell)	4.58792	0.513534	8.1814	0.420494	-3.59348	0.663726	26.9512	1.00887e-05	0.000108242	12.0711	down
239336_at	BF109732	BF109732	THBS1	thrombospondin 1	4.37751	0.522857	7.96085	0.485767	-3.58334	0.713687	27.8498	2.65617e-05	0.000224228	11.9865	down
242172_at	N50406	N50406	---	---	6.18487	0.341024	9.76301	0.116489	-3.57814	0.36037	17.2232	1.51867e-08	1.01154e-06	11.9434	down
225481_at	AL040051	AL040051	FRMD6	FERM domain containing 6	6.89464	0.29768	10.4692	0.251396	-3.57456	0.389632	27.2367	8.04779e-10	1.39451e-07	11.9138	down
236420_s_at	BF589515	BF589515	ANO4	anoctamin 4	4.3329	0.211016	7.89503	0.342721	-3.56214	0.402474	23.2809	6.5456e-09	5.36832e-07	11.8117	down
214078_at	AF070581.1	AF070581	AF070581	Homo sapiens primary neuroblastoma cDNA, clone:Nbla04246, full insert sequence.	3.95646	0.474973	7.51301	0.240174	-3.55655	0.532244	20.72	1.39046e-06	2.52667e-05	11.766	down
227727_at	H15920	H15920	MRGPRF	MAS-related GPR, member F	6.05121	0.232464	9.60605	0.375351	-3.55484	0.441507	23.3623	3.42716e-08	1.88053e-06	11.7521	down
239178_at	AL583692	AL583692	FGF9	fibroblast growth factor 9	2.79277	0.675824	6.33969	0.314403	-3.54691	0.745377	19.7887	0.000123239	0.000723624	11.6876	down
223627_at	AL136778.1	AL136778	MEX3B	mex-3 RNA binding family member B	3.68953	0.449135	7.23521	0.218829	-3.54568	0.499608	20.2922	6.47692e-07	1.47352e-05	11.6777	down
238852_at	AA424567	AA424567	PRRX1	paired related homeobox 1	5.82168	0.359304	9.36297	0.141968	-3.54129	0.386334	18.2673	2.95045e-08	1.69144e-06	11.6422	down
231721_at	AF356518.1	AF356518	JAM3	junctional adhesion molecule 3	2.53783	0.415392	6.07825	0.197281	-3.54042	0.45986	20.0098	2.09073e-07	6.49366e-06	11.6352	down
229554_at	AI141861	AI141861	LUM	lumican	5.75831	0.345661	9.29114	0.20151	-3.53283	0.400109	22.5306	9.02754e-09	6.66823e-07	11.5742	down
220817_at	NM_016179.1	NM 016179	TRPC4	transient receptor potential cation channel, subfamily C, member 4	2.78999	0.44357	6.31762	0.528753	-3.52763	0.690169	27.1783	2.21854e-05	0.000196346	11.5325	down
205907_s_at	AI765819	AI765819	OMD	osteomodulin	3.7827	0.453029	7.30884	0.293209	-3.52614	0.539636	23.9781	9.34109e-07	1.89003e-05	11.5206	down
207191_s_at	NM_005545.1	NM 005545	ISLR	immunoglobulin superfamily containing leucine-rich repeat	6.87918	0.302788	10.4043	0.113345	-3.52509	0.323307	17.848	2.54678e-09	2.89128e-07	11.5122	down
40284_at	AB028021	AB028021	FOXA2	forkhead box A2	3.57526	0.788181	7.09936	0.374262	-3.5241	0.872525	20.0079	0.000641823	0.00266513	11.5043	down
202965_s_at	NM_014289.2	NM 014289	CAPN6	calpain 6	3.99977	0.720314	7.51738	0.371843	-3.51761	0.810629	20.9669	0.000289522	0.00142907	11.4526	down
205648_at	NM_003391.1	NM 003391	WNT2	wingless-type MMTV integration site family member 2	5.92218	0.330051	9.43959	0.261152	-3.51741	0.420873	26.5937	6.46544e-09	5.32508e-07	11.4511	down
237177_at	AW241703	AW241703	CNTN4	contactin 4	2.92086	0.426868	6.43703	0.168091	-3.51617	0.458771	18.2398	4.1159e-07	1.07181e-05	11.4412	down
213068_at	AI146848	AI146848	DPT	dermatopontin	3.75707	0.42317	7.26553	0.223989	-3.50846	0.478794	21.2738	3.01644e-07	8.52967e-06	11.3802	down
232903_at	BF680284	BF680284	---	---	4.4795	0.365977	7.98767	0.134396	-3.50818	0.389874	17.7085	5.063e-08	2.41364e-06	11.378	down
226303_at	AA706788	AA706788	PGM5	phosphoglucomutase 5	6.39841	0.37416	9.90621	0.480608	-3.5078	0.609081	26.4112	4.33538e-06	5.88356e-05	11.375	down
209687_at	U19495.1	U19495	CXCL12	chemokine (C-X-C motif) ligand 12	7.93634	0.256263	11.4391	0.239628	-3.50277	0.350845	27.8748	1.04644e-10	3.49511e-08	11.3355	down
220484_at	NM_018298.1	NM 018298	MCOLN3	mucolipin 3	3.9736	0.570951	7.47405	0.137935	-3.50045	0.587376	15.6287	2.20569e-05	0.000195584	11.3172	down
205373_at	NM_004389.1	NM 004389	CTNNA2	catenin (cadherin-associated protein), alpha 2	3.23186	0.654801	6.73226	0.439046	-3.5004	0.788368	24.4716	0.000165945	0.000913841	11.3168	down
215382_x_at	AF206666.1	AF206666	TPSAB1	tryptase alpha/beta 1	3.64888	0.38721	7.1431	0.522802	-3.49422	0.65058	25.8067	1.29584e-05	0.000130182	11.2684	down
207789_s_at	NM_001936.1	NM 001936	DPP6	dipeptidyl-peptidase 6	4.08268	0.397915	7.56938	0.307694	-3.4867	0.503003	26.3329	2.1713e-07	6.68089e-06	11.2099	down
209692_at	U71207.1	U71207	EYA2	EYA transcriptional coactivator and phosphatase 2	4.64494	0.690443	8.13164	0.316018	-3.48669	0.759329	19.6192	0.000184737	0.000997763	11.2098	down
213075_at	AL050002.1	AL050002	OLFML2A	olfactomedin-like 2A	5.89366	0.296049	9.38003	0.298155	-3.48637	0.420168	27.9986	4.98755e-09	4.45516e-07	11.2073	down
1558828_s_at	AL703532	AL703532	MIR143HG	MIR143 host gene (non-protein coding)	6.57083	0.350693	10.0557	0.503007	-3.48483	0.61319	25.009	6.43205e-06	7.82232e-05	11.1954	down
225464_at	N30138	N30138	FRMD6	FERM domain containing 6	7.02339	0.251248	10.5043	0.249377	-3.48093	0.353998	27.9984	1.39428e-10	4.17305e-08	11.1651	down
1566551_at	AL137307.1	AL137307	---	---	3.95868	0.459701	7.43168	0.254316	-3.473	0.525359	21.8355	1.24557e-06	2.3433e-05	11.1039	down
206093_x_at	NM_007116.1	NM 007116	TNXA || TNXB	tenascin XA (pseudogene) || tenascin XB	5.74312	0.351965	9.19989	0.227336	-3.45677	0.418999	23.9497	1.85192e-08	1.18225e-06	10.9797	down
215692_s_at	BE645386	BE645386	MPPED2	metallophosphoesterase domain containing 2	3.58592	0.614271	7.03683	0.271535	-3.45091	0.671611	19.2701	5.59899e-05	0.000394721	10.9352	down
227198_at	AW085505	AW085505	AFF3	AF4/FMR2 family, member 3	4.79454	0.509124	8.24329	0.253639	-3.44875	0.568806	20.5461	5.62335e-06	7.06484e-05	10.9189	down
203876_s_at	AI761713	AI761713	MMP11	matrix metallopeptidase 11 (stromelysin 3)	4.20958	0.304171	7.64693	0.527681	-3.43735	0.609071	22.3786	1.05883e-05	0.000112294	10.8329	down
205549_at	NM_006198.1	NM 006198	PCP4	Purkinje cell protein 4	4.40666	0.472332	7.83972	0.56167	-3.43306	0.733873	27.1998	7.12078e-05	0.000472024	10.8008	down
228827_at	AI217416	AI217416	RUNX1T1	runt-related transcription factor 1; translocated to, 1 (cyclin D-related)	6.0904	0.242384	9.51372	0.228448	-3.42332	0.333074	27.9024	5.44563e-11	2.20175e-08	10.7281	down
214505_s_at	AF220153.1	AF220153	FHL1	four and a half LIM domains 1	5.97353	0.292639	9.3858	0.262075	-3.41227	0.392837	27.6661	2.16637e-09	2.61436e-07	10.6462	down
210299_s_at	AF063002.1	AF063002	FHL1	four and a half LIM domains 1	6.30909	0.281633	9.72119	0.327831	-3.4121	0.432192	27.3779	1.57196e-08	1.04112e-06	10.6449	down
242845_at	AI366780	AI366780	RUNX1T1	runt-related transcription factor 1; translocated to, 1 (cyclin D-related)	3.05866	0.432923	6.46492	0.208586	-3.40627	0.480553	20.1675	6.83304e-07	1.52591e-05	10.602	down
209612_s_at	M24317.1	M24317	ADH1B	alcohol dehydrogenase 1B (class I), beta polypeptide	4.6745	0.374258	8.07805	0.810592	-3.40355	0.892821	19.7094	0.00111476	0.00411909	10.5821	down
213071_at	AL049798	AL049798	DPT	dermatopontin	3.42992	0.368916	6.82608	0.38158	-3.39615	0.530756	27.9682	6.33568e-07	1.45286e-05	10.528	down
230644_at	AI375083	AI375083	LRFN5	leucine rich repeat and fibronectin type III domain containing 5	3.54293	0.361068	6.93682	0.16287	-3.3939	0.396102	19.4707	4.91415e-08	2.37424e-06	10.5115	down
225544_at	AI806338	AI806338	TBX3	T-box 3	6.64303	0.248896	10.0349	0.165331	-3.39182	0.298804	24.3413	3.27878e-11	1.5421e-08	10.4964	down
237833_s_at	BF062366	BF062366	SNCAIP	synuclein, alpha interacting protein	5.03673	0.144382	8.42808	0.140336	-3.39135	0.201346	27.9774	3.53934e-16	8.15675e-12	10.493	down
232939_at	AU152763	AU152763	---	---	3.00374	0.416415	6.38611	0.232688	-3.38237	0.477017	21.9662	4.15399e-07	1.07209e-05	10.4279	down
229084_at	R42166	R42166	CNTN4	contactin 4	4.86233	0.353901	8.24417	0.271904	-3.38183	0.446293	26.2572	4.51617e-08	2.24303e-06	10.424	down
216235_s_at	S81545.1	S81545	EDNRA	endothelin receptor type A	5.06374	0.254342	8.43117	0.311937	-3.36743	0.402485	26.9092	5.76751e-09	4.94119e-07	10.3204	down
244420_at	AI128130	AI128130	---	---	4.4216	0.299442	7.78381	0.237628	-3.36221	0.382272	26.6258	2.33147e-09	2.71369e-07	10.2831	down
243526_at	AI968904	AI968904	WDR86	WD repeat domain 86	4.15678	0.562084	7.50892	0.160467	-3.35214	0.584541	16.267	2.88199e-05	0.000238144	10.2116	down
226192_at	T68445	T68445	AR	androgen receptor	6.42784	0.315146	9.7754	0.196054	-3.34757	0.371153	23.4248	4.3933e-09	4.09911e-07	10.1793	down
57588_at	R62432	R62432	SLC24A3	solute carrier family 24 (sodium/potassium/calcium exchanger), member 3	6.02656	0.280445	9.36725	0.204204	-3.34069	0.346913	25.588	5.4205e-10	1.04976e-07	10.1309	down
216333_x_at	M25813.1	M25813	TNXA || TNXB	tenascin XA (pseudogene) || tenascin XB	5.90053	0.315714	9.2366	0.221162	-3.33608	0.385471	25.0735	5.30832e-09	4.6867e-07	10.0985	down
204422_s_at	NM_002006.1	NM 002006	FGF2	fibroblast growth factor 2 (basic)	4.7245	0.267732	8.06	0.436621	-3.33549	0.51217	23.224	1.15004e-06	2.20497e-05	10.0944	down
213992_at	AI889941	AI889941	COL4A6	collagen, type IV, alpha 6	5.02002	0.371673	8.35527	0.300875	-3.33524	0.478191	26.8364	1.75596e-07	5.82643e-06	10.0927	down
233364_s_at	AK021804.1	AK021804	AK021804	Homo sapiens cDNA FLJ11742 fis, clone HEMBA1005508.	6.70364	0.379227	10.038	0.202459	-3.33434	0.429887	21.381	1.19279e-07	4.34267e-06	10.0864	down
210298_x_at	AF098518.1	AF098518	FHL1	four and a half LIM domains 1	5.39221	0.334146	8.72624	0.268267	-3.33403	0.428509	26.7504	2.44042e-08	1.4723e-06	10.0842	down
203434_s_at	AI433463	AI433463	MME	membrane metallo-endopeptidase	4.76275	0.738895	8.07544	0.316668	-3.31269	0.803893	18.975	0.000582835	0.00247526	9.9362	down
232531_at	AL137578.1	AL137578	EMX2OS	EMX2 opposite strand/antisense RNA	6.40251	0.502476	9.70155	0.182442	-3.29904	0.534572	17.6282	8.72219e-06	9.72212e-05	9.84261	down
231789_at	AV722990	AV722990	PCDHB15	protocadherin beta 15	3.72253	0.333211	7.01683	0.158256	-3.2943	0.368883	20.0102	2.03656e-08	1.27194e-06	9.81035	down
228854_at	AI492388	AI492388	---	---	5.65846	0.389331	8.95195	0.537942	-3.2935	0.664049	25.5088	3.92579e-05	0.000300877	9.80486	down
205112_at	NM_016341.1	NM 016341	PLCE1	phospholipase C, epsilon 1	4.72652	0.598897	8.01825	0.343945	-3.29172	0.690635	22.3289	8.96102e-05	0.000562406	9.79281	down
242638_at	AA045088	AA045088	LOC101928731	uncharacterized LOC101928731	3.0226	0.351336	6.30665	0.380883	-3.28404	0.518179	27.8194	7.63201e-07	1.64535e-05	9.74083	down
205529_s_at	NM_004349.1	NM 004349	RUNX1T1	runt-related transcription factor 1; translocated to, 1 (cyclin D-related)	5.41742	0.327045	8.68696	0.228709	-3.26954	0.399082	25.0505	1.49556e-08	1.00422e-06	9.64339	down
201540_at	NM_001449.1	NM 001449	FHL1	four and a half LIM domains 1	8.67565	0.313396	11.9427	0.253324	-3.26706	0.402977	26.8212	1.09264e-08	7.72422e-07	9.62682	down
213451_x_at	BE044614	BE044614	TNXA || TNXB	tenascin XA (pseudogene) || tenascin XB	6.01506	0.312647	9.28111	0.212348	-3.26605	0.377941	24.6502	6.28797e-09	5.25046e-07	9.62006	down
219197_s_at	AI424243	AI424243	SCUBE2	signal peptide, CUB domain, EGF-like 2	5.2455	0.405682	8.50241	0.277849	-3.25691	0.491709	24.7654	6.41197e-07	1.46307e-05	9.55933	down
209550_at	U35139.1	U35139	NDN	necdin, melanoma antigen (MAGE) family member	7.48518	0.25541	10.7413	0.094552	-3.25616	0.272349	17.7665	6.27336e-10	1.17541e-07	9.55438	down
237193_s_at	AI435590	AI435590	LOC101927668	uncharacterized LOC101927668	3.85351	0.435766	7.10602	0.452562	-3.2525	0.628255	27.96	1.71617e-05	0.000160645	9.53018	down
235228_at	AI376433	AI376433	CCDC85A	coiled-coil domain containing 85A	3.27098	0.53713	6.51936	0.49917	-3.24838	0.733267	27.8509	0.000132771	0.0007663	9.50298	down
223877_at	AF329839.1	AF329839	C1QTNF7	C1q and tumor necrosis factor related protein 7	3.62224	0.459056	6.86487	0.243107	-3.24263	0.519455	21.2802	3.22747e-06	4.76933e-05	9.46517	down
228882_at	AL042088	AL042088	TUB	tubby bipartite transcription factor	6.14775	0.271337	9.3839	0.265138	-3.23615	0.379371	27.9851	2.85405e-09	3.04512e-07	9.42276	down
204400_at	NM_005864.1	NM 005864	EFS	embryonal Fyn-associated substrate	5.86047	0.223146	9.09564	0.0994731	-3.23517	0.244313	19.3527	3.73021e-11	1.65726e-08	9.41633	down
205200_at	NM_003278.1	NM 003278	CLEC3B || EXOSC7	C-type lectin domain family 3, member B || exosome component 7	5.32508	0.359406	8.55386	0.240583	-3.22878	0.432496	24.4485	9.32978e-08	3.63199e-06	9.37475	down
233286_at	AK022258.1	AK022258	---	---	4.26465	0.219746	7.48989	0.175583	-3.22524	0.281279	26.6998	8.07513e-12	5.02971e-09	9.35177	down
202274_at	NM_001615.2	NM 001615	ACTG2	actin, gamma 2, smooth muscle, enteric	7.48398	0.23897	10.7029	0.520999	-3.21893	0.57319	19.6411	1.81389e-05	0.000167212	9.31096	down
242452_at	AI683911	AI683911	---	---	4.3373	0.357875	7.55365	0.189633	-3.21635	0.405013	21.2873	8.41747e-08	3.37372e-06	9.2943	down
214238_at	AI093572	AI093572	AC012065.7	---	5.88085	0.418843	9.08518	0.278658	-3.20433	0.50307	24.3633	1.29008e-06	2.40544e-05	9.21723	down
207977_s_at	NM_001937.2	NM 001937	DPT	dermatopontin	3.55114	0.405766	6.75058	0.188605	-3.19944	0.447457	19.7797	6.73566e-07	1.51296e-05	9.186	down
205253_at	NM_002585.1	NM 002585	PBX1	pre-B-cell leukemia homeobox 1	4.62024	0.589352	7.8181	0.180138	-3.19785	0.616267	16.5932	7.97961e-05	0.000516376	9.17593	down
212224_at	NM_000689.1	NM 000689	ALDH1A1	aldehyde dehydrogenase 1 family, member A1	8.07209	0.420991	11.2699	0.214034	-3.19785	0.472276	20.7841	1.1294e-06	2.1781e-05	9.17588	down
228635_at	AI640307	AI640307	PCDH10	protocadherin 10	3.07018	0.517124	6.25814	0.343329	-3.18797	0.620719	24.3342	2.83242e-05	0.000235319	9.11326	down
205528_s_at	X79990.1	X79990	RUNX1T1	runt-related transcription factor 1; translocated to, 1 (cyclin D-related)	4.59371	0.179415	7.7813	0.179188	-3.18759	0.25357	28	4.93838e-13	5.42248e-10	9.11087	down
203699_s_at	U53506.1	U53506	DIO2	deiodinase, iodothyronine, type II	3.52509	0.299292	6.71227	0.686108	-3.18718	0.748545	19.1418	0.000419201	0.00191457	9.10829	down
205110_s_at	NM_004114.1	NM 004114	FGF13	fibroblast growth factor 13	6.2607	0.297211	9.4431	0.21207	-3.1824	0.365114	25.3211	4.26913e-09	4.01577e-07	9.07819	down
211562_s_at	BC001755.1	BC001755	LMOD1	leiomodin 1 (smooth muscle)	3.93805	0.276231	7.11939	0.33642	-3.18134	0.435295	26.9782	7.36846e-08	3.10445e-06	9.07149	down
217220_at	AL050153.1	AL050153	LOC100287387	uncharacterized LOC100287387	3.02188	0.2546	6.1915	0.218125	-3.16962	0.33526	27.3562	4.10806e-10	8.45307e-08	8.99812	down
215311_at	AL109696.1	AL109696	NTRK3	neurotrophic tyrosine kinase, receptor, type 3	3.29921	0.283918	6.46706	0.221525	-3.16785	0.360115	26.4366	2.4707e-09	2.83283e-07	8.98705	down
228964_at	AI692659	AI692659	PRDM1	PR domain containing 1, with ZNF domain	7.15576	0.261877	10.3219	0.185771	-3.1661	0.321077	25.2431	3.84791e-10	8.28774e-08	8.97619	down
217617_at	AW451711	AW451711	---	---	5.92272	0.405946	9.08827	0.318437	-3.16556	0.51594	26.4974	1.60363e-06	2.8083e-05	8.97279	down
229578_at	AA716165	AA716165	JPH2	junctophilin 2	3.39774	0.328038	6.56006	0.31913	-3.16232	0.45766	27.9788	1.65053e-07	5.58696e-06	8.95269	down
222161_at	AJ012370.1	AJ012370	NAALAD2	N-acetylated alpha-linked acidic dipeptidase 2	4.46217	0.502003	7.62129	0.243129	-3.15913	0.55778	20.2252	1.46336e-05	0.000142238	8.93289	down
229266_at	AI138603	AI138603	SHISA6	shisa family member 6	3.72907	0.349623	6.88545	0.39135	-3.15638	0.524777	27.6515	1.84947e-06	3.12256e-05	8.9159	down
242025_at	AA808231	AA808231	---	---	5.04248	0.263867	8.19885	0.140332	-3.15637	0.298863	21.3329	6.21615e-10	1.17424e-07	8.91585	down
202036_s_at	AF017987.1	AF017987	SFRP1	secreted frizzled-related protein 1	6.17297	0.505402	9.3286	0.473881	-3.15562	0.692816	27.8847	9.43721e-05	0.00058591	8.91121	down
205405_at	NM_003966.1	NM 003966	SEMA5A	sema domain, seven thrombospondin repeats (type 1 and type 1-like), transmembrane domain (TM) and short cytoplasmic domain, (semaphorin) 5A	5.10634	0.471045	8.2488	0.168464	-3.14246	0.500263	17.5237	7.19833e-06	8.44237e-05	8.83031	down
236081_at	AI929792	AI929792	SNCA	synuclein, alpha (non A4 component of amyloid precursor)	3.05683	0.400127	6.19394	0.245433	-3.13712	0.469403	23.2285	7.702e-07	1.6518e-05	8.79763	down
223623_at	AF325503.1	AF325503	C2orf40	chromosome 2 open reading frame 40	4.67561	0.727048	7.81024	0.531295	-3.13463	0.900484	25.6344	0.00180512	0.00608021	8.78252	down
211737_x_at	BC005916.1	BC005916	PTN	pleiotrophin	7.01834	0.515704	10.1525	0.174445	-3.13412	0.544409	17.1625	2.23955e-05	0.000197523	8.77941	down
228368_at	AI936560	AI936560	ARHGAP20	Rho GTPase activating protein 20	5.14627	0.156059	8.27649	0.265543	-3.13022	0.308006	22.6401	6.65151e-10	1.2344e-07	8.75568	down
209651_at	BC001830.1	BC001830	TGFB1I1	transforming growth factor beta 1 induced transcript 1	7.30997	0.224023	10.4384	0.216218	-3.12839	0.311347	27.9649	8.77787e-11	3.06507e-08	8.74459	down
213131_at	R38389	R38389	OLFM1	olfactomedin 1	4.49794	0.37469	7.62335	0.383957	-3.12541	0.536484	27.9833	2.93444e-06	4.41947e-05	8.72652	down
205683_x_at	NM_003294.2	NM 003294	TPSAB1	tryptase alpha/beta 1	4.69846	0.326168	7.82241	0.457206	-3.12395	0.561625	25.3185	8.39459e-06	9.46486e-05	8.71771	down
236277_at	H23551	H23551	AF070581	Homo sapiens primary neuroblastoma cDNA, clone:Nbla04246, full insert sequence.	5.00137	0.485905	8.12173	0.263645	-3.12036	0.552823	21.5857	1.20452e-05	0.000123539	8.69607	down
228750_at	AI693516	AI693516	---	---	5.81901	0.302304	8.93766	0.263839	-3.11866	0.401247	27.4969	2.06023e-08	1.28324e-06	8.68579	down
238835_at	AV707318	AV707318	AVPR1A	arginine vasopressin receptor 1A	5.63579	0.291341	8.75395	0.188869	-3.11816	0.347205	24.001	3.84014e-09	3.81465e-07	8.68279	down
208096_s_at	NM_030820.1	NM 030820	COL21A1	collagen, type XXI, alpha 1	6.12092	0.502824	9.23187	0.350093	-3.11094	0.612696	24.9907	3.05368e-05	0.000249115	8.63947	down
204041_at	NM_000898.1	NM 000898	MAOB	monoamine oxidase B	7.53911	0.448984	10.6494	0.185855	-3.11029	0.485931	18.661	4.22209e-06	5.77462e-05	8.63555	down
1559477_s_at	AL832770.1	AL832770	MEIS1	Meis homeobox 1	6.4217	0.470432	9.52979	0.0960771	-3.10809	0.480142	15.1659	9.96409e-06	0.000107255	8.62238	down
204916_at	NM_005855.1	NM 005855	RAMP1	receptor (G protein-coupled) activity modifying protein 1	6.69837	0.205067	9.80571	0.187462	-3.10734	0.277839	27.7774	8.5237e-12	5.1694e-09	8.61791	down
219855_at	NM_018159.1	NM 018159	NUDT11	nudix (nucleoside diphosphate linked moiety X)-type motif 11	4.37866	0.39059	7.48346	0.114125	-3.10481	0.406921	16.3731	8.7978e-07	1.82005e-05	8.6028	down
232716_at	AU146685	AU146685	---	---	4.51681	0.384082	7.61798	0.182932	-3.10117	0.425421	20.0408	4.69516e-07	1.16647e-05	8.58114	down
212253_x_at	BG253119	BG253119	DST	dystonin	5.76745	0.630598	8.86795	0.238999	-3.1005	0.67437	17.9407	0.000225183	0.00116856	8.57715	down
205158_at	NM_002937.1	NM 002937	RNASE4	ribonuclease, RNase A family, 4	6.71681	0.512891	9.81399	0.277356	-3.09718	0.583081	21.543	2.65617e-05	0.000224228	8.55743	down
206128_at	AI264306	AI264306	ADRA2C	adrenoceptor alpha 2C	5.26066	0.222218	8.35685	0.152844	-3.09619	0.269707	24.8239	2.02139e-11	1.05875e-08	8.5516	down
220014_at	NM_016644.1	NM 016644	PRR16	proline rich 16	4.19282	0.330935	7.28233	0.264432	-3.08952	0.423606	26.7001	8.14776e-08	3.33404e-06	8.51212	down
209829_at	AB002384.1	AB002384	FAM65B	family with sequence similarity 65, member B	4.67718	0.483396	7.76356	0.258026	-3.08638	0.54795	21.3787	1.28235e-05	0.000129335	8.49365	down
218162_at	NM_020190.1	NM 020190	OLFML3	olfactomedin-like 3	7.73539	0.32599	10.8191	0.142567	-3.08375	0.355802	19.1664	4.66305e-08	2.26424e-06	8.47817	down
225817_at	AB051536.1	AB051536	CGNL1 || LOC101930344 || LOC101930349	cingulin-like 1 || uncharacterized LOC101930344 || uncharacterized LOC101930349	7.12819	0.341636	10.2105	0.23211	-3.08227	0.413026	24.6545	8.90271e-08	3.51322e-06	8.46947	down
218934_s_at	NM_014424.1	NM 014424	HSPB7	heat shock 27kDa protein family, member 7 (cardiovascular)	4.11624	0.335797	7.19821	0.309081	-3.08197	0.456389	27.8097	2.56418e-07	7.57617e-06	8.4677	down
225345_s_at	AU155376	AU155376	FBXO32	F-box protein 32	4.64181	0.39871	7.72311	0.370154	-3.0813	0.544043	27.8468	4.62797e-06	6.18655e-05	8.46376	down
229459_at	AV723914	AV723914	FAM19A5	family with sequence similarity 19 (chemokine (C-C motif)-like), member A5	4.81315	0.401277	7.89261	0.157393	-3.07945	0.43104	18.208	1.10425e-06	2.14393e-05	8.45294	down
206067_s_at	NM_024426.1	NM 024426	WT1	Wilms tumor 1	7.90552	0.48785	10.9785	0.217043	-3.07298	0.533953	19.3332	1.41738e-05	0.000139	8.41507	down
202037_s_at	NM_003012.2	NM 003012	SFRP1	secreted frizzled-related protein 1	7.58661	0.435743	10.6584	0.438996	-3.07181	0.618538	27.9985	3.042e-05	0.000248339	8.40826	down
1566163_at	AL832482.1	AL832482	---	---	3.0011	0.42909	6.07208	0.321035	-3.07097	0.535893	25.9341	4.99254e-06	6.52626e-05	8.4034	down
1562235_s_at	AL832146.1	AL832146	---	---	5.42617	0.451622	8.493	0.242395	-3.06683	0.51256	21.4479	5.62526e-06	7.06484e-05	8.37929	down
205908_s_at	NM_005014.1	NM 005014	OMD	osteomodulin	3.38488	0.500799	6.44416	0.403618	-3.05928	0.643201	26.7908	5.96809e-05	0.000414529	8.33554	down
203373_at	NM_003877.1	NM 003877	SOCS2	suppressor of cytokine signaling 2	7.80857	0.252241	10.8669	0.110176	-3.05837	0.275253	19.1544	8.57251e-10	1.45139e-07	8.33031	down
204069_at	NM_002398.1	NM 002398	MEIS1	Meis homeobox 1	7.76671	0.505365	10.8216	0.370977	-3.05489	0.626911	25.6929	4.83937e-05	0.000353385	8.31024	down
203700_s_at	NM_013989.1	NM 013989	DIO2	deiodinase, iodothyronine, type II	4.56519	0.255122	7.61769	0.506217	-3.05249	0.566871	20.6808	2.55616e-05	0.000217699	8.29645	down
229281_at	N51682	N51682	NPAS3	neuronal PAS domain protein 3	4.74285	0.744666	7.77912	0.285822	-3.03627	0.797636	18.0374	0.00128822	0.00461357	8.20368	down
241780_at	AI040305	AI040305	---	---	3.4724	0.413011	6.5055	0.213898	-3.0331	0.465114	21.0061	1.84324e-06	3.11433e-05	8.18568	down
231773_at	BF002046	BF002046	ANGPTL1	angiopoietin-like 1	3.98154	0.417538	7.01334	0.61583	-3.0318	0.744032	24.626	0.000418557	0.00191201	8.17832	down
227629_at	AA843963	AA843963	PRLR	prolactin receptor	6.87672	0.641282	9.90682	0.373232	-3.0301	0.741987	22.5083	0.00047337	0.00209593	8.16866	down
227282_at	AB037734.1	AB037734	PCDH19	protocadherin 19	4.35543	0.61142	7.37941	0.238459	-3.02399	0.656275	18.1627	0.000213803	0.00112013	8.13412	down
204442_x_at	NM_003573.1	NM 003573	LTBP4	latent transforming growth factor beta binding protein 4	6.23513	0.180389	9.25615	0.25308	-3.02102	0.310789	25.3069	5.00967e-10	9.81548e-08	8.11741	down
229127_at	BF195118	BF195118	JAM2	junctional adhesion molecule 2	5.38011	0.212322	8.4004	0.20583	-3.02029	0.295714	27.973	6.08889e-11	2.37838e-08	8.11333	down
205991_s_at	NM_006902.2	NM 006902	PRRX1	paired related homeobox 1	6.065	0.156938	9.08315	0.124913	-3.01816	0.200581	26.6582	1.51113e-14	6.63557e-11	8.10131	down
211276_at	AF063606.1	AF063606	TCEAL2	transcription elongation factor A (SII)-like 2	5.33249	0.611325	8.34377	0.460221	-3.01128	0.765194	26.011	0.000552965	0.002374	8.06279	down
219368_at	NM_021963.1	NM 021963	NAP1L2	nucleosome assembly protein 1-like 2	4.64936	0.446884	7.6606	0.402616	-3.01123	0.601502	27.7007	2.80316e-05	0.000233657	8.06254	down
208335_s_at	NM_002036.1	NM 002036	ACKR1	atypical chemokine receptor 1 (Duffy blood group)	4.12674	0.399852	7.13761	0.240202	-3.01087	0.466453	22.9402	1.39721e-06	2.53146e-05	8.06053	down
227148_at	AI913749	AI913749	PLEKHH2	pleckstrin homology domain containing, family H (with MyTH4 domain) member 2	6.8308	0.466947	9.83798	0.235624	-3.00718	0.523028	20.6954	1.10559e-05	0.000115763	8.03994	down
232852_at	AK024979.1	AK024979	---	---	5.47241	0.20605	8.47914	0.139233	-3.00674	0.248682	24.5793	7.71814e-12	4.9409e-09	8.03744	down
231859_at	AK025915.1	AK025915	C14orf132	chromosome 14 open reading frame 132	3.87037	0.507769	6.87125	0.210358	-3.00087	0.549618	18.668	3.05693e-05	0.000249119	8.00485	down
221583_s_at	AI129381	AI129381	KCNMA1	potassium large conductance calcium-activated channel, subfamily M, alpha member 1	3.47168	0.422382	6.47111	0.296671	-2.99943	0.516159	25.1095	4.57593e-06	6.13835e-05	7.99686	down
205471_s_at	AW772082	AW772082	DACH1	dachshund family transcription factor 1	5.01157	0.328021	8.00649	0.177116	-2.99491	0.372784	21.5239	6.44391e-08	2.86539e-06	7.97185	down
1556364_at	AK057923.1	AK057923	ADAMTS9-AS2	ADAMTS9 antisense RNA 2	6.73053	0.28842	9.72529	0.33846	-2.99476	0.444682	27.3127	2.95102e-07	8.3962e-06	7.97101	down
226197_at	AW173504	AW173504	AR	androgen receptor	6.81663	0.228292	9.81026	0.182113	-2.99363	0.292031	26.6823	9.483e-11	3.2139e-08	7.96475	down
222101_s_at	BF222893	BF222893	DCHS1	dachsous cadherin-related 1	6.79654	0.100892	9.79005	0.138235	-2.9935	0.171137	25.6185	9.23001e-16	1.06357e-11	7.96405	down
227929_at	AU151342	AU151342	LIN7A	lin-7 homolog A (C. elegans)	5.34244	0.315713	8.33328	0.300482	-2.99085	0.435849	27.9318	1.88533e-07	6.07682e-06	7.94941	down
234104_at	AU145431	AU145431	---	---	3.43199	0.365892	6.42235	0.263708	-2.99037	0.45102	25.454	5.49812e-07	1.31173e-05	7.94675	down
243278_at	AW291402	AW291402	FOXP2	forkhead box P2	4.02448	0.556313	7.01187	0.484585	-2.98739	0.737771	27.4829	0.00037843	0.00177046	7.93039	down
241672_at	BG413606	BG413606	SERTM1	serine-rich and transmembrane domain containing 1	4.33866	0.453801	7.32522	0.32238	-2.98656	0.556654	25.2623	1.40616e-05	0.000138193	7.9258	down
232204_at	AF208502.1	AF208502	EBF1	early B-cell factor 1	5.63774	0.315527	8.62366	0.19352	-2.98592	0.370145	23.227	3.45968e-08	1.88428e-06	7.92231	down
235538_at	T96989	T96989	---	---	6.09191	0.289666	9.07549	0.15968	-2.98358	0.330763	21.7894	8.27905e-09	6.31784e-07	7.90948	down
242599_at	W86864	W86864	---	---	3.04791	0.418678	6.02963	0.14707	-2.98172	0.443757	17.4032	3.18591e-06	4.72832e-05	7.89925	down
209505_at	AI951185	AI951185	NR2F1	nuclear receptor subfamily 2, group F, member 1	6.6731	0.371647	9.65082	0.262886	-2.97771	0.455225	25.2047	7.19767e-07	1.57828e-05	7.87737	down
213169_at	BG109855	BG109855	SEMA5A	sema domain, seven thrombospondin repeats (type 1 and type 1-like), transmembrane domain (TM) and short cytoplasmic domain, (semaphorin) 5A	6.18649	0.367789	9.15496	0.124476	-2.96848	0.388282	17.1657	6.32279e-07	1.45135e-05	7.82709	down
220751_s_at	NM_016348.1	NM 016348	FAXDC2	fatty acid hydroxylase domain containing 2	5.17204	0.485306	8.13948	0.275667	-2.96744	0.558134	22.1825	2.39192e-05	0.000207641	7.82146	down
211813_x_at	AF138303.1	AF138303	DCN	decorin	10.212	0.263264	13.1741	0.21925	-2.96201	0.342606	27.1125	2.82369e-09	3.04087e-07	7.79211	down
209866_s_at	R50822	R50822	LPHN3	latrophilin 3	3.55931	0.423741	6.5189	0.228159	-2.95959	0.481262	21.4883	3.81433e-06	5.36006e-05	7.77902	down
1556474_a_at	AK095698.1	AK095698	FLJ38379	uncharacterized FLJ38379	4.09154	0.514804	7.04414	0.327072	-2.95261	0.609917	23.7187	6.40813e-05	0.00043667	7.74146	down
208606_s_at	NM_030761.1	NM 030761	WNT4	wingless-type MMTV integration site family, member 4	4.05591	0.433541	7.0066	0.309145	-2.95069	0.532474	25.3124	8.86525e-06	9.84257e-05	7.73118	down
1563841_at	AL832549.1	AL832549	---	---	4.76193	0.351025	7.71212	0.247651	-2.95019	0.429593	25.1695	3.25397e-07	9.03505e-06	7.72851	down
225381_at	AW162210	AW162210	MIR100HG	mir-100-let-7a-2 cluster host gene (non-protein coding)	7.41254	0.309214	10.3609	0.186314	-2.94832	0.361007	22.9817	3.02188e-08	1.71533e-06	7.71852	down
207134_x_at	NM_024164.2	NM 024164	TPSB2	tryptase beta 2 (gene/pseudogene)	4.77644	0.34611	7.7208	0.461107	-2.94436	0.576552	25.9744	2.54237e-05	0.000216925	7.69732	down
211602_s_at	U31110.1	U31110	TRPC1	transient receptor potential cation channel, subfamily C, member 1	3.86802	0.319609	6.81121	0.232605	-2.94319	0.395291	25.5815	7.33343e-08	3.10103e-06	7.69109	down
223392_s_at	BF510588	BF510588	TSHZ3	teashirt zinc finger homeobox 3	6.28065	0.12784	9.21678	0.206989	-2.93613	0.243285	23.3239	1.63435e-11	9.18667e-09	7.65356	down
216474_x_at	AF206667.1	AF206667	TPSAB1 || TPSB2	tryptase alpha/beta 1 || tryptase beta 2 (gene/pseudogene)	5.1494	0.262147	8.08509	0.346299	-2.93569	0.434332	26.0788	3.52273e-07	9.57368e-06	7.65122	down
1556209_at	CA447397	CA447397	CLEC2B	C-type lectin domain family 2, member B	3.59923	0.483967	6.53228	0.244431	-2.93304	0.542191	20.706	2.40418e-05	0.000208218	7.6372	down
231240_at	AI038059	AI038059	DIO2	deiodinase, iodothyronine, type II	4.97336	0.133134	7.90163	0.580569	-2.92827	0.595638	15.4684	0.000170683	0.000933674	7.61198	down
1561956_at	AF085947.1	AF085947	---	---	4.87022	0.421208	7.79817	0.256802	-2.92795	0.493319	23.1444	4.62175e-06	6.18183e-05	7.61027	down
244370_at	AI743137	AI743137	KIAA2022	KIAA2022	3.67353	0.635971	6.59693	0.259952	-2.9234	0.687048	18.5511	0.000448688	0.00201608	7.58631	down
1560813_at	BF692592	BF692592	---	---	5.09461	0.433159	8.01629	0.14258	-2.92168	0.456022	16.9985	6.50622e-06	7.87926e-05	7.57727	down
211549_s_at	U63296.1	U63296	HPGD	hydroxyprostaglandin dehydrogenase 15-(NAD)	3.32076	0.437955	6.2415	0.223604	-2.92074	0.491735	20.8345	6.99928e-06	8.30201e-05	7.57232	down
209955_s_at	U76833.1	U76833	FAP	fibroblast activation protein, alpha	6.04548	0.460427	8.96547	0.199215	-2.91999	0.501677	19.0643	1.29968e-05	0.000130512	7.56839	down
205044_at	NM_014211.1	NM 014211	GABRP	gamma-aminobutyric acid (GABA) A receptor, pi	6.97653	0.362697	9.89487	0.34452	-2.91834	0.500243	27.9263	2.89258e-06	4.37993e-05	7.55978	down
230666_at	AA622837	AA622837	HOXA11-AS	HOXA11 antisense RNA	3.96828	0.221904	6.88456	0.223076	-2.91628	0.31465	27.9992	5.01204e-10	9.81548e-08	7.54899	down
1559315_s_at	AK054607.1	AK054607	SOCS2-AS1	SOCS2 antisense RNA 1	3.27638	0.352679	6.19021	0.249556	-2.91382	0.432042	25.2094	4.35943e-07	1.10828e-05	7.53613	down
217023_x_at	AF099143	AF099143	TPSAB1 || TPSB2	tryptase alpha/beta 1 || tryptase beta 2 (gene/pseudogene)	4.54048	0.303985	7.4531	0.395095	-2.91262	0.498504	26.274	3.55289e-06	5.10156e-05	7.52987	down
233675_s_at	AL122103.1	AL122103	TPTE2P6	transmembrane phosphoinositide 3-phosphatase and tensin homolog 2 pseudogene 6	3.83763	0.343275	6.74479	0.426677	-2.90716	0.547623	26.7724	1.36439e-05	0.000135067	7.50141	down
222450_at	AL035541	AL035541	PMEPA1	prostate transmembrane protein, androgen induced 1	7.44855	0.357619	10.3532	0.211902	-2.90464	0.415685	22.7519	4.27881e-07	1.09202e-05	7.4883	down
201150_s_at	NM_000362.2	NM 000362	TIMP3	TIMP metallopeptidase inhibitor 3	8.58413	0.263462	11.4859	0.348807	-2.90178	0.437125	26.0517	4.7957e-07	1.1806e-05	7.47349	down
223987_at	AF332891.1	AF332891	CHRDL2	chordin-like 2	3.36701	0.269844	6.26199	0.467914	-2.89498	0.540148	22.3847	2.09495e-05	0.000187861	7.43833	down
242680_at	AW242409	AW242409	AVPR1A	arginine vasopressin receptor 1A	6.63989	0.21457	9.53454	0.183683	-2.89464	0.282453	27.3498	7.25536e-11	2.7411e-08	7.4366	down
228108_at	AW274846	AW274846	PPM1L	protein phosphatase, Mg2+/Mn2+ dependent, 1L	5.46369	0.336908	8.35581	0.175485	-2.89213	0.379871	21.0758	1.76275e-07	5.82643e-06	7.42365	down
228233_at	AI824037	AI824037	FREM1	FRAS1 related extracellular matrix 1	5.08611	0.471332	7.97721	0.261017	-2.8911	0.538779	21.8488	2.23116e-05	0.000196858	7.41835	down
230158_at	AA758751	AA758751	DPY19L2	dpy-19-like 2 (C. elegans)	5.12372	0.5953	8.00998	0.390506	-2.88626	0.711953	24.1663	0.000454683	0.0020335	7.3935	down
214279_s_at	W74452	W74452	NDRG2	NDRG family member 2	5.95236	0.220467	8.8386	0.273986	-2.88625	0.351673	26.7742	8.73453e-09	6.53558e-07	7.39345	down
234078_at	AU147035	AU147035	ADAMTS9-AS2	ADAMTS9 antisense RNA 2	3.18072	0.541504	6.06089	0.312356	-2.88017	0.625134	22.3879	0.000131592	0.000761604	7.36239	down
215768_at	AL049337.1	AL049337	---	---	4.22006	0.328311	7.09883	0.111839	-2.87877	0.346837	17.206	2.0163e-07	6.39169e-06	7.35523	down
1552774_a_at	NM_004277.1	NM 004277	SLC25A27	solute carrier family 25, member 27	4.44883	0.422283	7.32697	0.272053	-2.87814	0.50233	23.9136	6.73797e-06	8.08345e-05	7.35202	down
228235_at	BE048571	BE048571	MIR424 || MIR503HG	microRNA 424 || MIR503 host gene (non-protein coding)	6.01279	0.27396	8.88524	0.289163	-2.87245	0.398333	27.9187	7.67136e-08	3.20279e-06	7.32307	down
216850_at	AF319523.1	AF319523	IPW || LOC101930404 || PWARSN || SNORD107 || SNORD115-13 || SNORD115-26 || SNORD115-7 || SNORD116-22 || SNORD116-28 || SNORD116-4 || SNRPN || SNURF	imprinted in Prader-Willi syndrome (non-protein coding) || uncharacterized LOC101930404 || Prader Willi/Angelman region RNA, SNRPN neighbor || small nucleolar RNA, C/D box 107 || small nucleolar RNA, C/D box 115-13 || small nucleolar RNA, C/D box 115-26 || small nucleolar RNA, C/D box 115-7 || small nucleolar RNA, C/D box 116-22 || small nucleolar RNA, C/D box 116-28 || small nucleolar RNA, C/D b…	3.85388	0.524776	6.72507	0.169899	-2.8712	0.551593	16.903	7.2791e-05	0.000480917	7.31671	down
238178_at	BF110268	BF110268	---	---	4.07858	0.434819	6.94816	0.317886	-2.86958	0.538627	25.6401	1.48047e-05	0.000143357	7.30854	down
232099_at	AB046841.1	AB046841	PCDHB16	protocadherin beta 16	5.30051	0.485119	8.16619	0.213416	-2.86568	0.529988	19.2233	3.10392e-05	0.000251991	7.28878	down
241505_at	BF513468	BF513468	---	---	4.08082	0.463573	6.94604	0.337639	-2.86523	0.573498	25.5915	3.53977e-05	0.000277663	7.28652	down
227758_at	AW294092	AW294092	RERG	RAS-like, estrogen-regulated, growth inhibitor	6.51734	0.246905	9.37627	0.418196	-2.85894	0.485644	22.7027	5.60424e-06	7.04996e-05	7.2548	down
223629_at	BC001186.1	BC001186	PCDHB5	protocadherin beta 5	4.36818	0.578892	7.22534	0.103413	-2.85716	0.588056	14.8926	0.000212748	0.00111617	7.24588	down
211896_s_at	AF138302.1	AF138302	DCN	decorin	10.1753	0.235668	13.0306	0.187234	-2.85527	0.300992	26.6384	4.96109e-10	9.81548e-08	7.23639	down
244655_at	W68045	W68045	LOC100507311	uncharacterized LOC100507311	6.41935	0.405849	9.27139	0.160547	-2.85204	0.43645	18.2769	3.56249e-06	5.10579e-05	7.2202	down
203604_at	N38750	N38750	ZNF516	zinc finger protein 516	6.87998	0.335744	9.73189	0.141898	-2.85191	0.364498	18.8468	2.45925e-07	7.32797e-06	7.21958	down
229308_at	AW273796	AW273796	ANKRD29	ankyrin repeat domain 29	5.10638	0.397737	7.95805	0.396092	-2.85167	0.561323	27.9995	2.22704e-05	0.00019678	7.21834	down
229273_at	AU152837	AU152837	SALL1	spalt-like transcription factor 1	6.80958	0.711329	9.65674	0.119931	-2.84716	0.721368	14.7953	0.00132345	0.0047192	7.1958	down
1565639_a_at	AL833462.1	AL833462	PMP22	peripheral myelin protein 22	4.63071	0.377488	7.47783	0.170188	-2.84711	0.414079	19.4655	1.28913e-06	2.40544e-05	7.19559	down
202450_s_at	NM_000396.1	NM 000396	CTSK	cathepsin K	8.44978	0.152874	11.2961	0.110843	-2.84632	0.18883	25.5326	3.20346e-14	9.22838e-11	7.19163	down
1568648_a_at	AI675849	AI675849	LOC100505851	uncharacterized LOC100505851	3.46605	0.456871	6.311	0.213139	-2.84495	0.504142	19.8183	1.6518e-05	0.000156206	7.18482	down
243957_at	AI760978	AI760978	LOC100128108	uncharacterized LOC100128108	3.86002	0.336241	6.70123	0.181542	-2.84121	0.382119	21.523	2.23427e-07	6.79299e-06	7.16621	down
244884_at	AA045368	AA045368	AC141928.1	---	3.20538	0.346671	6.0462	0.179622	-2.84082	0.390442	21.0116	3.6281e-07	9.77931e-06	7.16426	down
227233_at	AU147132	AU147132	TSPAN2	tetraspanin 2	3.73754	0.377473	6.57798	0.471667	-2.84044	0.604116	26.7168	6.94875e-05	0.000464176	7.1624	down
238458_at	AI868167	AI868167	MICU3	mitochondrial calcium uptake family, member 3	5.89411	0.337251	8.73089	0.130286	-2.83678	0.361542	18.0877	3.1221e-07	8.76279e-06	7.14424	down
210880_s_at	AB001467.1	AB001467	EFS	embryonal Fyn-associated substrate	4.38092	0.310608	7.2173	0.194078	-2.83638	0.366256	23.4858	6.46791e-08	2.86539e-06	7.14225	down
213247_at	AA716107	AA716107	SVEP1	sushi, von Willebrand factor type A, EGF and pentraxin domain containing 1	4.34588	0.394355	7.18187	0.184927	-2.83599	0.435562	19.8732	2.4741e-06	3.86564e-05	7.14032	down
240317_at	BE222389	BE222389	PCDHB4	protocadherin beta 4	4.88851	0.301668	7.71667	0.15756	-2.82816	0.340336	21.1091	4.28157e-08	2.16388e-06	7.10166	down
1563386_at	AL079282.1	AL079282	---	---	4.6674	0.729514	7.48991	0.345526	-2.82251	0.807204	19.9804	0.00227529	0.00733992	7.0739	down
227875_at	AB037730.1	AB037730	KLHL13	kelch-like family member 13	6.80117	0.380808	9.62308	0.131278	-2.82191	0.402801	17.2812	1.9306e-06	3.21943e-05	7.07096	down
209616_s_at	S73751.1	S73751	CES1 || LOC100653057	carboxylesterase 1 || liver carboxylesterase 1-like	5.19858	0.80623	8.01736	0.33366	-2.81878	0.872546	18.659	0.00447977	0.012694	7.05565	down
225894_at	AL589603	AL589603	SYNPO2	synaptopodin 2	4.86226	0.433381	7.68058	0.309228	-2.81832	0.532392	25.3209	1.6799e-05	0.000158085	7.0534	down
1555724_s_at	BC010946.1	BC010946	TAGLN	transgelin	9.37396	0.299679	12.1895	0.331834	-2.8155	0.447125	27.7141	8.64834e-07	1.79882e-05	7.03963	down
212419_at	AA131324	AA131324	ZCCHC24	zinc finger, CCHC domain containing 24	6.88229	0.170415	9.6968	0.128257	-2.81451	0.213287	26.0075	4.94108e-13	5.42248e-10	7.03478	down
243502_at	BF035598	BF035598	GJC1	gap junction protein, gamma 1, 45kDa	3.50967	0.545764	6.32155	0.259526	-2.81188	0.604328	20.0235	0.000152862	0.000856307	7.02201	down
1560652_at	AL832136.1	AL832136	RP6-24A23.7	---	3.90088	0.235152	6.70819	0.335367	-2.8073	0.409594	25.0864	3.42346e-07	9.37314e-06	6.99975	down
1556402_at	CA425190	CA425190	---	---	3.65856	0.450803	6.46473	0.370291	-2.80617	0.583385	26.982	5.08134e-05	0.000366869	6.99424	down
202283_at	NM_002615.1	NM 002615	SERPINF1	serpin peptidase inhibitor, clade F (alpha-2 antiplasmin, pigment epithelium derived factor), member 1	8.80746	0.243489	11.612	0.228604	-2.80453	0.333986	27.8893	4.04142e-09	3.91432e-07	6.9863	down
243077_at	AW664702	AW664702	FLJ16734	uncharacterized LOC641928	5.19324	0.306686	7.9972	0.314837	-2.80396	0.439521	27.9808	6.65205e-07	1.50297e-05	6.98355	down
203666_at	NM_000609.1	NM 000609	CXCL12	chemokine (C-X-C motif) ligand 12	6.83914	0.220383	9.64177	0.240954	-2.80263	0.326539	27.7799	2.67427e-09	2.97735e-07	6.97712	down
219685_at	NM_021637.1	NM 021637	TMEM35	transmembrane protein 35	5.18903	0.383117	7.98923	0.283214	-2.8002	0.476434	25.7825	3.49044e-06	5.0433e-05	6.96537	down
209994_s_at	AF016535.1	AF016535	ABCB1 || ABCB4	ATP-binding cassette, sub-family B (MDR/TAP), member 1 || ATP-binding cassette, sub-family B (MDR/TAP), member 4	4.25629	0.368752	7.05617	0.175311	-2.79988	0.408304	20.021	1.1494e-06	2.20497e-05	6.96382	down
227719_at	AA934610	AA934610	SMAD9	SMAD family member 9	7.40283	0.457913	10.2018	0.213789	-2.79894	0.505362	19.8264	2.08291e-05	0.000186853	6.95929	down
238204_at	AI242160	AI242160	---	---	4.25565	0.21222	7.04889	0.518225	-2.79324	0.559995	18.5672	8.71992e-05	0.000551329	6.93184	down
208399_s_at	NM_000114.1	NM 000114	EDN3	endothelin 3	4.19659	0.497376	6.98919	0.428418	-2.7926	0.656449	27.3987	0.000219749	0.00114604	6.9288	down
1559255_a_at	AF087976.1	AF087976	---	---	4.0172	0.441797	6.80785	0.310322	-2.79064	0.539892	25.1101	2.37872e-05	0.000206868	6.91939	down
215164_at	AL049279.1	AL049279	---	---	5.31368	0.470202	8.09781	0.188409	-2.78412	0.506545	18.3826	2.98318e-05	0.000245187	6.88818	down
222760_at	BG290193	BG290193	ZNF703	zinc finger protein 703	5.7574	0.409936	8.54052	0.171598	-2.78311	0.444402	18.7601	5.47323e-06	6.94199e-05	6.88335	down
229797_at	AI636080	AI636080	MCOLN3	mucolipin 3	6.00062	0.450111	8.7831	0.305992	-2.78248	0.544271	24.6628	2.89631e-05	0.00023907	6.88035	down
205932_s_at	NM_002448.1	NM 002448	MSX1	msh homeobox 1	7.90891	0.668352	10.6904	0.258847	-2.78153	0.716726	18.1074	0.0010848	0.00403035	6.87579	down
220102_at	NM_023067.1	NM 023067	FOXL2	forkhead box L2	6.5883	0.400151	9.36836	0.207241	-2.78006	0.450633	21.0063	4.03054e-06	5.5755e-05	6.86881	down
230664_at	H09657	H09657	H2BFXP	H2B histone family, member X, pseudogene	3.84951	0.580748	6.62866	0.125689	-2.77915	0.594194	15.3087	0.000282613	0.00140157	6.86448	down
214071_at	AI082827	AI082827	GNAL	guanine nucleotide binding protein (G protein), alpha activating activity polypeptide, olfactory type	3.67745	0.345824	6.45644	0.232271	-2.77898	0.416586	24.4952	6.04408e-07	1.41103e-05	6.86369	down
208609_s_at	NM_019105.1	NM 019105	TNXA || TNXB	tenascin XA (pseudogene) || tenascin XB	5.50887	0.193776	8.28632	0.202635	-2.77745	0.280375	27.9442	1.20978e-10	3.92686e-08	6.8564	down
209993_at	AF016535.1	AF016535	ABCB1	ATP-binding cassette, sub-family B (MDR/TAP), member 1	4.67159	0.194566	7.44707	0.191646	-2.77549	0.2731	27.9936	6.74614e-11	2.59119e-08	6.84707	down
1559394_a_at	AA284248	AA284248	---	---	4.59663	0.415139	7.37182	0.221619	-2.77518	0.47059	21.3802	6.94564e-06	8.2595e-05	6.84563	down
225665_at	AI129320	AI129320	ZAK	sterile alpha motif and leucine zipper containing kinase AZK	9.18081	0.167427	11.951	0.193013	-2.77023	0.25551	27.4522	1.99427e-11	1.05875e-08	6.82217	down
203131_at	NM_006206.1	NM 006206	PDGFRA	platelet-derived growth factor receptor, alpha polypeptide	9.50521	0.245692	12.274	0.134848	-2.76878	0.280265	21.7328	1.70163e-09	2.22817e-07	6.81532	down
228821_at	AW004016	AW004016	ST6GAL2	ST6 beta-galactosamide alpha-2,6-sialyltranferase 2	4.67363	0.523427	7.442	0.302091	-2.76837	0.604346	22.3951	0.000140365	0.000800311	6.81339	down
237727_at	H20179	H20179	---	---	5.64318	0.285129	8.40822	0.275744	-2.76504	0.396652	27.9687	1.41082e-07	4.94883e-06	6.79765	down
1560023_x_at	AK094652.1	AK094652	---	---	3.28894	0.396281	6.05384	0.211772	-2.7649	0.449318	21.3933	3.85433e-06	5.4031e-05	6.79703	down
227061_at	AI088063	AI088063	LINC01279	long intergenic non-protein coding RNA 1279	5.64952	0.378241	8.41321	0.3748	-2.76369	0.532486	27.9977	1.64957e-05	0.000156166	6.7913	down
227386_s_at	N63821	N63821	TMEM200B	transmembrane protein 200B	6.74743	0.333493	9.50519	0.246976	-2.75776	0.414988	25.8055	4.9415e-07	1.20519e-05	6.76346	down
210875_s_at	U12170.1	U12170	LOC100996668 || ZEB1	uncharacterized LOC100996668 || zinc finger E-box binding homeobox 1	5.85748	0.301727	8.61402	0.19065	-2.75654	0.356913	23.6421	6.47777e-08	2.86539e-06	6.75773	down
205440_s_at	NM_000909.1	NM 000909	NPY1R	neuropeptide Y receptor Y1	3.5803	0.570385	6.33226	0.50728	-2.75196	0.763329	27.6237	0.00121505	0.00441161	6.73633	down
236396_at	AW051952	AW051952	LOC101927263	uncharacterized LOC101927263	5.76849	0.395805	8.51834	0.184106	-2.74985	0.436528	19.7871	3.96664e-06	5.51375e-05	6.72647	down
240450_at	BF061543	BF061543	---	---	3.70159	0.395647	6.44239	0.231597	-2.7408	0.458447	22.5861	4.601e-06	6.16185e-05	6.68443	down
238763_at	AI539118	AI539118	RBM20	RNA binding motif protein 20	3.98527	0.336468	6.72356	0.273099	-2.73829	0.433351	26.8634	9.38331e-07	1.89359e-05	6.67281	down
1557745_at	BE551038	BE551038	---	---	4.64729	0.37881	7.38349	0.508569	-2.7362	0.634145	25.8783	0.000206656	0.00108985	6.66313	down
232458_at	AU146808	AU146808	COL3A1	collagen, type III, alpha 1	7.70988	0.387994	10.44	0.197009	-2.73014	0.435146	20.7691	3.35673e-06	4.91011e-05	6.63521	down
218820_at	NM_020215.1	NM 020215	C14orf132	chromosome 14 open reading frame 132	6.82078	0.326808	9.54816	0.171816	-2.72739	0.369221	21.1899	2.72857e-07	7.96123e-06	6.62254	down
227762_at	AW244016	AW244016	---	---	5.42353	0.299408	8.15076	0.445767	-2.72723	0.536986	24.4958	3.2167e-05	0.00025857	6.62181	down
228640_at	BE644809	BE644809	PCDH7	protocadherin 7	7.6223	0.532564	10.3484	0.240444	-2.72614	0.584327	19.4798	0.000158668	0.000883036	6.61684	down
233365_at	AU147809	AU147809	---	---	4.77806	0.456543	7.49904	0.236432	-2.72097	0.514131	21.0055	3.01261e-05	0.000246606	6.59317	down
238484_s_at	AL566553	AL566553	SSBP2	single-stranded DNA binding protein 2	4.37102	0.330353	7.09183	0.317471	-2.72081	0.458171	27.9558	2.17342e-06	3.5027e-05	6.59242	down
232144_at	AV710542	AV710542	---	---	6.23916	0.35719	8.95989	0.268437	-2.72074	0.446815	25.9896	1.96019e-06	3.24064e-05	6.5921	down
230218_at	BF476403	BF476403	HIC1	hypermethylated in cancer 1	5.39538	0.204906	8.11515	0.192415	-2.71977	0.281087	27.8899	2.06268e-10	5.46397e-08	6.58769	down
239349_at	BE856929	BE856929	C1QTNF7	C1q and tumor necrosis factor related protein 7	5.46064	0.384649	8.17986	0.295623	-2.71922	0.485127	26.261	6.62555e-06	7.99436e-05	6.58518	down
213488_at	N73970	N73970	SNED1	sushi, nidogen and EGF-like domains 1	6.70852	0.286203	9.42414	0.266706	-2.71562	0.391209	27.8618	1.55454e-07	5.32331e-06	6.56878	down
239348_at	AI285970	AI285970	---	---	6.43313	0.28123	9.14446	0.256796	-2.71133	0.380834	27.7718	1.0009e-07	3.85732e-06	6.54923	down
203878_s_at	NM_005940.2	NM 005940	MMP11	matrix metallopeptidase 11 (stromelysin 3)	7.10628	0.227277	9.81699	0.421248	-2.71071	0.478649	21.514	1.16673e-05	0.000120306	6.54643	down
219872_at	NM_016613.1	NM 016613	FAM198B	family with sequence similarity 198, member B	5.28307	0.322266	7.99286	0.35741	-2.7098	0.481246	27.7053	5.14814e-06	6.66165e-05	6.54229	down
1557292_a_at	AW665790	AW665790	MCOLN3	mucolipin 3	4.28038	0.341407	6.98872	0.165036	-2.70835	0.379204	20.2041	6.04918e-07	1.41103e-05	6.53572	down
226834_at	BG112263	BG112263	CLMP	CXADR-like membrane protein	7.1495	0.334052	9.85775	0.128093	-2.70825	0.357769	18.0298	5.27923e-07	1.27132e-05	6.53529	down
1566482_at	AL833114.1	AL833114	RP11-305O6.3	---	4.17718	0.343429	6.88158	0.269553	-2.7044	0.436581	26.5039	1.37481e-06	2.51261e-05	6.51786	down
1556682_s_at	AF086391.1	AF086391	---	---	4.77889	0.346561	7.48255	0.226906	-2.70365	0.414235	24.1397	9.20272e-07	1.86695e-05	6.51448	down
209447_at	AF043290.1	AF043290	SYNE1	spectrin repeat containing, nuclear envelope 1	6.64508	0.319033	9.3476	0.149892	-2.70251	0.352491	19.8936	2.3145e-07	6.99998e-06	6.50935	down
218087_s_at	NM_015385.1	NM 015385	SORBS1	sorbin and SH3 domain containing 1	6.4419	0.223989	9.14069	0.396732	-2.69879	0.455596	22.1019	5.71728e-06	7.15827e-05	6.49256	down
234269_at	AK000019.1	AK000019	---	---	3.99107	0.296115	6.68934	0.186187	-2.69827	0.349785	23.5734	6.74328e-08	2.94082e-06	6.49023	down
1554007_at	BC036488.1	BC036488	---	---	7.43641	0.302635	10.1343	0.433986	-2.6979	0.529086	25.0119	2.8803e-05	0.00023809	6.48857	down
227662_at	AA541622	AA541622	SYNPO2	synaptopodin 2	8.10877	0.376727	10.7989	0.273675	-2.69013	0.465641	25.5577	4.66933e-06	6.22379e-05	6.4537	down
202768_at	NM_006732.1	NM 006732	FOSB	FBJ murine osteosarcoma viral oncogene homolog B	5.94165	0.601031	8.62851	0.664018	-2.68686	0.895633	27.7264	0.00565202	0.0153422	6.43911	down
227488_at	AV728999	AV728999	MIR424 || MIR503 || MIR503HG	microRNA 424 || microRNA 503 || MIR503 host gene (non-protein coding)	5.65922	0.318495	8.33668	0.27563	-2.67746	0.421201	27.4347	7.72928e-07	1.65547e-05	6.39727	down
233386_at	AK022037.1	AK022037	---	---	4.0068	0.402242	6.68352	0.263425	-2.67672	0.480824	24.143	9.76835e-06	0.000105605	6.394	down
221234_s_at	NM_021813.1	NM 021813	BACH2	BTB and CNC homology 1, basic leucine zipper transcription factor 2	4.64769	0.194951	7.32073	0.276737	-2.67304	0.338511	25.1496	2.85422e-08	1.65272e-06	6.37772	down
228082_at	BF056275	BF056275	CLMP	CXADR-like membrane protein	5.28679	0.400516	7.95806	0.178728	-2.67127	0.438585	19.3631	6.82949e-06	8.15927e-05	6.36989	down
237094_at	AI953086	AI953086	FAM19A5	family with sequence similarity 19 (chemokine (C-C motif)-like), member A5	4.03026	0.427919	6.6979	0.125175	-2.66763	0.445851	16.3785	1.73301e-05	0.000161696	6.35386	down
1558019_at	BC020911.1	BC020911	---	---	3.57626	0.418834	6.24211	0.471165	-2.66585	0.630411	27.6206	0.00023209	0.00119605	6.34601	down
205111_s_at	NM_016341.1	NM 016341	PLCE1	phospholipase C, epsilon 1	5.60378	0.42917	8.26941	0.370756	-2.66563	0.567139	27.4213	6.58952e-05	0.000445866	6.34505	down
206453_s_at	NM_016250.1	NM 016250	NDRG2	NDRG family member 2	7.53658	0.292748	10.1977	0.255329	-2.66117	0.388451	27.4922	2.11336e-07	6.54632e-06	6.32546	down
219213_at	NM_021219.1	NM 021219	JAM2	junctional adhesion molecule 2	5.96153	0.206578	8.61925	0.158436	-2.65772	0.260339	26.2363	1.24685e-10	3.95277e-08	6.31036	down
209465_x_at	AL565812	AL565812	PTN	pleiotrophin	6.65563	0.509778	9.31059	0.255499	-2.65496	0.570222	20.6161	0.000141583	0.000806258	6.2983	down
242396_at	AA195408	AA195408	NR2F2	nuclear receptor subfamily 2, group F, member 2	5.04274	0.530549	7.69649	0.224124	-2.65375	0.575945	18.8425	0.000195941	0.00104481	6.293	down
209365_s_at	U65932.1	U65932	ECM1	extracellular matrix protein 1	6.84047	0.204809	9.49306	0.37239	-2.65259	0.424995	21.7595	2.92556e-06	4.41536e-05	6.28797	down
212148_at	AL049381.1	AL049381	PBX1	pre-B-cell leukemia homeobox 1	8.57708	0.401776	11.2293	0.215077	-2.65221	0.455722	21.4149	8.25132e-06	9.34447e-05	6.28631	down
220272_at	NM_017637.1	NM 017637	BNC2	basonuclin 2	6.3898	0.308128	9.04096	0.255357	-2.65115	0.400188	27.0669	4.10118e-07	1.06918e-05	6.2817	down
206228_at	AW769732	AW769732	PAX2	paired box 2	4.93725	0.496259	7.58455	0.246739	-2.64731	0.554213	20.5231	0.000107769	0.000650229	6.26497	down
225809_at	AI659927	AI659927	PARM1	prostate androgen-regulated mucin-like protein 1	6.25016	0.426877	8.89557	0.176748	-2.64541	0.462021	18.6632	1.72893e-05	0.000161446	6.25673	down
205803_s_at	NM_003304.1	NM 003304	TRPC1	transient receptor potential cation channel, subfamily C, member 1	6.05517	0.283393	8.69833	0.250894	-2.64316	0.378496	27.5946	1.472e-07	5.1167e-06	6.247	down
229150_at	AI810764	AI810764	---	---	4.33203	0.64011	6.97286	0.154064	-2.64084	0.658389	15.6166	0.00105339	0.00393585	6.23693	down
1555233_at	BC025770.1	BC025770	RHOJ	ras homolog family member J	5.16243	0.250679	7.80167	0.164864	-2.63925	0.300034	24.2022	5.26171e-09	4.6639e-07	6.23007	down
235723_at	AA843242	AA843242	BNC2	basonuclin 2	5.43719	0.30906	8.07625	0.399769	-2.63906	0.505305	26.3304	1.80132e-05	0.000166319	6.22924	down
226047_at	N66571	N66571	MRVI1	murine retrovirus integration site 1 homolog	7.16726	0.212136	9.80496	0.303008	-2.6377	0.369885	25.0656	1.76126e-07	5.82643e-06	6.22339	down
230960_at	AI740721	AI740721	IGDCC3	immunoglobulin superfamily, DCC subclass, member 3	3.45173	0.358753	6.08719	0.162929	-2.63546	0.394017	19.5395	1.85678e-06	3.12802e-05	6.21373	down
236936_at	AI672386	AI672386	---	---	3.95328	0.413222	6.58608	0.324862	-2.6328	0.525631	26.5222	3.11592e-05	0.000252495	6.2023	down
236335_at	AW298375	AW298375	GUCY1A2	guanylate cyclase 1, soluble, alpha 2	6.40354	0.370951	9.03514	0.290368	-2.6316	0.471082	26.4734	6.7735e-06	8.11134e-05	6.19715	down
1554789_a_at	AB085825.1	AB085825	PDE8B	phosphodiesterase 8B	4.61608	0.271856	7.24744	0.304661	-2.63136	0.408318	27.6443	5.92655e-07	1.38804e-05	6.1961	down
205547_s_at	NM_003186.2	NM 003186	TAGLN	transgelin	9.81784	0.302504	12.446	0.338885	-2.62817	0.454259	27.6465	3.41855e-06	4.96403e-05	6.18241	down
240000_at	AA621615	AA621615	---	---	4.64669	0.273547	7.27346	0.339841	-2.62677	0.436256	26.7776	2.06893e-06	3.3768e-05	6.17641	down
218418_s_at	NM_015493.1	NM 015493	KANK2	KN motif and ankyrin repeat domains 2	9.00299	0.236981	11.6262	0.18885	-2.62324	0.303025	26.6712	3.15515e-09	3.25648e-07	6.16134	down
224942_at	BG434272	BG434272	PAPPA	pregnancy-associated plasma protein A, pappalysin 1	4.57742	0.368005	7.19083	0.249622	-2.6134	0.444679	24.6322	4.16893e-06	5.72229e-05	6.11945	down
225720_at	AW009747	AW009747	SYNPO2	synaptopodin 2	6.72996	0.382546	9.34327	0.297599	-2.61332	0.484672	26.4028	1.14158e-05	0.000118595	6.11908	down
209466_x_at	M57399.1	M57399	PTN	pleiotrophin	7.13671	0.409506	9.74957	0.189101	-2.61286	0.451059	19.711	1.21127e-05	0.000124066	6.11714	down
227823_at	BE348679	BE348679	RGAG4	retrotransposon gag domain containing 4	4.28202	0.290408	6.8939	0.112466	-2.61188	0.311425	18.107	1.18851e-07	4.33392e-06	6.11298	down
209708_at	AY007239.1	AY007239	MOXD1	monooxygenase, DBH-like 1	6.5401	0.235047	9.15156	0.283007	-2.61145	0.367886	27.0871	1.2187e-07	4.40221e-06	6.11119	down
201539_s_at	U29538.1	U29538	FHL1	four and a half LIM domains 1	5.89962	0.174336	8.51029	0.27115	-2.61068	0.322359	23.8855	2.62994e-08	1.55241e-06	6.1079	down
201744_s_at	NM_002345.1	NM 002345	LUM	lumican	10.3707	0.32564	12.979	0.110323	-2.60828	0.343821	17.172	7.00051e-07	1.55222e-05	6.09776	down
204793_at	NM_014710.1	NM 014710	GPRASP1	G protein-coupled receptor associated sorting protein 1	7.25502	0.22057	9.86134	0.254826	-2.60632	0.337027	27.436	2.30388e-08	1.40093e-06	6.08949	down
206404_at	NM_002010.1	NM 002010	FGF9	fibroblast growth factor 9	5.66858	0.427514	8.27447	0.295995	-2.60589	0.519982	24.9142	3.65114e-05	0.0002836	6.08769	down
214595_at	AI332979	AI332979	KCNG1	potassium voltage-gated channel, subfamily G, member 1	4.19315	0.498552	6.7965	0.396624	-2.60334	0.637075	26.6529	0.00035905	0.00170114	6.07693	down
209335_at	AI281593	AI281593	DCN	decorin	8.93824	0.193252	11.5413	0.223866	-2.60305	0.29574	27.4156	1.78553e-09	2.29884e-07	6.07571	down
212494_at	AB028998.1	AB028998	TENC1	tensin like C1 domain containing phosphatase (tensin 2)	6.39957	0.165616	9.00227	0.205902	-2.6027	0.264243	26.77	2.14582e-10	5.49474e-08	6.07421	down
213422_s_at	AW888223	AW888223	MXRA8	matrix-remodelling associated 8	7.57415	0.290403	10.1663	0.172714	-2.59213	0.337882	22.8027	9.25293e-08	3.60817e-06	6.02987	down
218892_at	NM_024542.1	NM 024542	DCHS1	dachsous cadherin-related 1	4.29827	0.300478	6.88929	0.148543	-2.59102	0.335189	20.4572	1.69533e-07	5.67886e-06	6.02524	down
232720_at	AL353746	AL353746	LINGO2	leucine rich repeat and Ig domain containing 2	3.80195	0.278436	6.39096	0.384611	-2.58901	0.474818	25.5124	1.08654e-05	0.00011434	6.01688	down
232113_at	N90870	N90870	AK021804	Homo sapiens cDNA FLJ11742 fis, clone HEMBA1005508.	7.71153	0.36352	10.3005	0.189274	-2.589	0.409843	21.071	2.85544e-06	4.32937e-05	6.01682	down
204686_at	NM_005544.1	NM 005544	IRS1	insulin receptor substrate 1	7.62913	0.306939	10.2172	0.126793	-2.58807	0.332097	18.6428	2.8051e-07	8.12909e-06	6.01294	down
238332_at	AI307802	AI307802	ANKRD29	ankyrin repeat domain 29	6.01877	0.256153	8.60528	0.334227	-2.58652	0.421096	26.2278	1.64521e-06	2.86372e-05	6.00646	down
239849_at	AI417595	AI417595	---	---	3.55795	0.264928	6.1444	0.268406	-2.58645	0.377133	27.9952	1.88181e-07	6.07397e-06	6.00619	down
204310_s_at	NM_003995.2	NM 003995	NPR2	natriuretic peptide receptor 2	5.10094	0.35309	7.68671	0.184139	-2.58577	0.398221	21.0907	1.922e-06	3.20974e-05	6.00338	down
229358_at	AA628967	AA628967	IHH	indian hedgehog	4.58396	0.434177	7.16946	0.631591	-2.58549	0.766431	24.8163	0.00243851	0.00775573	6.0022	down
200906_s_at	AK025843.1	AK025843	PALLD	palladin, cytoskeletal associated protein	6.91947	0.135502	9.50484	0.187662	-2.58537	0.231468	25.4782	2.6003e-11	1.30275e-08	6.0017	down
239568_at	AW451832	AW451832	PLEKHH2	pleckstrin homology domain containing, family H (with MyTH4 domain) member 2	5.05342	0.492492	7.63749	0.195811	-2.58406	0.52999	18.3183	0.000115926	0.00068963	5.99626	down
239611_at	AW149839	AW149839	---	---	4.89488	0.384189	7.47078	0.334132	-2.5759	0.509161	27.4715	2.48145e-05	0.000213068	5.96241	down
238861_at	AI692322	AI692322	SSBP2	single-stranded DNA binding protein 2	4.54849	0.22972	7.12419	0.265791	-2.5757	0.351306	27.4248	6.28723e-08	2.82999e-06	5.96159	down
242436_at	AW173622	AW173622	---	---	4.4509	0.442629	7.02548	0.243569	-2.57458	0.505219	21.7665	4.30783e-05	0.000322961	5.95698	down
235489_at	AI583530	AI583530	RHOJ	ras homolog family member J	6.54471	0.196454	9.11411	0.182722	-2.5694	0.268294	27.8543	2.61072e-10	6.20274e-08	5.93563	down
204154_at	NM_001801.1	NM 001801	CDO1	cysteine dioxygenase type 1	6.31888	0.272815	8.88528	0.203123	-2.5664	0.340128	25.8731	5.37163e-08	2.50596e-06	5.9233	down
237206_at	AI452798	AI452798	MYOCD	myocardin	5.67696	0.578189	8.2413	0.449426	-2.56435	0.732315	26.3933	0.00166359	0.00567736	5.91487	down
205392_s_at	NM_004166.1	NM 004166	CCL14 || CCL15-CCL14	chemokine (C-C motif) ligand 14 || CCL15-CCL14 readthrough (NMD candidate)	6.21814	0.266992	8.78226	0.316191	-2.56412	0.413837	27.2356	1.21811e-06	2.30669e-05	5.91394	down
223667_at	AF092137.1	AF092137	FKBP7	FK506 binding protein 7	3.62704	0.391351	6.19113	0.156505	-2.56409	0.421485	18.3663	8.71117e-06	9.72088e-05	5.91381	down
218804_at	NM_018043.1	NM 018043	ANO1	anoctamin 1, calcium activated chloride channel	6.02506	0.485057	8.58725	0.283354	-2.56219	0.561756	22.5583	0.000145025	0.000821557	5.90603	down
1567101_at	AF147347.1	AF147347	---	---	4.51235	0.279738	7.06973	0.183109	-2.55738	0.334339	24.1362	6.66111e-08	2.92861e-06	5.88637	down
225524_at	AU152178	AU152178	ANTXR2	anthrax toxin receptor 2	8.36752	0.297095	10.9233	0.186535	-2.5558	0.3508	23.5533	1.77753e-07	5.84174e-06	5.87992	down
234105_at	AU144618	AU144618	---	---	5.65001	0.383026	8.20486	0.21162	-2.55485	0.437598	21.8185	7.34814e-06	8.55568e-05	5.87606	down
225946_at	BG484552	BG484552	RASSF8	Ras association (RalGDS/AF-6) domain family (N-terminal) member 8	7.33388	0.260396	9.88702	0.185456	-2.55315	0.319688	25.2963	2.22638e-08	1.3646e-06	5.86913	down
235746_s_at	BE048919	BE048919	PLA2R1	phospholipase A2 receptor 1, 180kDa	4.99626	0.269563	7.54866	0.192535	-2.5524	0.331261	25.3344	4.23072e-08	2.16189e-06	5.86609	down
242551_at	AI223854	AI223854	---	---	5.275	0.229694	7.82546	0.133008	-2.55046	0.265425	22.4399	2.04997e-09	2.53998e-07	5.85821	down
211998_at	AW138159	AW138159	H3F3A || H3F3B || MIR4738	H3 histone, family 3A || H3 histone, family 3B (H3.3B) || microRNA 4738	8.05729	0.153219	10.6032	0.315623	-2.54595	0.350848	20.2513	4.71624e-07	1.16746e-05	5.83992	down
203146_s_at	NM_001470.1	NM 001470	GABBR1	gamma-aminobutyric acid (GABA) B receptor, 1	6.21965	0.28559	8.76542	0.194523	-2.54577	0.345544	24.6894	1.10204e-07	4.09314e-06	5.83921	down
205883_at	NM_006006.1	NM 006006	ZBTB16	zinc finger and BTB domain containing 16	5.0241	0.289659	7.56941	0.453913	-2.54531	0.53846	23.7803	8.4945e-05	0.000541384	5.83735	down
214085_x_at	AI912583	AI912583	GLIPR1	GLI pathogenesis-related 1	7.05659	0.249485	9.60171	0.227885	-2.54512	0.337897	27.7735	3.50603e-08	1.88785e-06	5.83658	down
206481_s_at	NM_001290.1	NM 001290	LDB2	LIM domain binding 2	7.86206	0.19561	10.4022	0.217703	-2.54019	0.292674	27.6854	2.18941e-09	2.61436e-07	5.81664	down
207480_s_at	NM_020149.1	NM 020149	MEIS2	Meis homeobox 2	7.81703	0.230395	10.3539	0.293903	-2.53684	0.373445	26.4899	2.97983e-07	8.46773e-06	5.80318	down
202273_at	NM_002609.1	NM 002609	PDGFRB	platelet-derived growth factor receptor, beta polypeptide	6.51407	0.176089	9.04895	0.197282	-2.53488	0.264438	27.646	2.757e-10	6.35377e-08	5.79529	down
210571_s_at	AF074480.1	AF074480	CMAHP	cytidine monophospho-N-acetylneuraminic acid hydroxylase, pseudogene	4.22376	0.289106	6.75105	0.194393	-2.52729	0.348383	24.5107	1.50159e-07	5.1709e-06	5.76487	down
229669_at	AA166965	AA166965	LOC440416	uncharacterized LOC440416	5.45789	0.190536	7.98089	0.474568	-2.523	0.511389	18.3992	0.000100832	0.000618297	5.74776	down
227236_at	AI743596	AI743596	TSPAN2	tetraspanin 2	5.77513	0.29628	8.29804	0.414159	-2.52291	0.509225	25.3554	4.04312e-05	0.000308128	5.74741	down
227646_at	BG435302	BG435302	EBF1	early B-cell factor 1	6.5964	0.330125	9.11485	0.222786	-2.51846	0.398266	24.5614	1.3913e-06	2.52667e-05	5.72969	down
201893_x_at	AF138300.1	AF138300	DCN	decorin	10.9123	0.216908	13.4304	0.172568	-2.51807	0.27718	26.6533	1.20139e-09	1.80962e-07	5.72815	down
210380_s_at	AF126966.1	AF126966	CACNA1G	calcium channel, voltage-dependent, T type, alpha 1G subunit	3.89683	0.277525	6.41184	0.375164	-2.51502	0.466657	25.7913	1.23698e-05	0.000126083	5.71604	down
207781_s_at	NM_021998.1	NM 021998	ZNF711	zinc finger protein 711	3.95271	0.597383	6.46493	0.250284	-2.51221	0.647695	18.768	0.00103034	0.00386685	5.70495	down
219902_at	NM_017614.2	NM 017614	BHMT2	betaine--homocysteine S-methyltransferase 2	5.32266	0.449822	7.83444	0.0871596	-2.51178	0.458189	15.0498	6.24111e-05	0.000428546	5.70323	down
204606_at	NM_002989.1	NM 002989	CCL21	chemokine (C-C motif) ligand 21	3.93464	0.595791	6.44605	0.361797	-2.5114	0.69704	23.0893	0.00149237	0.00519456	5.70175	down
238933_at	AA644178	AA644178	IRS1	insulin receptor substrate 1	5.95971	0.236991	8.47106	0.185672	-2.51134	0.301063	26.4833	6.93109e-09	5.56564e-07	5.70151	down
210139_s_at	L03203.1	L03203	PMP22	peripheral myelin protein 22	9.04394	0.196493	11.5485	0.148894	-2.50461	0.246534	26.0911	1.46727e-10	4.33521e-08	5.67495	down
241457_at	AI821935	AI821935	---	---	6.92479	0.397766	9.42619	0.138743	-2.5014	0.421268	17.3569	1.48794e-05	0.000143959	5.66236	down
244457_at	BF724206	BF724206	---	---	5.95574	0.450662	8.457	0.185452	-2.50125	0.487328	18.6094	6.30198e-05	0.000430838	5.66177	down
231361_at	AI912122	AI912122	NLGN1	neuroligin 1	3.53597	0.597806	6.03418	0.259303	-2.49821	0.651622	19.088	0.00111206	0.00411042	5.64986	down
229201_at	AW044658	AW044658	PAK3	p21 protein (Cdc42/Rac)-activated kinase 3	3.53489	0.342344	6.0331	0.206982	-2.49821	0.400051	23.0288	2.25155e-06	3.59842e-05	5.64985	down
242973_at	F11066	F11066	CACNA1C	calcium channel, voltage-dependent, L type, alpha 1C subunit	4.24491	0.140618	6.73945	0.331333	-2.49453	0.359937	18.8848	1.3629e-06	2.49876e-05	5.63545	down
217506_at	H49382	H49382	---	---	6.01545	0.351056	8.50994	0.191303	-2.49449	0.399796	21.641	3.01245e-06	4.51398e-05	5.6353	down
229569_at	AW572379	AW572379	RP1-193H18.2	---	5.11824	0.606483	7.61046	0.254391	-2.49223	0.657675	18.7784	0.00126078	0.00453927	5.62646	down
242979_at	AI474666	AI474666	IRS1	insulin receptor substrate 1	6.12366	0.278218	8.61587	0.172788	-2.49221	0.327507	23.4011	8.93195e-08	3.51831e-06	5.62638	down
204036_at	AW269335	AW269335	LPAR1	lysophosphatidic acid receptor 1	6.91527	0.309323	9.40347	0.188233	-2.4882	0.362094	23.1184	5.10351e-07	1.23806e-05	5.61078	down
1557961_s_at	BG492376	BG492376	C8orf88	chromosome 8 open reading frame 88	5.62359	0.382664	8.10895	0.266084	-2.48535	0.466082	24.973	1.58599e-05	0.000151036	5.59972	down
1554474_a_at	BC018756.1	BC018756	MOXD1	monooxygenase, DBH-like 1	6.86185	0.314698	9.34708	0.315466	-2.48523	0.445594	27.9998	5.74041e-06	7.17426e-05	5.59924	down
242876_at	AW665358	AW665358	AKT3	v-akt murine thymoma viral oncogene homolog 3	5.44476	0.257105	7.92959	0.152319	-2.48483	0.298838	22.7497	2.39022e-08	1.4458e-06	5.59768	down
213844_at	NM_019102.1	NM 019102	HOXA5	homeobox A5	6.65316	0.50021	9.13465	0.275291	-2.48149	0.57096	21.7681	0.000264451	0.00133039	5.58476	down
204421_s_at	M27968.1	M27968	FGF2	fibroblast growth factor 2 (basic)	4.45356	0.3178	6.93442	0.325687	-2.48086	0.455049	27.9832	8.09149e-06	9.20872e-05	5.58231	down
232286_at	AA572675	AA572675	---	---	4.66162	0.283656	7.14127	0.151415	-2.47965	0.321539	21.3792	1.30847e-07	4.67519e-06	5.57763	down
204457_s_at	NM_002048.1	NM 002048	GAS1	growth arrest-specific 1	8.41343	0.374298	10.8916	0.331789	-2.47816	0.500183	27.6027	3.25512e-05	0.000261112	5.57188	down
225328_at	N21643	N21643	FBXO32	F-box protein 32	7.30602	0.289916	9.7836	0.424646	-2.47757	0.514175	24.7217	6.12735e-05	0.000422534	5.56959	down
233273_at	AU146834	AU146834	RP11-506O24.2	---	5.20185	0.228905	7.67776	0.191427	-2.47591	0.298398	27.1502	6.33689e-09	5.2722e-07	5.56318	down
209710_at	AL563460	AL563460	GATA2	GATA binding protein 2	6.83776	0.375055	9.31309	0.129351	-2.47533	0.396734	17.284	8.33223e-06	9.41297e-05	5.56095	down
238454_at	AA013398	AA013398	ZNF540	zinc finger protein 540	4.14281	0.232416	6.61765	0.393864	-2.47484	0.457325	22.6955	1.76593e-05	0.000163773	5.55904	down
242324_x_at	AA740403	AA740403	CCBE1	collagen and calcium binding EGF domains 1	4.09822	0.156734	6.57303	0.28737	-2.47481	0.327333	21.652	1.65092e-07	5.58696e-06	5.55892	down
234994_at	AA088177	AA088177	TMEM200A	transmembrane protein 200A	7.70243	0.271307	10.1771	0.175232	-2.4747	0.322977	23.9492	6.81088e-08	2.956e-06	5.55852	down
205862_at	NM_014668.1	NM 014668	GREB1	growth regulation by estrogen in breast cancer 1	6.77925	0.483172	9.25345	0.203288	-2.4742	0.524196	18.8059	0.000152931	0.000856485	5.5566	down
219949_at	NM_024512.1	NM 024512	LRRC2	leucine rich repeat containing 2	3.74157	0.371992	6.21577	0.344183	-2.4742	0.506793	27.8326	3.8845e-05	0.000298507	5.55657	down
212764_at	AI806174	AI806174	LOC100996668 || ZEB1	uncharacterized LOC100996668 || zinc finger E-box binding homeobox 1	8.37787	0.188673	10.8515	0.212173	-2.47362	0.283927	27.6229	2.06505e-09	2.54088e-07	5.55436	down
202035_s_at	AI332407	AI332407	SFRP1	secreted frizzled-related protein 1	4.31764	0.385929	6.79002	0.423174	-2.47238	0.572728	27.7657	0.000181387	0.000983358	5.54959	down
216638_s_at	S78505.1	S78505	PRLR	prolactin receptor	3.69526	0.400723	6.16599	0.206465	-2.47073	0.450784	20.9436	1.96126e-05	0.00017823	5.54324	down
213832_at	AA530995	AA530995	KCND3	potassium voltage-gated channel, Shal-related subfamily, member 3	4.4904	0.280492	6.96032	0.290435	-2.46992	0.403767	27.9661	1.34271e-06	2.47445e-05	5.54012	down
232878_at	AU143891	AU143891	NR2F2-AS1	NR2F2 antisense RNA 1	6.03797	0.428941	8.50268	0.123902	-2.46471	0.446478	16.3201	4.33643e-05	0.000324577	5.52014	down
222696_at	BF684446	BF684446	AXIN2	axin 2	7.21514	0.260218	9.67887	0.125675	-2.46373	0.288977	20.1941	3.98582e-08	2.06558e-06	5.51643	down
1568647_at	AI675849	AI675849	LOC100505851	uncharacterized LOC100505851	3.89248	0.323418	6.35461	0.211384	-2.46214	0.386371	24.1153	1.3432e-06	2.47445e-05	5.51032	down
231987_at	AW081196	AW081196	MIR143HG	MIR143 host gene (non-protein coding)	6.14012	0.135372	8.59548	0.300914	-2.45535	0.329961	19.4438	4.17836e-07	1.07425e-05	5.48447	down
220906_at	NM_025016.1	NM 025016	---	---	4.34662	0.138397	6.79482	0.201292	-2.4482	0.244279	24.8186	3.31099e-10	7.37262e-08	5.45735	down
229613_at	BF724178	BF724178	RP11-401P9.4	---	4.60297	0.42323	7.05064	0.238791	-2.44768	0.485947	22.0932	4.7613e-05	0.000349011	5.45537	down
229327_s_at	BE674528	BE674528	---	---	5.10601	0.258238	7.55136	0.187759	-2.44535	0.319281	25.5689	4.43283e-08	2.21603e-06	5.44659	down
236031_x_at	AI127440	AI127440	FREM1	FRAS1 related extracellular matrix 1	4.30737	0.273133	6.74877	0.257101	-2.4414	0.375103	27.8982	4.79266e-07	1.1806e-05	5.43167	down
204237_at	NM_016315.1	NM 016315	GULP1	GULP, engulfment adaptor PTB domain containing 1	8.2828	0.454615	10.7236	0.177706	-2.44077	0.488113	18.1807	9.01215e-05	0.000565162	5.42933	down
231120_x_at	AL569326	AL569326	PKIB	protein kinase (cAMP-dependent, catalytic) inhibitor beta	3.56418	0.565813	6.0048	0.286733	-2.44062	0.634318	20.7458	0.000951486	0.00363226	5.42875	down
228010_at	AI669212	AI669212	PPP2R2C	protein phosphatase 2, regulatory subunit B, gamma	6.91445	0.489961	9.35322	0.339764	-2.43877	0.596239	24.9357	0.000394424	0.00182785	5.4218	down
204364_s_at	BE535746	BE535746	REEP1	receptor accessory protein 1	5.58434	0.407328	8.02094	0.238845	-2.4366	0.47219	22.6094	3.29971e-05	0.000263954	5.41365	down
225895_at	AI634580	AI634580	SYNPO2	synaptopodin 2	8.28193	0.298126	10.7165	0.262709	-2.43459	0.39736	27.5638	1.38974e-06	2.52667e-05	5.4061	down
242736_at	AI377221	AI377221	---	---	4.61711	0.325476	7.05076	0.333687	-2.43365	0.466135	27.9826	1.519e-05	0.000146228	5.40258	down
215913_s_at	AK023668.1	AK023668	GULP1	GULP, engulfment adaptor PTB domain containing 1	6.01182	0.482162	8.44497	0.158112	-2.43315	0.507424	16.9765	0.00016922	0.000927667	5.40071	down
1560296_at	AV702787	AV702787	---	---	6.60571	0.278979	9.03863	0.147307	-2.43292	0.315482	21.2435	1.36578e-07	4.82756e-06	5.39985	down
229947_at	AI088609	AI088609	PI15	peptidase inhibitor 15	4.64285	0.35404	7.07361	0.560001	-2.43076	0.662529	23.6498	0.00123249	0.00446042	5.39176	down
1557553_at	BF438357	BF438357	PPP1R12B	protein phosphatase 1, regulatory subunit 12B	6.15678	0.177374	8.58644	0.332645	-2.42966	0.376981	21.3657	2.00967e-06	3.29878e-05	5.38766	down
242206_at	AW590588	AW590588	---	---	5.86584	0.390822	8.29457	0.206096	-2.42874	0.441835	21.2275	1.80427e-05	0.000166492	5.38421	down
227703_s_at	AL391688	AL391688	SYTL4	synaptotagmin-like 4	6.68018	0.196482	9.1083	0.347045	-2.42812	0.398805	22.1387	3.8617e-06	5.40832e-05	5.38191	down
206666_at	NM_002104.1	NM 002104	GZMK	granzyme K (granzyme 3; tryptase II)	4.12773	0.42924	6.55281	0.260237	-2.42508	0.501967	23.0669	7.04203e-05	0.000468642	5.37059	down
228875_at	AI540210	AI540210	FAM162B	family with sequence similarity 162, member B	5.72539	0.362294	8.14951	0.265601	-2.42412	0.449222	25.6759	1.23253e-05	0.000125852	5.367	down
228728_at	BF724137	BF724137	CPED1	cadherin-like and PC-esterase domain containing 1	8.15699	0.295577	10.5748	0.287365	-2.4178	0.412243	27.9778	2.64119e-06	4.07969e-05	5.34356	down
238906_s_at	BE218803	BE218803	RHOJ	ras homolog family member J	4.80103	0.210886	7.21854	0.14464	-2.41751	0.255721	24.785	1.0693e-09	1.64287e-07	5.34249	down
215306_at	AL049443.1	AL049443	---	---	5.49162	0.28713	7.90538	0.271448	-2.41376	0.39513	27.9121	1.38433e-06	2.52163e-05	5.32861	down
214175_x_at	AI254547	AI254547	PDLIM4	PDZ and LIM domain 4	6.30627	0.374093	8.71827	0.141344	-2.412	0.399904	17.9174	1.07766e-05	0.00011356	5.32212	down
212427_at	AB002366.1	AB002366	KIAA0368	KIAA0368	5.3705	0.188832	7.77793	0.225203	-2.40743	0.293894	27.174	8.10219e-09	6.24492e-07	5.30528	down
225798_at	AL047908	AL047908	JAZF1	JAZF zinc finger 1	7.42564	0.185562	9.83245	0.208866	-2.40681	0.279389	27.617	2.60444e-09	2.91369e-07	5.30299	down
234199_at	AK025286.1	AK025286	---	---	5.32299	0.133861	7.72971	0.102053	-2.40672	0.168326	26.1648	7.0555e-14	1.62601e-10	5.30267	down
204570_at	NM_001864.1	NM 001864	COX7A1	cytochrome c oxidase subunit VIIa polypeptide 1 (muscle)	6.86851	0.205042	9.27502	0.222046	-2.40651	0.302236	27.8241	1.18696e-08	8.26583e-07	5.30189	down
223235_s_at	AB014737.1	AB014737	SMOC2	SPARC related modular calcium binding 2	8.48452	0.34145	10.8907	0.307685	-2.40619	0.459629	27.7018	1.5044e-05	0.000145261	5.30072	down
1559410_at	AA524609	AA524609	---	---	6.5294	0.340946	8.93383	0.256495	-2.40443	0.426654	26.0024	6.33349e-06	7.73512e-05	5.29426	down
225241_at	AA570507	AA570507	CCDC80	coiled-coil domain containing 80	4.881	0.425265	7.28516	0.24698	-2.40416	0.491782	22.4795	6.52394e-05	0.000442542	5.29328	down
232098_at	AK025142.1	AK025142	DST	dystonin	6.83619	0.411123	9.23885	0.261517	-2.40266	0.487251	23.7357	5.09584e-05	0.000367685	5.28777	down
209735_at	AF098951.2	AF098951	ABCG2	ATP-binding cassette, sub-family G (WHITE), member 2	6.28049	0.231928	8.68302	0.225069	-2.40253	0.323183	27.9748	4.29224e-08	2.16453e-06	5.28731	down
232090_at	AI761578	AI761578	DNM3OS	DNM3 opposite strand/antisense RNA	6.70152	0.310429	9.1037	0.17097	-2.40218	0.354396	21.7776	8.68497e-07	1.80481e-05	5.28602	down
201957_at	AF324888.1	AF324888	PPP1R12B	protein phosphatase 1, regulatory subunit 12B	7.4917	0.118344	9.89362	0.379288	-2.40193	0.397322	16.7003	1.41547e-05	0.000139	5.28509	down
1559739_at	AK025141.1	AK025141	CHPT1	choline phosphotransferase 1	4.3829	0.466819	6.78452	0.196161	-2.40162	0.506359	18.7946	0.000145487	0.000822593	5.28398	down
239301_at	BE551451	BE551451	---	---	4.95692	0.252297	7.35567	0.300862	-2.39875	0.392647	27.1749	1.54543e-06	2.73549e-05	5.27345	down
204467_s_at	NM_000345.2	NM 000345	SNCA	synuclein, alpha (non A4 component of amyloid precursor)	5.0822	0.314208	7.47982	0.187989	-2.39762	0.36615	22.8844	1.13712e-06	2.18749e-05	5.26933	down
37512_at	U89281	U89281	HSD17B6	hydroxysteroid (17-beta) dehydrogenase 6	4.75404	0.43717	7.15159	0.42995	-2.39755	0.613168	27.9922	0.000534662	0.00231319	5.26908	down
219747_at	NM_024574.1	NM 024574	NDNF	neuron-derived neurotrophic factor	6.11378	0.29938	8.51091	0.233355	-2.39712	0.379582	26.4252	1.02013e-06	2.01475e-05	5.26752	down
224550_s_at	AF081250.1	AF081250	MRVI1	murine retrovirus integration site 1 homolog	4.61518	0.381962	7.00722	0.368948	-2.39203	0.531053	27.9664	0.000107637	0.000649713	5.24897	down
243805_at	BG035826	BG035826	CCBE1	collagen and calcium binding EGF domains 1	3.62916	0.249871	6.02014	0.189132	-2.39099	0.31338	26.0775	4.16855e-08	2.14438e-06	5.24516	down
204235_s_at	AF200715.1	AF200715	GULP1	GULP, engulfment adaptor PTB domain containing 1	8.08244	0.420617	10.4728	0.165817	-2.39033	0.452122	18.2489	4.79192e-05	0.000350586	5.24276	down
232088_x_at	AL137569.1	AL137569	LINC00899	long intergenic non-protein coding RNA 899	4.96438	0.253027	7.35024	0.261219	-2.38586	0.363673	27.9716	4.12724e-07	1.07197e-05	5.22655	down
213397_x_at	AI761728	AI761728	RNASE4	ribonuclease, RNase A family, 4	7.8516	0.394359	10.237	0.292686	-2.38544	0.491105	25.833	4.97542e-05	0.000361373	5.22503	down
228027_at	BF732712	BF732712	ARMCX5-GPRASP2 || GPRASP2	ARMCX5-GPRASP2 readthrough || G protein-coupled receptor associated sorting protein 2	7.75306	0.199171	10.1366	0.211907	-2.38349	0.290815	27.8931	6.57561e-09	5.37381e-07	5.21799	down
232726_at	AK024956.1	AK024956	---	---	6.52545	0.216294	8.90876	0.203159	-2.38331	0.296743	27.8908	9.83862e-09	7.13022e-07	5.21732	down
228731_at	AW236803	AW236803	GUCY1A2	guanylate cyclase 1, soluble, alpha 2	6.62407	0.322451	9.00594	0.370764	-2.38187	0.491366	27.4714	4.40349e-05	0.000328424	5.21212	down
230412_at	BF196935	BF196935	NPAS3	neuronal PAS domain protein 3	4.54015	0.676076	6.91956	0.303429	-2.3794	0.741045	19.4201	0.00450711	0.0127511	5.20321	down
242051_at	AI695695	AI695695	---	---	5.58099	0.166323	7.96009	0.304509	-2.37909	0.346971	21.6707	7.4947e-07	1.62029e-05	5.2021	down
229585_at	AI803088	AI803088	ADAMTSL1	ADAMTS-like 1	4.90738	0.35741	7.28016	0.314627	-2.37278	0.476164	27.5569	3.0247e-05	0.000247101	5.17938	down
239752_at	BE551781	BE551781	CECR2	cat eye syndrome chromosome region, candidate 2	4.99879	0.492926	7.37153	0.248071	-2.37274	0.551829	20.6641	0.000327373	0.00157904	5.17924	down
210108_at	BE550599	BE550599	CACNA1D	calcium channel, voltage-dependent, L type, alpha 1D subunit	5.15324	0.302877	7.52528	0.287329	-2.37204	0.417483	27.9226	4.36562e-06	5.91475e-05	5.17672	down
204221_x_at	U16307.1	U16307	GLIPR1	GLI pathogenesis-related 1	5.76807	0.331615	8.1363	0.231412	-2.36823	0.404376	25.0216	4.13232e-06	5.6788e-05	5.16307	down
239210_at	AW074143	AW074143	LOC102724387	uncharacterized LOC102724387	4.91325	0.354212	7.27703	0.174873	-2.36378	0.395027	20.4419	6.85435e-06	8.17645e-05	5.14717	down
209894_at	U50748.1	U50748	LEPR || LEPROT	leptin receptor || leptin receptor overlapping transcript	8.17019	0.246626	10.5302	0.292848	-2.36004	0.382863	27.2126	1.32916e-06	2.46213e-05	5.13385	down
211003_x_at	BC003551.1	BC003551	TGM2	transglutaminase 2	5.15663	0.437648	7.51569	0.144136	-2.35906	0.460772	17.0018	8.53225e-05	0.000543188	5.13036	down
227874_at	AI635774	AI635774	EMCN	endomucin	5.96788	0.206489	8.32591	0.182239	-2.35803	0.275407	27.5741	2.98756e-09	3.1439e-07	5.1267	down
226677_at	AF141339.1	AF141339	ZNF521	zinc finger protein 521	5.90335	0.334483	8.25829	0.23253	-2.35494	0.407368	24.9699	5.04535e-06	6.5655e-05	5.11574	down
209726_at	AB018195.1	AB018195	CA11	carbonic anhydrase XI	6.343	0.355274	8.69619	0.303392	-2.3532	0.46719	27.33	2.67112e-05	0.000225035	5.10955	down
200897_s_at	NM_016081.1	NM 016081	PALLD	palladin, cytoskeletal associated protein	10.3807	0.15224	12.731	0.173323	-2.35039	0.23069	27.5418	7.63257e-11	2.8371e-08	5.09963	down
200911_s_at	NM_006283.1	NM 006283	TACC1	transforming, acidic coiled-coil containing protein 1	9.01107	0.150406	11.3606	0.180517	-2.34949	0.234964	27.1167	1.3579e-10	4.15021e-08	5.09646	down
219973_at	NM_024590.1	NM 024590	ARSJ	arylsulfatase family, member J	4.72491	0.45381	7.07403	0.181361	-2.34912	0.488708	18.3607	0.000134082	0.000773095	5.09513	down
239567_at	AW974998	AW974998	---	---	5.66495	0.26102	8.01363	0.264501	-2.34867	0.371608	27.9951	7.77005e-07	1.65958e-05	5.09356	down
240539_at	AI684551	AI684551	---	---	5.34708	0.349175	7.6944	0.202994	-2.34731	0.403893	22.4931	6.95268e-06	8.26361e-05	5.08876	down
217414_x_at	V00489	V00489	HBA1 || HBA2	hemoglobin, alpha 1 || hemoglobin, alpha 2	7.41672	0.312019	9.7639	0.359724	-2.34717	0.47619	27.4517	3.53599e-05	0.000277556	5.08826	down
233536_at	AI202664	AI202664	ASXL3	additional sex combs like transcriptional regulator 3	3.76655	0.503411	6.11129	0.161741	-2.34474	0.528756	16.8599	0.0003701	0.00174068	5.0797	down
212358_at	AL117468.1	AL117468	CLIP3	CAP-GLY domain containing linker protein 3	5.91747	0.400547	8.26138	0.191536	-2.34391	0.443987	20.0844	3.58117e-05	0.000280148	5.07677	down
231750_at	NM_018938.1	NM 018938	PCDHB4	protocadherin beta 4	3.70589	0.289808	6.04978	0.247516	-2.34389	0.381121	27.3311	1.35468e-06	2.48764e-05	5.0767	down
239848_at	BF939569	BF939569	EIF3M	eukaryotic translation initiation factor 3, subunit M	5.09154	0.215271	7.43537	0.248914	-2.34383	0.32909	27.4297	1.06768e-07	4.01399e-06	5.0765	down
213228_at	AK023913.1	AK023913	PDE8B	phosphodiesterase 8B	6.02346	0.243995	8.36551	0.289882	-2.34206	0.3789	27.2078	1.2719e-06	2.38117e-05	5.07025	down
221584_s_at	U11058.2	U11058	KCNMA1	potassium large conductance calcium-activated channel, subfamily M, alpha member 1	7.63574	0.285805	9.97437	0.296567	-2.33863	0.41187	27.9618	4.38777e-06	5.9343e-05	5.05822	down
212151_at	BF967998	BF967998	PBX1	pre-B-cell leukemia homeobox 1	8.73437	0.315568	11.0723	0.171592	-2.33792	0.359203	21.6132	1.6482e-06	2.86477e-05	5.05574	down
1555536_at	AY040326.1	AY040326	ANTXR2	anthrax toxin receptor 2	4.56584	0.363405	6.90333	0.180018	-2.33749	0.405548	20.4806	1.11422e-05	0.000116349	5.05421	down
205612_at	NM_007351.1	NM 007351	MMRN1	multimerin 1	4.64771	0.455494	6.98514	0.257474	-2.33743	0.523228	22.1179	0.000190502	0.00102171	5.05401	down
202555_s_at	NM_005965.1	NM 005965	MYLK	myosin light chain kinase	9.49154	0.248767	11.8256	0.365805	-2.33404	0.442378	24.6676	1.90281e-05	0.000173603	5.04216	down
200907_s_at	AU157932	AU157932	PALLD	palladin, cytoskeletal associated protein	9.97705	0.141356	12.3105	0.223849	-2.3335	0.264745	23.6335	6.20798e-09	5.2215e-07	5.04025	down
200795_at	NM_004684.1	NM 004684	SPARCL1	SPARC-like 1 (hevin)	11.0128	0.209078	13.346	0.186142	-2.33322	0.279934	27.6303	5.05297e-09	4.49617e-07	5.03928	down
216174_at	AK025343.1	AK025343	HCRP1	hepatocellular carcinoma-related HCRP1	4.55111	0.201022	6.88338	0.161485	-2.33227	0.257852	26.7566	1.26796e-09	1.84946e-07	5.03598	down
219115_s_at	NM_014432.1	NM 014432	IL20RA	interleukin 20 receptor, alpha	5.13036	0.684196	7.46194	0.208982	-2.33158	0.7154	16.5897	0.00473976	0.0132919	5.03356	down
232568_at	AU145658	AU145658	MGC24103	uncharacterized MGC24103	6.92654	0.306246	9.25799	0.321205	-2.33144	0.443801	27.9366	1.39689e-05	0.000137341	5.03308	down
230624_at	AW779950	AW779950	SLC25A27	solute carrier family 25, member 27	6.39743	0.340325	8.72537	0.352337	-2.32793	0.48986	27.9664	5.47429e-05	0.000387947	5.02086	down
204754_at	W60800	W60800	HLF	hepatic leukemia factor	5.46976	0.467417	7.79411	0.408085	-2.32435	0.620494	27.4994	0.000844567	0.00330232	5.00841	down
212385_at	AU118026	AU118026	TCF4	transcription factor 4	7.31884	0.185057	9.64287	0.145484	-2.32403	0.235397	26.5221	2.2494e-10	5.63476e-08	5.0073	down
204749_at	NM_004538.1	NM 004538	NAP1L3	nucleosome assembly protein 1-like 3	7.05093	0.345007	9.37371	0.25048	-2.32278	0.426345	25.5498	1.09415e-05	0.000115036	5.00296	down
225801_at	AW518714	AW518714	FBXO32	F-box protein 32	3.92877	0.296504	6.25126	0.625445	-2.32248	0.692168	19.9902	0.00315059	0.00951878	5.00193	down
223468_s_at	AL136826.1	AL136826	RGMA	repulsive guidance molecule family member a	6.05805	0.288482	8.3802	0.222661	-2.32215	0.364417	26.3113	8.98597e-07	1.84081e-05	5.00076	down
213943_at	X99268.1	X99268	TWIST1	twist family bHLH transcription factor 1	6.45449	0.25908	8.77581	0.270702	-2.32133	0.374703	27.9463	1.09327e-06	2.12621e-05	4.99792	down
223721_s_at	AF176013.1	AF176013	DNAJC12	DnaJ (Hsp40) homolog, subfamily C, member 12	4.76228	0.3151	7.08245	0.218953	-2.32017	0.383703	24.9636	2.58028e-06	4.00447e-05	4.99391	down
227486_at	AI086864	AI086864	NT5E	5'-nucleotidase, ecto (CD73)	5.70957	0.314986	8.02738	0.236163	-2.3178	0.393686	25.9604	3.31223e-06	4.85583e-05	4.98573	down
205381_at	NM_005824.1	NM 005824	LRRC17	leucine rich repeat containing 17	6.86601	0.155184	9.1836	0.356602	-2.3176	0.388905	19.1189	9.54117e-06	0.000103965	4.98501	down
213974_at	AB033059.1	AB033059	ADAMTSL3	ADAMTS-like 3	5.15613	0.284317	7.47049	0.42672	-2.31436	0.512763	24.3838	0.000138458	0.00079297	4.97384	down
204083_s_at	NM_003289.1	NM 003289	TPM2	tropomyosin 2 (beta)	9.03829	0.372811	11.3503	0.324237	-2.312	0.494083	27.4715	6.9427e-05	0.000463907	4.9657	down
205518_s_at	NM_003570.1	NM 003570	CMAHP	cytidine monophospho-N-acetylneuraminic acid hydroxylase, pseudogene	6.19637	0.211684	8.50765	0.26213	-2.31128	0.33693	26.8114	2.36062e-07	7.08369e-06	4.96325	down
240120_at	H72914	H72914	---	---	4.49196	0.352134	6.80134	0.23936	-2.30937	0.425783	24.6613	1.30627e-05	0.000130946	4.95668	down
229339_at	AI093327	AI093327	MYOCD	myocardin	5.57547	0.472971	7.8845	0.427921	-2.30902	0.637823	27.7241	0.00116399	0.00426406	4.95548	down
222303_at	AV700891	AV700891	---	---	7.31576	0.275695	9.62195	0.23297	-2.30619	0.360947	27.242	7.32925e-07	1.5965e-05	4.94575	down
229964_at	AI380443	AI380443	C9orf152	chromosome 9 open reading frame 152	4.32775	0.524952	6.63285	0.277998	-2.3051	0.594018	21.2798	0.000847325	0.00330754	4.94201	down
228732_at	BG541090	BG541090	GUCY1A2	guanylate cyclase 1, soluble, alpha 2	5.10242	0.260506	7.40406	0.272561	-2.30165	0.377032	27.9429	1.39333e-06	2.52667e-05	4.9302	down
235412_at	AI040887	AI040887	ARHGEF7	Rho guanine nucleotide exchange factor (GEF) 7	3.81633	0.483842	6.11215	0.321292	-2.29582	0.580803	24.3368	0.000581513	0.00247124	4.91032	down
232298_at	AK026494.1	AK026494	MBNL1-AS1	MBNL1 antisense RNA 1	4.31635	0.367755	6.61196	0.330324	-2.29561	0.494326	27.6835	7.51788e-05	0.00049361	4.90962	down
215321_at	AI825798	AI825798	RUNDC3B	RUN domain containing 3B	5.02457	0.340254	7.31898	0.215736	-2.2944	0.402883	23.6903	7.59793e-06	8.79467e-05	4.90551	down
218380_at	NM_021730.1	NM 021730	LOC728392	uncharacterized LOC728392	6.84989	0.183719	9.14398	0.257454	-2.29409	0.316283	25.3223	1.23743e-07	4.4559e-06	4.90443	down
231925_at	AK026659.1	AK026659	RP11-38P22.2	---	5.33793	0.411612	7.6312	0.386362	-2.29327	0.564535	27.8885	0.000357649	0.00169692	4.90167	down
217643_x_at	AA443771	AA443771	---	---	6.11606	0.197196	8.40899	0.15034	-2.29293	0.247968	26.1649	9.94382e-10	1.55645e-07	4.90049	down
1555229_a_at	BC007010.1	BC007010	C1S	complement component 1, s subcomponent	6.6956	0.339115	8.98826	0.256058	-2.29266	0.424929	26.0477	1.18043e-05	0.000121338	4.89958	down
235094_at	AI972661	AI972661	---	---	8.58311	0.32223	10.8757	0.332295	-2.29258	0.462874	27.9736	3.16173e-05	0.000255309	4.89932	down
227099_s_at	AW276078	AW276078	C11orf96	chromosome 11 open reading frame 96	8.97828	0.21621	11.2699	0.280222	-2.29164	0.353936	26.3072	6.92066e-07	1.53857e-05	4.89612	down
224215_s_at	AF196571.1	AF196571	DLL1	delta-like 1 (Drosophila)	5.31684	0.299924	7.60795	0.217378	-2.29111	0.370416	25.5276	1.6555e-06	2.87294e-05	4.89433	down
211564_s_at	BC003096.1	BC003096	PDLIM4	PDZ and LIM domain 4	5.40866	0.332827	7.69943	0.227907	-2.29077	0.40338	24.7628	6.73614e-06	8.08345e-05	4.89319	down
1561690_at	BC041991.1	BC041991	---	---	5.28463	0.266513	7.57444	0.232029	-2.28981	0.353364	27.4791	5.55166e-07	1.31901e-05	4.88991	down
242022_at	BF883581	BF883581	---	---	6.07478	0.245713	8.36336	0.136076	-2.28858	0.280876	21.8492	4.5757e-08	2.26291e-06	4.88574	down
233449_at	AU143940	AU143940	---	---	5.07489	0.306926	7.3633	0.21096	-2.28841	0.372435	24.8143	2.07216e-06	3.37969e-05	4.88517	down
207996_s_at	NM_004338.1	NM 004338	LDLRAD4	low density lipoprotein receptor class A domain containing 4	6.02822	0.264035	8.31485	0.104359	-2.28662	0.28391	18.27	2.0036e-07	6.37494e-06	4.87912	down
204854_at	NM_014262.1	NM 014262	LEPREL2	leprecan-like 2	4.27914	0.328331	6.5633	0.162578	-2.28417	0.366378	20.476	3.90735e-06	5.45419e-05	4.87083	down
233599_at	AK025151.1	AK025151	LOC728061	hCG2003663	7.05291	0.370417	9.33324	0.209569	-2.28033	0.425591	22.1296	2.18211e-05	0.000193941	4.8579	down
228563_at	BE504215	BE504215	GJC1	gap junction protein, gamma 1, 45kDa	4.50447	0.411456	6.78399	0.269875	-2.27952	0.492065	24.1646	0.000104112	0.000634414	4.85517	down
213802_at	AI810767	AI810767	PRSS12	protease, serine, 12 (neurotrypsin, motopsin)	4.74593	0.634029	7.02282	0.353412	-2.27689	0.725874	21.9338	0.00480608	0.0134337	4.84632	down
201466_s_at	NM_002228.2	NM 002228	JUN	jun proto-oncogene	9.00968	0.225327	11.285	0.279213	-2.27533	0.358793	26.8044	8.93347e-07	1.83822e-05	4.84108	down
231130_at	AA683602	AA683602	FKBP7	FK506 binding protein 7	6.53461	0.207182	8.80915	0.154923	-2.27454	0.2587	25.9272	2.9497e-09	3.13266e-07	4.83845	down
234224_at	AL137541.1	AL137541	---	---	5.17044	0.381794	7.44358	0.0976195	-2.27314	0.394077	15.8227	3.00919e-05	0.000246606	4.83372	down
228044_at	AI420319	AI420319	SERP2	stress-associated endoplasmic reticulum protein family member 2	4.83697	0.265433	7.10945	0.127337	-2.27248	0.294397	20.1199	1.93678e-07	6.21656e-06	4.83154	down
1552327_at	NM_152583.1	NM 152583	ARMCX4	armadillo repeat containing, X-linked 4	4.92825	0.403042	7.1992	0.229804	-2.27096	0.463953	22.2326	6.61445e-05	0.000446897	4.82644	down
215304_at	U79293.1	U79293	---	---	4.86468	0.245061	7.13279	0.151592	-2.26811	0.288158	23.3458	5.10042e-08	2.41364e-06	4.81691	down
215077_at	AU144167	AU144167	---	---	4.93684	0.393081	7.20291	0.268571	-2.26608	0.47607	24.7323	7.1191e-05	0.000472024	4.81013	down
213139_at	AI572079	AI572079	SNAI2	snail family zinc finger 2	7.83902	0.207387	10.1017	0.137106	-2.26267	0.248611	24.275	2.7002e-09	2.97745e-07	4.79877	down
226136_at	N32834	N32834	GLIPR1	GLI pathogenesis-related 1	6.57874	0.203718	8.84014	0.173412	-2.2614	0.267531	27.3038	4.19095e-09	4.00399e-07	4.79456	down
244289_at	AI242408	AI242408	ZNF300P1	zinc finger protein 300 pseudogene 1 (functional)	5.22567	0.211921	7.48599	0.274066	-2.26032	0.346443	26.3326	6.07013e-07	1.41448e-05	4.79098	down
233575_s_at	AA705845	AA705845	TLE4	transducin-like enhancer of split 4	4.04974	0.34133	6.30818	0.144115	-2.25843	0.370507	18.8377	7.61291e-06	8.80316e-05	4.78472	down
221814_at	BF511315	BF511315	GPR124	G protein-coupled receptor 124	6.64018	0.148082	8.89778	0.108865	-2.2576	0.183793	25.712	2.92278e-12	2.63634e-09	4.78196	down
200974_at	NM_001613.1	NM 001613	ACTA2	actin, alpha 2, smooth muscle, aorta	11.0029	0.216284	13.2591	0.311917	-2.25621	0.379566	24.9347	3.35627e-06	4.91011e-05	4.77735	down
238865_at	AI822134	AI822134	PABPC4L	poly(A) binding protein, cytoplasmic 4-like	6.32999	0.371934	8.58328	0.239979	-2.25329	0.442634	23.9348	3.3297e-05	0.000265892	4.76769	down
231981_at	AK001889.1	AK001889	PRLR	prolactin receptor	5.56808	0.400631	7.82031	0.253578	-2.25224	0.474138	23.666	8.10373e-05	0.000522694	4.76421	down
244788_at	AI038503	AI038503	---	---	5.3019	0.112484	7.55409	0.193012	-2.25219	0.223398	22.5263	8.14684e-10	1.40114e-07	4.76405	down
209189_at	BC004490.1	BC004490	FOS	FBJ murine osteosarcoma viral oncogene homolog	9.79504	0.299185	12.0467	0.289539	-2.25169	0.416347	27.97	9.12661e-06	0.000100879	4.76239	down
231879_at	AL096771	AL096771	COL12A1	collagen, type XII, alpha 1	6.0953	0.320091	8.34644	0.301305	-2.25114	0.439594	27.8982	2.0123e-05	0.000181865	4.7606	down
235213_at	AA348410	AA348410	ITPKB	inositol-trisphosphate 3-kinase B	6.21743	0.208559	8.46839	0.246612	-2.25096	0.322977	27.2488	1.63576e-07	5.56012e-06	4.75999	down
233180_at	AU147152	AU147152	---	---	5.09141	0.429276	7.34099	0.200383	-2.24958	0.473741	19.8245	0.000125539	0.000733562	4.75546	down
229655_at	N66656	N66656	FAM19A5	family with sequence similarity 19 (chemokine (C-C motif)-like), member A5	4.87373	0.280322	7.12249	0.200877	-2.24876	0.344865	25.378	7.32501e-07	1.5965e-05	4.75275	down
205304_s_at	NM_004982.1	NM 004982	KCNJ8	potassium inwardly-rectifying channel, subfamily J, member 8	5.12332	0.409433	7.37054	0.156896	-2.24722	0.438465	18.0249	7.05645e-05	0.000469195	4.74766	down
202966_at	NM_014289.2	NM 014289	CAPN6	calpain 6	3.82785	0.565394	6.07333	0.5387	-2.24548	0.78094	27.9348	0.00763763	0.0196733	4.74193	down
229156_s_at	AI949265	AI949265	PRKAG2-AS1	PRKAG2 antisense RNA 1	3.7903	0.542939	6.0353	0.227206	-2.245	0.588563	18.7575	0.00119338	0.00434848	4.74038	down
1568920_at	BC036484.1	BC036484	---	---	4.58011	0.187191	6.81823	0.195699	-2.23812	0.270811	27.9449	5.4856e-09	4.75268e-07	4.71782	down
215397_x_at	AU148086	AU148086	---	---	4.33183	0.286484	6.56859	0.190469	-2.23676	0.344023	24.3537	9.36783e-07	1.89359e-05	4.71336	down
242292_at	H12084	H12084	FAM226A || FAM226B	family with sequence similarity 226, member A (non-protein coding) || family with sequence similarity 226, member B (non-protein coding)	3.89293	0.28861	6.12804	0.289188	-2.23511	0.408565	27.9999	7.67385e-06	8.85586e-05	4.70799	down
235759_at	AI095542	AI095542	---	---	6.06834	0.380694	8.30247	0.264942	-2.23413	0.463813	24.9847	5.99756e-05	0.000415449	4.7048	down
219532_at	NM_022726.1	NM 022726	ELOVL4	ELOVL fatty acid elongase 4	4.50212	0.332598	6.73206	0.151359	-2.22994	0.365418	19.5603	6.37376e-06	7.77194e-05	4.69113	down
210073_at	L32867.1	L32867	ST8SIA1	ST8 alpha-N-acetyl-neuraminide alpha-2,8-sialyltransferase 1	3.7788	0.490328	6.00671	0.359674	-2.22791	0.608101	25.6835	0.00113243	0.00416701	4.68455	down
209392_at	L35594.1	L35594	ENPP2	ectonucleotide pyrophosphatase/phosphodiesterase 2	9.56943	0.346852	11.7969	0.186722	-2.22751	0.393918	21.4858	1.19582e-05	0.000122757	4.68326	down
1563513_at	AL832596.1	AL832596	SYTL4	synaptotagmin-like 4	4.23773	0.277407	6.46467	0.245135	-2.22694	0.370197	27.5824	1.86385e-06	3.13161e-05	4.6814	down
227997_at	AW007080	AW007080	IL17RD	interleukin 17 receptor D	7.37864	0.224415	9.60471	0.152452	-2.22607	0.2713	24.6529	1.641e-08	1.07134e-06	4.67857	down
219304_s_at	NM_025208.1	NM 025208	PDGFD	platelet derived growth factor D	7.60638	0.328346	9.83038	0.340383	-2.22399	0.47294	27.9638	6.27217e-05	0.000429437	4.67185	down
230597_at	AI963203	AI963203	SLC7A3	solute carrier family 7 (cationic amino acid transporter, y+ system), member 3	4.71345	0.156717	6.93665	0.443303	-2.2232	0.470189	17.4455	0.000181689	0.000984761	4.66927	down
236094_at	BF696202	BF696202	TCF7L2	transcription factor 7-like 2 (T-cell specific, HMG-box)	4.76764	0.473237	6.99022	0.139321	-2.22258	0.493319	16.4087	0.000338923	0.00162691	4.66727	down
211110_s_at	AF162704.1	AF162704	AR	androgen receptor	5.81919	0.194974	8.04131	0.162398	-2.22212	0.253748	27.1136	2.17816e-09	2.61436e-07	4.66577	down
233036_at	AU146418	AU146418	---	---	6.89748	0.219164	9.1187	0.28301	-2.22122	0.35795	26.3501	1.37069e-06	2.51079e-05	4.66287	down
239130_at	AA905821	AA905821	MIR101-1 || MIR3671	microRNA 101-1 || microRNA 3671	5.50914	0.19153	7.72949	0.370438	-2.22034	0.417023	20.9859	2.80462e-05	0.000233677	4.66005	down
214051_at	BF677486	BF677486	TMSB15A || TMSB15B	thymosin beta 15a || thymosin beta 15B	6.14742	0.362039	8.36723	0.159029	-2.21982	0.395427	19.2086	1.97676e-05	0.000179286	4.65834	down
235652_at	AI431345	AI431345	---	---	5.91189	0.328952	8.12956	0.276505	-2.21768	0.429726	27.1958	1.9385e-05	0.00017637	4.65145	down
201149_s_at	U67195.1	U67195	TIMP3	TIMP metallopeptidase inhibitor 3	6.57563	0.289412	8.79181	0.24919	-2.21618	0.38191	27.3956	3.37515e-06	4.92378e-05	4.64663	down
219025_at	NM_020404.1	NM 020404	CD248	CD248 molecule, endosialin	6.7164	0.140575	8.93245	0.207697	-2.21606	0.250798	24.6019	4.20449e-09	4.00399e-07	4.64622	down
230708_at	AA206141	AA206141	PRICKLE1	prickle homolog 1 (Drosophila)	6.29808	0.169855	8.5116	0.284746	-2.21352	0.331558	22.8435	8.5315e-07	1.78095e-05	4.63804	down
242033_at	BE672684	BE672684	RNF180	ring finger protein 180	5.34523	0.542641	7.55645	0.164893	-2.21122	0.567141	16.5636	0.0012051	0.00438333	4.63067	down
211057_at	BC006374.1	BC006374	ROR1	receptor tyrosine kinase-like orphan receptor 1	4.01574	0.354511	6.22646	0.257088	-2.21073	0.437918	25.535	3.10618e-05	0.000252008	4.62909	down
241436_at	AI985987	AI985987	SCNN1G	sodium channel, non-voltage-gated 1, gamma subunit	3.89714	0.502986	6.10738	0.26928	-2.21024	0.570532	21.416	0.00085261	0.00332756	4.62753	down
228228_at	AI809234	AI809234	DACT3	dishevelled-binding antagonist of beta-catenin 3	6.13104	0.124754	8.34039	0.103438	-2.20935	0.162059	27.0714	1.21549e-13	2.33435e-10	4.62467	down
228776_at	AA430014	AA430014	GJC1	gap junction protein, gamma 1, 45kDa	7.4233	0.257773	9.63217	0.238738	-2.20887	0.351344	27.8368	8.70785e-07	1.80631e-05	4.62314	down
238784_at	AI039361	AI039361	DPY19L2	dpy-19-like 2 (C. elegans)	5.78507	0.432991	7.99341	0.201792	-2.20834	0.477704	19.8075	0.000168178	0.000923256	4.62143	down
235743_at	AA808178	AA808178	---	---	4.94945	0.489172	7.15724	0.376245	-2.2078	0.61713	26.2702	0.00137696	0.0048636	4.61969	down
226751_at	AW193693	AW193693	CNRIP1	cannabinoid receptor interacting protein 1	7.64067	0.177473	9.84784	0.175502	-2.20717	0.249595	27.9965	1.35183e-09	1.88814e-07	4.61767	down
201525_at	NM_001647.1	NM 001647	APOD	apolipoprotein D	6.79172	0.244294	8.99772	0.298987	-2.206	0.3861	26.93	4.55705e-06	6.12015e-05	4.61394	down
204742_s_at	NM_015032.1	NM 015032	PDS5B	PDS5, regulator of cohesion maintenance, homolog B (S. cerevisiae)	6.3239	0.179911	8.52953	0.234393	-2.20563	0.295479	26.2458	5.95511e-08	2.73247e-06	4.61275	down
232001_at	AW193600	AW193600	PRKCQ-AS1	PRKCQ antisense RNA 1	4.65535	0.537484	6.86045	0.193239	-2.2051	0.571166	17.5598	0.00119109	0.00434195	4.61106	down
220032_at	NM_024913.1	NM 024913	CPED1	cadherin-like and PC-esterase domain containing 1	5.22924	0.166496	7.43366	0.198714	-2.20443	0.259246	27.1673	3.87481e-09	3.82643e-07	4.60891	down
205472_s_at	NM_004392.1	NM 004392	DACH1	dachshund family transcription factor 1	4.39215	0.382078	6.59624	0.161952	-2.20409	0.414984	18.8734	4.07355e-05	0.000309568	4.60784	down
1563468_at	AL833307.1	AL833307	---	---	5.80755	0.297059	8.00916	0.165877	-2.20161	0.340234	21.957	1.66246e-06	2.88068e-05	4.59991	down
202388_at	NM_002923.1	NM 002923	RGS2	regulator of G-protein signaling 2	8.80878	0.297553	11.0101	0.371904	-2.2013	0.476288	26.7139	8.6088e-05	0.000546251	4.59892	down
218694_at	NM_016608.1	NM 016608	ARMCX1	armadillo repeat containing, X-linked 1	8.66351	0.263438	10.8648	0.15625	-2.20126	0.30629	22.7653	2.72414e-07	7.96123e-06	4.59882	down
238481_at	AW512787	AW512787	MGP	matrix Gla protein	4.76418	0.312314	6.96494	0.331816	-2.20076	0.455678	27.8979	4.45665e-05	0.000331316	4.59722	down
216614_at	AL049988.1	AL049988	---	---	4.78788	0.407849	6.98834	0.238045	-2.20046	0.472235	22.5466	0.000113808	0.000679134	4.59626	down
227623_at	H16409	H16409	CACNA2D1	calcium channel, voltage-dependent, alpha 2/delta subunit 1	6.24369	0.38876	8.44297	0.182685	-2.19928	0.429544	19.8956	5.30108e-05	0.000378231	4.59249	down
235631_at	AA545764	AA545764	DDR2	discoidin domain receptor tyrosine kinase 2	4.36157	0.306664	6.55994	0.151706	-2.19837	0.342136	20.4651	2.57964e-06	4.00447e-05	4.5896	down
201981_at	AA148534	AA148534	PAPPA	pregnancy-associated plasma protein A, pappalysin 1	4.12274	0.408596	6.32092	0.207274	-2.19818	0.458163	20.7579	9.96346e-05	0.000612968	4.58899	down
212254_s_at	AI798790	AI798790	DST	dystonin	8.97712	0.366161	11.1745	0.173937	-2.19734	0.405374	20.0122	2.62933e-05	0.000222369	4.58633	down
202686_s_at	NM_021913.1	NM 021913	AXL	AXL receptor tyrosine kinase	7.1441	0.164347	9.33565	0.137138	-2.19155	0.214048	27.1303	8.0979e-11	2.916e-08	4.56796	down
228338_at	AA812993	AA812993	COLCA2	colorectal cancer associated 2	5.24984	0.481644	7.43533	0.147584	-2.1855	0.503748	16.606	0.0004693	0.0020823	4.54883	down
206117_at	NM_000366.1	NM 000366	TPM1	tropomyosin 1 (alpha)	5.63385	0.375679	7.81798	0.234114	-2.18413	0.442655	23.4487	5.21987e-05	0.000373826	4.54452	down
204755_x_at	M95585.1	M95585	HLF	hepatic leukemia factor	5.92132	0.587369	8.1044	0.417256	-2.18308	0.720489	25.262	0.0055781	0.0151756	4.54121	down
209815_at	BG054916	BG054916	PTCH1	patched 1	8.62652	0.268722	10.8086	0.281685	-2.18204	0.389305	27.9381	5.36538e-06	6.85263e-05	4.53796	down
201069_at	NM_004530.1	NM 004530	MMP2	matrix metallopeptidase 2 (gelatinase A, 72kDa gelatinase, 72kDa type IV collagenase)	9.03126	0.191223	11.2122	0.174328	-2.18095	0.25876	27.7638	3.88521e-09	3.82643e-07	4.53453	down
203729_at	NM_001425.1	NM 001425	EMP3	epithelial membrane protein 3	6.8359	0.196772	9.01585	0.172859	-2.17996	0.261915	27.5428	5.3281e-09	4.6867e-07	4.5314	down
1555270_a_at	BC030130.1	BC030130	WFS1	Wolfram syndrome 1 (wolframin)	6.20284	0.216297	8.38151	0.102897	-2.17866	0.239525	20.028	1.50065e-08	1.00422e-06	4.52734	down
221541_at	AL136861.1	AL136861	CRISPLD2	cysteine-rich secretory protein LCCL domain containing 2	7.77054	0.190362	9.94847	0.260397	-2.17793	0.322559	25.6396	3.9166e-07	1.03511e-05	4.52505	down
1559063_at	AL355689.1	AL355689	---	---	4.79574	0.302693	6.97333	0.228762	-2.17759	0.379414	26.0587	4.79535e-06	6.34225e-05	4.52397	down
229427_at	BF940761	BF940761	SEMA5A	sema domain, seven thrombospondin repeats (type 1 and type 1-like), transmembrane domain (TM) and short cytoplasmic domain, (semaphorin) 5A	5.62514	0.354043	7.80204	0.101754	-2.1769	0.368376	16.2972	2.03918e-05	0.000183718	4.5218	down
205802_at	NM_003304.1	NM 003304	TRPC1	transient receptor potential cation channel, subfamily C, member 1	6.7942	0.274514	8.96979	0.266325	-2.17559	0.382475	27.9744	4.26257e-06	5.81617e-05	4.51769	down
233109_at	AU146651	AU146651	COL12A1	collagen, type XII, alpha 1	4.87638	0.197285	7.05168	0.294673	-2.17531	0.354617	24.4509	2.26392e-06	3.61318e-05	4.51681	down
206101_at	NM_001393.1	NM 001393	ECM2	extracellular matrix protein 2, female organ and adipocyte specific	7.56784	0.246371	9.74148	0.262926	-2.17364	0.360317	27.8824	1.70525e-06	2.93935e-05	4.5116	down
215775_at	BF084105	BF084105	THBS1	thrombospondin 1	4.73446	0.177173	6.90671	0.441622	-2.17225	0.475836	18.3928	0.000228134	0.00118015	4.50725	down
209185_s_at	AF073310.1	AF073310	IRS2	insulin receptor substrate 2	8.34738	0.301637	10.5188	0.315329	-2.17144	0.436368	27.945	2.97481e-05	0.000244586	4.50474	down
226682_at	AW006185	AW006185	RORA	RAR-related orphan receptor A	7.29595	0.279564	9.46275	0.155025	-2.1668	0.31967	21.8661	8.50063e-07	1.77791e-05	4.49025	down
204163_at	NM_007046.1	NM 007046	EMILIN1	elastin microfibril interfacer 1	6.0544	0.390567	8.22001	0.15332	-2.16561	0.419583	18.2148	6.3204e-05	0.000431841	4.48657	down
236796_at	AI052447	AI052447	---	---	5.31615	0.194695	7.47947	0.281676	-2.16332	0.342415	24.8913	1.32788e-06	2.46197e-05	4.47946	down
202746_at	AL021786	AL021786	ITM2A	integral membrane protein 2A	7.2932	0.245736	9.45456	0.255339	-2.16136	0.354379	27.959	1.41116e-06	2.54871e-05	4.47337	down
227300_at	AL521682	AL521682	TMEM119	transmembrane protein 119	4.59572	0.409829	6.75513	0.441758	-2.1594	0.602586	27.8439	0.00127504	0.00457704	4.4673	down
213338_at	BF062629	BF062629	TMEM158	transmembrane protein 158 (gene/pseudogene)	6.57304	0.385644	8.73123	0.214333	-2.1582	0.441203	21.8956	6.9378e-05	0.000463714	4.46356	down
200953_s_at	NM_001759.1	NM 001759	CCND2	cyclin D2	8.14982	0.20853	10.3078	0.177475	-2.158	0.273829	27.3022	1.65887e-08	1.07995e-06	4.46295	down
227376_at	AW021102	AW021102	GLI3	GLI family zinc finger 3	6.4447	0.20139	8.60228	0.226863	-2.15758	0.303356	27.612	1.05366e-07	3.99386e-06	4.46166	down
229073_at	AA912476	AA912476	PRTG	protogenin	6.21289	0.292584	8.37005	0.248736	-2.15715	0.384025	27.293	5.62126e-06	7.06484e-05	4.46034	down
243023_at	N34402	N34402	RP11-127B20.2	---	4.82428	0.274411	6.98117	0.376977	-2.15689	0.466276	25.5841	9.34666e-05	0.000580915	4.45953	down
222833_at	AU154202	AU154202	LPCAT2	lysophosphatidylcholine acyltransferase 2	4.85785	0.377692	7.01437	0.220449	-2.15652	0.43732	22.547	5.83067e-05	0.0004076	4.45838	down
1552848_a_at	NM_173495.1	NM 173495	PTCHD1	patched domain containing 1	4.08715	0.227117	6.24221	0.539346	-2.15506	0.585215	18.8137	0.00160295	0.00551154	4.45387	down
215888_at	AK026889.1	AK026889	PDS5B	PDS5, regulator of cohesion maintenance, homolog B (S. cerevisiae)	6.68864	0.198353	8.84305	0.160822	-2.15441	0.255358	26.8524	4.9737e-09	4.45516e-07	4.45186	down
218332_at	NM_018476.1	NM 018476	BEX1	brain expressed, X-linked 1	7.01218	0.721501	9.16569	0.414207	-2.1535	0.831944	22.3241	0.0166525	0.0371119	4.44906	down
206893_at	NM_002968.1	NM 002968	SALL1	spalt-like transcription factor 1	6.56052	0.568791	8.71334	0.20226	-2.15282	0.603683	17.4848	0.00229154	0.00737993	4.44697	down
228905_at	BE672700	BE672700	PCM1	pericentriolar material 1	6.12866	0.287003	8.28047	0.272766	-2.15181	0.395944	27.9278	8.53301e-06	9.56943e-05	4.44386	down
229160_at	AI967987	AI967987	MUM1L1	melanoma associated antigen (mutated) 1-like 1	7.65547	0.470964	9.80723	0.273752	-2.15177	0.544745	22.4909	0.000658677	0.00271651	4.44371	down
227192_at	BF060707	BF060707	PRRT2	proline-rich transmembrane protein 2	5.14505	0.143792	7.29641	0.237063	-2.15136	0.277264	23.0733	7.06088e-08	3.03026e-06	4.44246	down
230958_s_at	BE670797	BE670797	---	---	7.37221	0.28847	9.52106	0.247923	-2.14886	0.380369	27.3813	5.09983e-06	6.61399e-05	4.43476	down
227188_at	AI744591	AI744591	EVA1C	eva-1 homolog C (C. elegans)	5.78609	0.284807	7.93386	0.21266	-2.14777	0.355442	25.9091	2.23836e-06	3.58769e-05	4.43142	down
202008_s_at	NM_002508.1	NM 002508	NID1	nidogen 1	6.16481	0.168073	8.31229	0.296777	-2.14748	0.341064	22.1427	2.38256e-06	3.76086e-05	4.43053	down
227812_at	BF432648	BF432648	TNFRSF19	tumor necrosis factor receptor superfamily, member 19	6.97797	0.401903	9.12475	0.240126	-2.14677	0.468174	22.8655	0.000132517	0.000765324	4.42837	down
201044_x_at	AA530892	AA530892	DUSP1	dual specificity phosphatase 1	6.13506	0.516728	8.28177	0.335012	-2.14671	0.615825	24.0022	0.00190749	0.00635719	4.42818	down
238716_at	AL527331	AL527331	LOC100506990	uncharacterized LOC100506990	6.00349	0.292736	8.14946	0.214318	-2.14596	0.362804	25.6586	3.22924e-06	4.76933e-05	4.42588	down
212609_s_at	U79271.1	U79271	AKT3	v-akt murine thymoma viral oncogene homolog 3	6.84344	0.184141	8.98883	0.157643	-2.14539	0.242403	27.3503	1.62805e-09	2.16878e-07	4.42412	down
227070_at	W63754	W63754	GLT8D2	glycosyltransferase 8 domain containing 2	7.41714	0.232278	9.56209	0.305236	-2.14496	0.383565	26.1425	6.96301e-06	8.27163e-05	4.42279	down
205347_s_at	NM_021992.1	NM 021992	TMSB15A || TMSB15B	thymosin beta 15a || thymosin beta 15B	6.70237	0.568206	8.8464	0.300315	-2.14403	0.642688	21.2555	0.00309706	0.00939638	4.41995	down
243715_at	AW975013	AW975013	---	---	6.01997	0.373823	8.16164	0.187401	-2.14166	0.418166	20.6187	4.75083e-05	0.000348686	4.41271	down
221045_s_at	NM_016831.1	NM 016831	PER3	period circadian clock 3	6.92795	0.196153	9.06612	0.247768	-2.13818	0.316014	26.5997	3.12241e-07	8.76279e-06	4.40206	down
209981_at	AL023553	AL023553	CSDC2	cold shock domain containing C2, RNA binding	4.80653	0.293258	6.94456	0.201385	-2.13803	0.355747	24.802	2.90645e-06	4.39803e-05	4.4016	down
1562031_at	BC043187.1	BC043187	JAK2	Janus kinase 2	4.87561	0.371599	7.01301	0.238331	-2.1374	0.441461	23.8509	6.30936e-05	0.000431214	4.39969	down
236949_at	AI079543	AI079543	---	---	4.57297	0.221291	6.70918	0.354123	-2.13621	0.417579	23.4873	3.29835e-05	0.000263937	4.39605	down
218678_at	NM_024609.1	NM 024609	NES	nestin	6.49427	0.175845	8.62946	0.226539	-2.13518	0.286778	26.3772	6.04456e-08	2.74759e-06	4.39293	down
215811_at	AF238870.1	AF238870	---	---	4.37633	0.251914	6.50643	0.12712	-2.1301	0.28217	20.6958	2.26482e-07	6.86778e-06	4.37748	down
229506_at	BF114646	BF114646	PPM1L	protein phosphatase, Mg2+/Mn2+ dependent, 1L	4.52885	0.385553	6.65892	0.108178	-2.13006	0.400442	16.1907	6.64615e-05	0.000448776	4.37736	down
215016_x_at	BC004912.1	BC004912	DST	dystonin	9.04239	0.379166	11.1716	0.209226	-2.12923	0.433061	21.8023	6.60355e-05	0.000446423	4.37483	down
210829_s_at	AF077048.1	AF077048	SSBP2	single-stranded DNA binding protein 2	6.71114	0.253707	8.83975	0.153689	-2.1286	0.296627	23.0555	2.58983e-07	7.63238e-06	4.37294	down
243050_at	BG232090	BG232090	---	---	4.34394	0.166637	6.47045	0.145419	-2.12651	0.221166	27.4962	2.7281e-10	6.35068e-08	4.3666	down
241509_at	AI637733	AI637733	---	---	5.89488	0.426552	8.01909	0.216406	-2.1242	0.478308	20.7592	0.000231888	0.00119528	4.35963	down
210839_s_at	D45421.1	D45421	ENPP2	ectonucleotide pyrophosphatase/phosphodiesterase 2	8.22554	0.329896	10.3493	0.190475	-2.12379	0.380936	22.4007	1.24313e-05	0.000126486	4.35836	down
209540_at	AU144912	AU144912	IGF1	insulin-like growth factor 1 (somatomedin C)	7.15919	0.283782	9.28238	0.49899	-2.12319	0.574041	22.1985	0.00123972	0.00448097	4.35657	down
212386_at	BF592782	BF592782	TCF4	transcription factor 4	10.1847	0.228929	12.3067	0.0743667	-2.12201	0.240705	16.9222	9.85176e-08	3.81586e-06	4.35301	down
229313_at	AA843962	AA843962	ANO5	anoctamin 5	4.1571	0.495928	6.27571	0.243725	-2.11861	0.552582	20.39	0.00100779	0.00380309	4.34276	down
212865_s_at	BF449063	BF449063	COL14A1	collagen, type XIV, alpha 1	6.6083	0.310442	8.72678	0.275312	-2.11848	0.414935	27.6057	2.15932e-05	0.000192287	4.34235	down
227197_at	AI989530	AI989530	ARHGEF26	Rho guanine nucleotide exchange factor (GEF) 26	6.03809	0.324909	8.15646	0.0836533	-2.11838	0.335506	15.848	1.07672e-05	0.000113514	4.34205	down
239769_at	AW078832	AW078832	---	---	3.9328	0.338234	6.04919	0.25023	-2.11639	0.420734	25.7925	3.16996e-05	0.000255795	4.33607	down
232748_at	AU156721	AU156721	PAPPA	pregnancy-associated plasma protein A, pappalysin 1	3.90078	0.244576	6.01661	0.241768	-2.11583	0.343903	27.9963	1.21636e-06	2.30528e-05	4.33439	down
241703_at	AI928037	AI928037	RUNDC3B	RUN domain containing 3B	5.24826	0.320028	7.36359	0.207793	-2.11533	0.38157	24.023	1.05314e-05	0.000111795	4.33289	down
241801_at	AW084937	AW084937	PGAP1	post-GPI attachment to proteins 1	4.45121	0.465848	6.56637	0.179082	-2.11517	0.499084	18.0494	0.000491888	0.00216084	4.3324	down
240725_at	AI023444	AI023444	---	---	4.32701	0.269228	6.44146	0.204455	-2.11445	0.338061	26.1176	1.25547e-06	2.35808e-05	4.33025	down
1564139_at	AK056852.1	AK056852	A2M-AS1	A2M antisense RNA 1	5.37068	0.186716	7.48337	0.252665	-2.11269	0.314169	25.7783	4.07629e-07	1.06678e-05	4.32498	down
209655_s_at	AI803181	AI803181	TMEM47	transmembrane protein 47	7.19296	0.437097	9.30236	0.333023	-2.1094	0.549507	26.1571	0.000705406	0.00286969	4.31512	down
212423_at	AK024784.1	AK024784	ZCCHC24	zinc finger, CCHC domain containing 24	7.97313	0.157437	10.0822	0.143782	-2.10905	0.213212	27.7726	1.33277e-10	4.15021e-08	4.31406	down
1557813_at	BF724621	BF724621	---	---	6.86621	0.213555	8.97411	0.155465	-2.1079	0.26415	25.5852	2.08207e-08	1.29335e-06	4.31064	down
243951_at	AA887211	AA887211	ABCB1	ATP-binding cassette, sub-family B (MDR/TAP), member 1	4.01866	0.136859	6.12615	0.270019	-2.10749	0.302722	20.7478	7.58361e-07	1.63797e-05	4.30941	down
238905_at	BE218803	BE218803	RHOJ	ras homolog family member J	5.53778	0.25107	7.64047	0.15313	-2.10269	0.294083	23.1496	2.68208e-07	7.85402e-06	4.29508	down
219173_at	NM_024957.1	NM 024957	MYO15B	myosin XVB pseudogene	6.07829	0.225062	8.179	0.265547	-2.10071	0.348092	27.2673	1.85428e-06	3.12738e-05	4.2892	down
222860_s_at	AB033832.1	AB033832	PDGFD	platelet derived growth factor D	4.60934	0.41466	6.70959	0.304984	-2.10025	0.514741	25.7179	0.000385639	0.0017969	4.28783	down
212387_at	BG495771	BG495771	TCF4	transcription factor 4	8.49934	0.227006	10.5989	0.103607	-2.09954	0.249531	19.59	6.21661e-08	2.80368e-06	4.28573	down
232539_at	AL161980.1	AL161980	SOCS2	suppressor of cytokine signaling 2	4.14162	0.134343	6.24103	0.227873	-2.09941	0.264526	22.683	5.42494e-08	2.52572e-06	4.28535	down
223854_at	AF131761.1	AF131761	PCDHB10 || PCDHB9	protocadherin beta 10 || protocadherin beta 9	5.51911	0.479436	7.61798	0.124115	-2.09888	0.495241	15.8681	0.000637284	0.00265233	4.28375	down
202340_x_at	NM_002135.1	NM 002135	NR4A1	nuclear receptor subfamily 4, group A, member 1	7.31737	0.321131	9.4156	0.563521	-2.09823	0.6486	22.2254	0.00377028	0.0110252	4.28184	down
244282_at	T65568	T65568	---	---	4.61235	0.232992	6.70843	0.411932	-2.09608	0.473258	22.1259	0.000209066	0.00110003	4.27547	down
213122_at	AI096375	AI096375	TSPYL5	TSPY-like 5	7.30166	0.364585	9.39772	0.120456	-2.09606	0.383969	17.0205	4.22662e-05	0.000318011	4.27539	down
219400_at	NM_003632.1	NM 003632	CNTNAP1	contactin associated protein 1	4.75573	0.302542	6.85131	0.227019	-2.09558	0.378245	25.9705	8.1556e-06	9.25998e-05	4.27398	down
230319_at	AI222435	AI222435	---	---	5.68887	0.389433	7.78431	0.202479	-2.09544	0.438926	21.0537	0.000101717	0.000622363	4.27357	down
232060_at	AK000776.1	AK000776	ROR1	receptor tyrosine kinase-like orphan receptor 1	5.88455	0.368303	7.97746	0.22258	-2.0929	0.430336	23.0227	6.53036e-05	0.000442663	4.26606	down
228573_at	BE673665	BE673665	ANTXR2	anthrax toxin receptor 2	7.27432	0.260033	9.36577	0.14543	-2.09146	0.297938	21.9776	4.84046e-07	1.188e-05	4.26178	down
240458_at	AI242023	AI242023	---	---	6.27435	0.357591	8.36579	0.160542	-2.09145	0.391976	19.4233	3.51364e-05	0.000276272	4.26175	down
235599_at	AW105723	AW105723	LINC01139	long intergenic non-protein coding RNA 1139	4.27133	0.5204	6.36276	0.403684	-2.09143	0.658617	26.3697	0.00378742	0.0110669	4.2617	down
209541_at	AI972496	AI972496	IGF1	insulin-like growth factor 1 (somatomedin C)	7.60954	0.301574	9.7004	0.464317	-2.09085	0.553658	24.0274	0.000923788	0.00354768	4.26	down
206548_at	NM_024880.1	NM 024880	---	---	5.2399	0.470318	7.33047	0.167156	-2.09057	0.499139	17.4813	0.000584346	0.00247949	4.25916	down
219370_at	NM_019845.1	NM 019845	RPRM	reprimo, TP53 dependent G2 arrest mediator candidate	5.81481	0.491537	7.90449	0.374223	-2.08968	0.617779	26.1482	0.00227112	0.00733159	4.25653	down
211401_s_at	AB030078.1	AB030078	FGFR2	fibroblast growth factor receptor 2	5.1934	0.735485	7.28298	0.262319	-2.08958	0.780865	17.5051	0.0156748	0.0352896	4.25624	down
238619_at	AA417078	AA417078	RP11-138A9.1	---	7.49209	0.431697	9.5766	0.223845	-2.08451	0.486281	21.0207	0.000326767	0.00157677	4.24131	down
204845_s_at	NM_001977.1	NM 001977	ENPEP	glutamyl aminopeptidase (aminopeptidase A)	5.49368	0.227896	7.57733	0.318749	-2.08365	0.391839	25.3478	1.57382e-05	0.000150374	4.23877	down
227688_at	AK022128.1	AK022128	LRCH2	leucine-rich repeats and calponin homology (CH) domain containing 2	5.60909	0.369713	7.69061	0.165633	-2.08152	0.40512	19.4022	5.48757e-05	0.000388649	4.23252	down
213413_at	BG434174	BG434174	STON1	stonin 1	6.9754	0.268948	9.0562	0.230132	-2.0808	0.353969	27.3463	2.77744e-06	4.24013e-05	4.23043	down
202920_at	BF726212	BF726212	ANK2	ankyrin 2, neuronal	6.83834	0.307444	8.91873	0.322456	-2.08039	0.445533	27.9366	6.87848e-05	0.000460952	4.22922	down
205515_at	NM_003619.1	NM 003619	PRSS12	protease, serine, 12 (neurotrypsin, motopsin)	4.241	0.454653	6.32103	0.39156	-2.08004	0.600024	27.3975	0.00175513	0.00593235	4.22818	down
220316_at	NM_022123.1	NM 022123	NPAS3	neuronal PAS domain protein 3	4.89703	0.551963	6.97613	0.29035	-2.0791	0.623671	21.1968	0.00312301	0.00945633	4.22544	down
1556650_at	AU152272	AU152272	---	---	4.39737	0.280043	6.47617	0.235001	-2.0788	0.365581	27.181	4.74102e-06	6.29166e-05	4.22455	down
242290_at	BE676272	BE676272	TACC1	transforming, acidic coiled-coil containing protein 1	5.31841	0.260031	7.39665	0.197515	-2.07824	0.32654	26.1203	9.47837e-07	1.90776e-05	4.22292	down
232069_at	AL117589.1	AL117589	KIF26A	kinesin family member 26A	4.16702	0.277829	6.24406	0.185751	-2.07704	0.334204	24.4317	1.86163e-06	3.13161e-05	4.2194	down
1569648_at	AF318336.1	AF318336	DACT2	dishevelled-binding antagonist of beta-catenin 2	5.28166	0.384016	7.35733	0.229967	-2.07567	0.447608	22.8971	0.00011613	0.000690474	4.21541	down
221558_s_at	AF288571.1	AF288571	LEF1	lymphoid enhancer-binding factor 1	7.22692	0.27788	9.30041	0.247964	-2.07349	0.372429	27.6444	6.15356e-06	7.57558e-05	4.20903	down
205141_at	NM_001145.1	NM 001145	ANG	angiogenin, ribonuclease, RNase A family, 5	5.62269	0.524209	7.69495	0.30893	-2.07226	0.608467	22.6778	0.00245938	0.00780702	4.20546	down
212249_at	AI934473	AI934473	PIK3R1	phosphoinositide-3-kinase, regulatory subunit 1 (alpha)	6.474	0.220054	8.54439	0.223827	-2.07038	0.313882	27.9919	3.74423e-07	9.98722e-06	4.19997	down
237035_at	AI792315	AI792315	RP11-319G9.3	---	5.35384	0.264703	7.42392	0.145054	-2.07008	0.301841	21.7127	7.39318e-07	1.60739e-05	4.19911	down
209506_s_at	BC004154.1	BC004154	NR2F1 || NR2F2	nuclear receptor subfamily 2, group F, member 1 || nuclear receptor subfamily 2, group F, member 2	5.23272	0.22806	7.30178	0.208691	-2.06907	0.309133	27.7823	3.01287e-07	8.52967e-06	4.19615	down
226856_at	BF793701	BF793701	MUSTN1 || TMEM110 || TMEM110-MUSTN1	musculoskeletal, embryonic nuclear protein 1 || transmembrane protein 110 || TMEM110-MUSTN1 readthrough	4.86293	0.202704	6.93198	0.305315	-2.06905	0.366478	24.3342	7.79673e-06	8.94501e-05	4.19609	down
206954_at	NM_015855.1	NM 015855	WT1-AS	WT1 antisense RNA	5.48468	0.43354	7.55368	0.144845	-2.069	0.457096	17.0869	0.000294895	0.00145051	4.19595	down
1559911_at	BQ719879	BQ719879	---	---	3.98236	0.246919	6.05053	0.309813	-2.06817	0.396173	26.6725	1.74586e-05	0.000162543	4.19355	down
238009_at	AI446064	AI446064	SOX5	SRY (sex determining region Y)-box 5	6.36786	0.373953	8.43564	0.12991	-2.06778	0.395875	17.3306	6.47541e-05	0.000439953	4.19241	down
211573_x_at	M98478.1	M98478	TGM2	transglutaminase 2	4.9443	0.376903	7.01034	0.134191	-2.06604	0.400079	17.4932	7.12153e-05	0.000472024	4.18735	down
216033_s_at	S74774.1	S74774	FYN	FYN proto-oncogene, Src family tyrosine kinase	6.4727	0.421688	8.53788	0.146835	-2.06518	0.446521	17.3458	0.000230172	0.00118776	4.18487	down
222835_at	BG163478	BG163478	THSD4	thrombospondin, type I, domain containing 4	6.33608	0.265234	8.39958	0.233593	-2.0635	0.353433	27.56	3.00154e-06	4.50055e-05	4.17998	down
204719_at	NM_007168.1	NM 007168	ABCA8	ATP-binding cassette, sub-family A (ABC1), member 8	7.16514	0.406971	9.22837	0.422533	-2.06323	0.586651	27.9607	0.00151048	0.00524411	4.17921	down
211621_at	M73069.1	M73069	AR	androgen receptor	5.16958	0.22677	7.23078	0.183357	-2.0612	0.291624	26.8243	1.39162e-07	4.89638e-06	4.17333	down
222043_at	AI982754	AI982754	CLU	clusterin	6.02482	0.306453	8.08219	0.503653	-2.05737	0.589559	23.1167	0.00196649	0.00651987	4.16228	down
201058_s_at	NM_006097.1	NM 006097	MYL9	myosin, light chain 9, regulatory	9.03657	0.207535	11.0928	0.284594	-2.05625	0.352228	25.6074	3.96676e-06	5.51375e-05	4.15905	down
203638_s_at	NM_022969.1	NM 022969	FGFR2	fibroblast growth factor receptor 2	8.38825	0.637346	10.4444	0.25447	-2.05612	0.686269	18.3529	0.0076316	0.0196623	4.15865	down
236270_at	AI806528	AI806528	NFATC4	nuclear factor of activated T-cells, cytoplasmic, calcineurin-dependent 4	5.40093	0.115908	7.45371	0.137304	-2.05278	0.179686	27.2332	6.77515e-12	4.48297e-09	4.14904	down
228790_at	AW264082	AW264082	FAM110B	family with sequence similarity 110, member B	5.5748	0.357808	7.62488	0.126964	-2.05008	0.379666	17.4705	4.36368e-05	0.000325982	4.14128	down
210414_at	AF169675.1	AF169675	FLRT1	fibronectin leucine rich transmembrane protein 1	4.58453	0.241134	6.63397	0.245501	-2.04944	0.344117	27.991	2.06462e-06	3.37277e-05	4.13947	down
221747_at	AL046979	AL046979	TNS1	tensin 1	7.2965	0.123658	9.34591	0.199726	-2.04941	0.234908	23.3582	8.25822e-09	6.31784e-07	4.13937	down
203851_at	NM_002178.1	NM 002178	IGFBP6	insulin-like growth factor binding protein 6	7.28279	0.27618	9.33196	0.18495	-2.04918	0.332388	24.4543	2.09681e-06	3.41023e-05	4.1387	down
224823_at	AA526844	AA526844	MYLK	myosin light chain kinase	10.277	0.213753	12.3248	0.288854	-2.04776	0.359343	25.7958	5.52951e-06	6.97881e-05	4.13465	down
219436_s_at	NM_016242.1	NM 016242	EMCN	endomucin	5.36675	0.228492	7.41315	0.22339	-2.0464	0.319549	27.9857	6.22886e-07	1.43694e-05	4.13074	down
205620_at	NM_000504.2	NM 000504	F10	coagulation factor X	4.36372	0.385267	6.40564	0.181052	-2.04192	0.425689	19.896	0.000111309	0.000666636	4.11794	down
1558604_a_at	AL536899	AL536899	SSBP2	single-stranded DNA binding protein 2	5.04464	0.188062	7.08313	0.225113	-2.03849	0.293331	27.1409	1.75912e-07	5.82643e-06	4.10815	down
238617_at	AW207243	AW207243	KIF26B	kinesin family member 26B	5.00988	0.451099	7.04621	0.31009	-2.03633	0.547399	24.8159	0.00102234	0.00384465	4.10202	down
227889_at	AI765437	AI765437	LPCAT2	lysophosphatidylcholine acyltransferase 2	6.67006	0.236936	8.70549	0.203389	-2.03544	0.312259	27.3718	5.1161e-07	1.23981e-05	4.09946	down
223253_at	BC000686.1	BC000686	EPDR1	ependymin related 1	8.3482	0.366165	10.3833	0.145763	-2.03506	0.394111	18.3284	6.16916e-05	0.000425036	4.09841	down
242342_at	BE645219	BE645219	GUCY1A2	guanylate cyclase 1, soluble, alpha 2	4.90875	0.22861	6.94357	0.275064	-2.03482	0.357663	27.0936	4.75788e-06	6.30898e-05	4.09772	down
203231_s_at	AW235612	AW235612	ATXN1	ataxin 1	7.01928	0.203683	9.05131	0.184137	-2.03203	0.274578	27.7198	4.94774e-08	2.38012e-06	4.08979	down
225442_at	AI799915	AI799915	DDR2	discoidin domain receptor tyrosine kinase 2	7.83295	0.217941	9.86357	0.173645	-2.03062	0.27866	26.6692	8.33369e-08	3.35906e-06	4.0858	down
241897_at	AA491949	AA491949	---	---	8.33332	0.474308	10.3633	0.149186	-2.02996	0.497217	16.7432	0.00079734	0.00315243	4.08392	down
221447_s_at	NM_031302.1	NM 031302	GLT8D2	glycosyltransferase 8 domain containing 2	7.18673	0.217144	9.21539	0.275231	-2.02866	0.350576	26.5616	3.95044e-06	5.50434e-05	4.08025	down
211700_s_at	AF349719.1	AF349719	TRO	trophinin	6.07103	0.226457	8.09955	0.129155	-2.02852	0.260698	22.2363	8.67045e-08	3.43923e-06	4.07986	down
212607_at	N32526	N32526	AKT3	v-akt murine thymoma viral oncogene homolog 3	7.2673	0.141946	9.29516	0.17321	-2.02786	0.223943	26.9594	1.15731e-09	1.76632e-07	4.07798	down
207776_s_at	NM_000724.1	NM 000724	CACNB2	calcium channel, voltage-dependent, beta 2 subunit	4.25159	0.273399	6.27827	0.236197	-2.02668	0.361298	27.4216	5.64811e-06	7.08967e-05	4.07467	down
215439_x_at	AU146391	AU146391	---	---	5.63749	0.269379	7.66381	0.156341	-2.02632	0.311461	22.4704	1.37164e-06	2.51079e-05	4.07365	down
243864_at	AA994712	AA994712	CCDC80	coiled-coil domain containing 80	4.46583	0.291122	6.49089	0.360717	-2.02506	0.46354	26.8052	0.00016809	0.000922996	4.07008	down
239999_at	N66393	N66393	LINC00478	long intergenic non-protein coding RNA 478	6.45966	0.416387	8.48401	0.266872	-2.02434	0.494569	23.8412	0.000420798	0.00191929	4.06807	down
233689_at	AK026816.1	AK026816	---	---	4.89049	0.413993	6.91483	0.161056	-2.02434	0.444218	18.1428	0.000239786	0.00122639	4.06805	down
242500_at	T87730	T87730	---	---	4.76337	0.299504	6.78604	0.296925	-2.02267	0.421743	27.9979	4.8455e-05	0.00035372	4.06334	down
231738_at	NM_018940.1	NM 018940	PCDHB7	protocadherin beta 7	5.44035	0.362019	7.45936	0.128059	-2.01901	0.384001	17.4496	5.89292e-05	0.000410421	4.05306	down
239343_at	AW451176	AW451176	LOC728705 || TMEM263	uncharacterized LOC728705 || transmembrane protein 263	4.2705	0.402222	6.28783	0.278897	-2.01734	0.489455	24.9345	0.000363886	0.00171706	4.04836	down
1555216_a_at	BC009278.1	BC009278	LOC101060604 || SLC7A5P1 || SLC7A5P2	putative L-type amino acid transporter 1-like protein IMAA-like || solute carrier family 7 (amino acid transporter light chain, L system), member 5 pseudogene 1 || solute carrier family 7 (amino acid transporter light chain, L system), member 5 pseudogene 2	5.33655	0.340518	7.35131	0.170852	-2.01476	0.380976	20.6287	3.22029e-05	0.000258769	4.04115	down
201645_at	NM_002160.1	NM 002160	TNC	tenascin C	6.73829	0.337938	8.75198	0.357403	-2.01368	0.491873	27.9126	0.000328046	0.00158195	4.03812	down
211062_s_at	BC006393.1	BC006393	CPZ || GPR78	carboxypeptidase Z || G protein-coupled receptor 78	5.62193	0.492804	7.63241	0.269398	-2.01047	0.561632	21.6815	0.00170029	0.00577777	4.02914	down
205031_at	NM_001406.1	NM 001406	EFNB3	ephrin-B3	5.98995	0.515461	7.99984	0.215658	-2.00988	0.558756	18.7554	0.00195343	0.00648213	4.0275	down
223519_at	AW069181	AW069181	ZAK	sterile alpha motif and leucine zipper containing kinase AZK	8.60038	0.13757	10.6101	0.221818	-2.00976	0.261014	23.3819	7.35349e-08	3.10382e-06	4.02715	down
226069_at	AA404269	AA404269	PRICKLE1	prickle homolog 1 (Drosophila)	6.35814	0.17593	8.36649	0.183232	-2.00834	0.254018	27.9538	1.31879e-08	9.04546e-07	4.0232	down
35846_at	M24899	M24899	THRA	thyroid hormone receptor, alpha	5.85456	0.302145	7.86273	0.178794	-2.00816	0.351082	22.7338	8.32109e-06	9.40499e-05	4.0227	down
227202_at	AW072790	AW072790	CNTN1	contactin 1	4.66816	0.394311	6.67606	0.206011	-2.0079	0.444884	21.1129	0.000188254	0.0010119	4.02196	down
1563453_at	AL833544.1	AL833544	---	---	4.52561	0.195775	6.53349	0.149158	-2.00788	0.246122	26.1569	1.16923e-08	8.19026e-07	4.0219	down
222449_at	AL035541	AL035541	PMEPA1	prostate transmembrane protein, androgen induced 1	7.74354	0.334668	9.74974	0.236094	-2.0062	0.409564	25.1686	4.76727e-05	0.000349337	4.01722	down
201328_at	AL575509	AL575509	ETS2	v-ets avian erythroblastosis virus E26 oncogene homolog 2	8.00831	0.152096	10.0145	0.137897	-2.00619	0.205302	27.7353	1.76245e-10	5.14143e-08	4.01719	down
235977_at	BF433341	BF433341	LONRF2	LON peptidase N-terminal domain and ring finger 2	5.15572	0.355239	7.16172	0.305693	-2.00599	0.468661	27.3912	0.000204943	0.00108286	4.01665	down
209348_s_at	AF055376.1	AF055376	MAF	v-maf avian musculoaponeurotic fibrosarcoma oncogene homolog	8.49501	0.22059	10.5003	0.191112	-2.00534	0.291863	27.4429	2.02595e-07	6.40293e-06	4.01483	down
212091_s_at	AI141603	AI141603	COL6A1	collagen, type VI, alpha 1	7.2585	0.333439	9.26303	0.184226	-2.00453	0.380947	21.8187	2.87316e-05	0.000237728	4.01258	down
229092_at	AI420144	AI420144	NR2F2	nuclear receptor subfamily 2, group F, member 2	6.76229	0.252858	8.76672	0.155115	-2.00443	0.296645	23.2298	6.48436e-07	1.47375e-05	4.01231	down
205088_at	NM_005491.1	NM 005491	MAMLD1	mastermind-like domain containing 1	5.93107	0.221131	7.93511	0.127507	-2.00404	0.255258	22.3828	7.14406e-08	3.05093e-06	4.01122	down
209936_at	AF107493.1	AF107493	RBM5	RNA binding motif protein 5	5.34367	0.307527	7.34715	0.172778	-2.00348	0.352739	22.0374	1.02743e-05	0.000109672	4.00966	down
211354_s_at	U52913.1	U52913	LEPR || LEPROT	leptin receptor || leptin receptor overlapping transcript	5.57749	0.182426	7.58065	0.175318	-2.00316	0.253013	27.9559	1.28293e-08	8.85402e-07	4.00876	down
215116_s_at	AF035321.1	AF035321	DNM1	dynamin 1	5.33391	0.467423	7.33644	0.187538	-2.00253	0.503642	18.3935	0.000854112	0.00333173	4.00702	down
1559455_at	BG430958	BG430958	---	---	4.36525	0.333564	6.36776	0.233896	-2.00251	0.407397	25.0869	4.59901e-05	0.000340143	4.00697	down
206879_s_at	NM_013982.1	NM 013982	NRG2	neuregulin 2	4.5113	0.152268	6.5131	0.339573	-2.0018	0.37215	19.4113	3.19677e-05	0.000257597	4.00499	down
229723_at	BF591040	BF591040	TAGAP	T-cell activation RhoGTPase activating protein	5.99069	0.354777	7.99146	0.407251	-2.00077	0.540111	27.4836	0.000942705	0.00360291	4.00213	down
