# Supplementary material for: FOXM1 expression is significantly associated with chemotherapy resistance and adverse prognosis in non-serous epithelial ovarian cancer patients
Source: J Exp Clin Cancer Res. 2017 May 8;36:63. doi: 10.1186/s13046-017-0536-y (PMC5422964; doi:10.1186/s13046-017-0536-y)
Supplement: Supplementary file 10 — Differentially expressed genes in siFOXM1 EOC cells compared to siControl. (XLSX 100 kb) [file 13046_2017_536_MOESM10_ESM.xlsx]

## Sheet: Fold Changes and Group Means
Additional File 10
Table S17. Up-regulated and down-regulated genes in FOXM1-depleted EOC cells compared to scrambled-ones
Agilent Feature Number	Gene Symbol	Average Fold Change	Direction of Change	Mean, EOC-CC1 +siSCRAM	Mean, EOC-CC1 +siFOXM1	Mean, OSPC2 +siSCRAM	Mean, OSPC2 +siFOXM1	Mean, OVCAR-3 +siSCRAM	Mean, OVCAR-3 +siFOXM1	Average siFOXM1 response	P-value, siFOXM1 response
55112	FOXM1	10.829	Down	12.6146	8.75469	10.8856	8.49347	11.3145	7.25611	-3.43683	6.57945e-12
25140	NUPL1	4.6029	Down	6.4388	5.97709	9.87455	7.87911	7.48633	3.33585	-2.20254	7.27253e-05
55714	SRD5A1	3.87359	Down	9.25037	6.54004	6.50255	5.90987	6.83375	4.27574	-1.95367	5.43229e-07
28435	SCEL	3.52075	Down	4.65217	4.42393	13.7896	13.2885	7.36819	2.64996	-1.81588	0.00153705
8970	HTATSF1	3.40466	Down	10.6442	9.6102	12.1828	10.7794	11.7669	8.90169	-1.76751	1.53471e-06
23244	DDAH1	3.2208	Down	12.5565	10.8362	12.0619	10.1988	12.0333	10.5544	-1.68742	2.89922e-09
54800	PSMD10	3.18723	Down	5.7734	5.36671	8.90708	8.00073	7.64652	3.94265	-1.6723	0.00129249
3349	FAM96A	2.89149	Down	13.1088	11.5436	12.7738	11.167	12.8383	11.4149	-1.53181	3.01128e-12
59943	SRD5A1	2.89138	Down	11.0061	8.84588	8.49642	7.64273	9.5055	7.92409	-1.53176	1.54622e-07
3040	ZCCHC9	2.81852	Down	9.35938	8.37136	10.6236	9.37	9.03172	6.78852	-1.49494	2.70202e-06
13047	ANKRD1	2.81226	Down	6.51966	5.46959	8.05459	7.20437	4.39094	1.81603	-1.49173	0.00522672
35563	PSMD10	2.81063	Down	8.31622	7.90429	11.3343	10.0731	9.8476	7.04796	-1.4909	0.000484547
18370	DYNC2H1	2.69679	Down	5.88365	5.75281	7.03558	7.97098	7.32057	2.22227	-1.43125	0.00394769
27194	CDK19	2.68528	Down	8.59592	7.70318	10.3794	9.77073	10.6111	7.8373	-1.42507	7.13598e-06
48769	CENPF	2.6296	Down	10.7184	9.57156	13.5452	13.2013	13.1799	10.4861	-1.39484	0.00114384
59955	CKAP2	2.62148	Down	7.79589	7.24009	10.5211	9.93604	9.6807	6.65044	-1.39038	0.000904863
51172	GPSM2	2.61689	Down	8.37151	8.06215	10.2122	9.60767	9.31682	6.06715	-1.38786	8.83126e-06
32705	VPS54	2.52702	Down	7.20991	6.68447	9.86826	9.17962	8.73272	5.93448	-1.33744	0.000499609
11535	DCP2	2.51428	Down	7.04245	7.56921	9.32957	8.3877	8.70754	5.13221	-1.33015	0.00286064
2491	METAP2	2.51214	Down	5.32438	5.39942	8.12477	7.53489	7.9274	4.4555	-1.32892	0.00840307
55831	TNPO1	2.50608	Down	6.20163	6.48498	8.85963	8.93458	7.78937	3.45478	-1.32543	0.0108965
18584	ASPM	2.50153	Down	9.30187	8.59073	11.5527	11.3364	11.0198	7.97889	-1.32281	0.00722815
48789	ASPM	2.49833	Down	6.25154	5.7253	9.19793	9.50401	8.3925	4.64976	-1.32097	0.0304627
42696	PNRC2	2.49665	Down	7.45733	7.01003	11.3613	10.3582	8.76078	6.25123	-1.31999	0.000931654
59536	DNAJB6	2.47954	Down	12.7101	11.2191	13.6588	11.9985	12.9627	12.1837	-1.31007	1.17731e-08
22176	C14orf129	2.45314	Down	8.60107	7.98044	11.6633	10.742	10.2663	7.92432	-1.29463	0.000460645
34831	TOP2A	2.45003	Down	6.79505	6.5978	11.1903	11.5118	9.31237	5.30966	-1.2928	0.0342815
46839	DNAJB6	2.44031	Down	10.6937	9.40695	11.8302	10.4663	11.312	10.1014	-1.28707	7.17448e-09
57801	CENPF	2.43156	Down	5.36146	4.24809	7.9251	8.53715	8.0934	4.74907	-1.28188	0.0133031
17012	TOP2A	2.39929	Down	6.51557	6.5647	11.1264	11.3805	9.24681	5.15581	-1.26261	0.0299519
29521	CEP55	2.39192	Down	9.89536	9.52076	12.1433	11.5647	11.0647	8.24338	-1.25817	9.78554e-05
32516	EFCAB7	2.38548	Down	6.47957	5.59405	7.39039	7.34544	6.99245	4.16008	-1.25428	0.0164868
1991	EEF1A1	2.37085	Down	9.96882	10.0932	14.7693	13.7575	13.5329	10.684	-1.24541	0.0020714
49278	ARHGAP5	2.35911	Down	5.81069	5.12345	7.78242	7.90139	5.77267	2.62623	-1.23824	0.0170239
16316	MCMBP	2.35637	Down	8.25911	7.90069	9.29911	8.59432	8.96997	6.32347	-1.23657	0.000626285
33154	EEF1A1	2.31309	Down	10.6307	10.7452	15.3713	14.3433	14.2142	11.4982	-1.20982	0.00218593
8084	MANEA	2.30902	Down	3.44875	3.0156	8.35792	8.23968	6.95398	3.88352	-1.20728	0.0367595
26048	CCNB1	2.30814	Down	11.9526	11.6542	13.8637	12.4606	12.6133	10.6946	-1.20673	1.38947e-05
37932	IRAK2	2.30317	Down	6.254	4.45203	8.66532	8.12851	7.31601	6.04393	-1.20362	8.35718e-07
878	TOP2A	2.29864	Down	6.6902	6.65038	11.2311	11.4168	9.19412	5.44598	-1.20078	0.0520563
24863	HSPA8	2.2971	Down	10.9399	11.1425	14.5284	13.5776	12.3004	9.44913	-1.19981	0.00225203
35297	SLC7A11	2.29247	Down	6.81587	7.24047	10.0735	9.48967	6.97189	3.54046	-1.1969	0.037565
4029	TOP2A	2.29137	Down	6.58572	6.69905	11.1827	11.4213	9.38902	5.44841	-1.19621	0.0430647
10617	SEL1L	2.2854	Down	5.03335	5.09254	7.52262	7.20251	7.43042	4.11399	-1.19245	0.00697097
57268	ARL6IP1	2.28496	Down	7.90035	7.95468	10.5596	10.0611	9.09561	5.96326	-1.19217	0.00584708
46979	CCNB1	2.28134	Down	11.9622	11.6608	13.9092	12.5213	12.5631	10.6828	-1.18988	3.07017e-05
28034	LNPEP	2.26929	Down	7.57855	7.09628	9.25622	9.01489	7.8666	5.04348	-1.18224	0.013131
13096	CEP55	2.26523	Down	9.9492	9.58975	12.1827	11.6556	11.0609	8.40847	-1.17966	0.000167268
61497	CNOT8	2.26347	Down	6.61798	6.51684	9.31316	8.94178	7.25338	4.1903	-1.17853	0.00434842
54092	CCNB1	2.25807	Down	11.9306	11.6216	13.8525	12.5026	12.5519	10.6855	-1.17509	1.5422e-05
6289	CEP55	2.25011	Down	9.92215	9.64884	12.1579	11.6008	11.0751	8.39552	-1.17	0.000269343
8580	CCNB1	2.24792	Down	11.9507	11.6659	13.864	12.4747	12.5636	10.7319	-1.16859	1.76307e-05
55879	EIF3J	2.24602	Down	8.96201	8.60872	10.1961	9.3998	9.51231	7.15974	-1.16737	0.00134384
54927	CCNB1	2.24513	Down	11.9106	11.6217	13.8501	12.5017	12.5131	10.6501	-1.1668	3.1288e-05
12468	CEP55	2.24138	Down	9.87065	9.58527	12.1585	11.6152	11.044	8.37958	-1.16439	0.000290401
10593	ARL6IP1	2.23988	Down	7.77646	7.94646	10.5049	10.0517	9.26243	6.05536	-1.16342	0.0015646
11763	TOP2A	2.23984	Down	6.70553	6.56345	11.1708	11.4478	9.1372	5.51205	-1.16339	0.0655179
28683	CCNB1	2.23863	Down	11.9552	11.6511	13.8549	12.4846	12.4923	10.6788	-1.16262	1.44774e-05
44598	CEP55	2.23756	Down	9.9497	9.54633	12.1209	11.639	11.04	8.43944	-1.16193	0.000317189
40354	CEP55	2.23633	Down	9.97027	9.55962	12.1311	11.631	11.0667	8.49412	-1.16113	0.0002822
48478	NEURL1B	2.23601	Down	10.2643	8.23805	4.87666	4.21634	9.28714	8.49096	-1.16092	0.000550316
31520	TOP2A	2.2298	Down	6.65405	6.5782	11.1687	11.4206	9.31928	5.67255	-1.15691	0.0502774
2595	VCAN	2.22562	Down	8.46823	8.36456	10.7911	10.7712	6.30442	2.96536	-1.15421	0.0165209
40772	FAM190B	2.22542	Down	6.23166	6.29892	8.6896	8.5674	8.02609	4.6188	-1.15408	0.00762072
51226	ARL6IP1	2.22366	Down	7.87903	7.84117	10.5603	10.0456	8.90148	5.99517	-1.15294	0.0141795
23837	TOP2A	2.22211	Down	6.55228	6.52115	11.1042	11.3325	9.3237	5.67069	-1.15193	0.0469803
41979	CCNB1	2.22201	Down	11.9287	11.6235	13.8086	12.4548	12.4607	10.6641	-1.15186	3.49404e-05
55397	CEP55	2.2177	Down	9.92828	9.65111	12.1542	11.6508	11.1599	8.49332	-1.14906	0.000166047
34585	CCNB1	2.21594	Down	11.9726	11.6613	13.8575	12.5248	12.5728	10.773	-1.14792	3.20149e-05
42115	CEP55	2.21537	Down	9.88281	9.58408	12.1651	11.6568	11.0684	8.43275	-1.14755	0.00029048
44929	CCNB1	2.21369	Down	11.9344	11.6312	13.8059	12.467	12.4707	10.6735	-1.14646	1.82907e-05
3512	CEP55	2.20431	Down	9.88052	9.61396	12.1721	11.6408	11.0694	8.44624	-1.14033	0.000283397
15160	BRWD1	2.20427	Down	4.88748	4.42206	8.90363	8.94174	9.23133	6.23775	-1.1403	0.00532872
13497	CEP55	2.19704	Down	9.8723	9.62556	12.1467	11.5745	11.1121	8.52428	-1.13556	0.000308162
35413	CCNB1	2.19373	Down	11.9212	11.6575	13.8188	12.5089	12.5142	10.6876	-1.13339	2.9785e-05
30341	ARL6IP1	2.19154	Down	7.77256	7.83139	10.5012	10.0116	8.91383	5.94874	-1.13194	0.0134447
7204	CNOT8	2.18583	Down	6.72083	6.53492	9.36845	9.00765	7.18612	4.34829	-1.12818	0.00599318
11221	DDX21	2.17674	Down	8.80669	9.00999	13.4106	12.7442	12.0137	9.11029	-1.12217	0.00939884
54757	ARL6IP1	2.1753	Down	7.77002	7.8139	10.5243	10.0148	8.97515	6.07709	-1.12121	0.0105184
46849	GPR87	2.17084	Down	2.77944	2.46128	10.695	10.4825	5.85335	3.02932	-1.11825	0.00484662
60208	TOP2A	2.16085	Down	6.77305	6.67871	11.1657	11.4283	9.19116	5.68814	-1.1116	0.06612
60647	TOP2A	2.15921	Down	6.64068	6.68116	11.1659	11.4372	9.45855	5.81519	-1.1105	0.04773
58121	BBX	2.15354	Down	6.99875	6.71511	11.0761	11.0678	10.8963	7.86813	-1.10671	0.00661064
41763	ARL6IP1	2.15298	Down	7.72632	7.92921	10.5011	9.99025	8.9561	5.94501	-1.10634	0.00673597
45359	CNOT8	2.14851	Down	6.72741	6.59449	9.41385	9.08282	7.51621	4.67015	-1.10333	0.00339814
29275	MBNL2	2.14175	Down	7.56372	7.30082	11.6041	11.2757	9.6189	6.91387	-1.09879	0.00235915
27423	ARHGAP18	2.1396	Down	3.16515	2.7323	9.62769	9.95264	5.97028	2.78617	-1.09734	0.0485078
34952	BBX	2.13845	Down	6.99038	6.73274	10.9798	11.0573	10.9008	7.79116	-1.09657	0.00463949
57499	CDK6	2.12952	Down	8.5013	8.67778	12.9758	12.1052	10.1993	7.62182	-1.09053	0.00103622
12743	TROAP	2.12182	Down	13.51	11.9164	11.5062	10.5394	12.9911	12.2957	-1.0853	4.45239e-06
54572	CNOT8	2.12008	Down	6.81554	6.65318	9.39039	9.06604	7.28061	4.51496	-1.08412	0.00575742
18319	XRCC4	2.11149	Down	6.55246	6.92771	10.271	9.68304	6.97819	3.95613	-1.07826	0.0146828
52089	CYR61	2.10848	Down	16.2393	15.2642	15.2509	13.2183	13.9583	13.7375	-1.0762	8.10108e-06
10652	DKK1	2.10031	Down	1.93425	1.69319	12.6395	10.9202	3.80097	2.5495	-1.0706	0.00446714
16055	ARL6IP1	2.09971	Down	7.82299	7.87175	10.525	10.0551	9.11316	6.32372	-1.07019	0.00914376
58758	CLIP4	2.09947	Down	7.77092	7.71376	12.502	11.9773	7.99012	5.36187	-1.07003	0.00825062
20980	PHF3	2.09646	Down	6.27092	6.09584	10.2405	10.5123	9.05884	5.7582	-1.06795	0.0263104
47717	GNG11	2.09242	Down	13.428	12.813	12.1715	10.8587	10.4554	9.18766	-1.06517	0.0574159
3113	CNOT8	2.08707	Down	6.67427	6.31696	9.34072	9.03427	7.11892	4.59825	-1.06148	0.00867425
16030	TROVE2	2.0867	Down	8.44866	8.51867	9.98937	9.61376	9.52118	6.64311	-1.06122	0.0040582
59392	HECTD1	2.085	Down	8.50704	8.128	12.4203	12.2182	10.6755	8.07643	-1.06004	0.00174307
62747	PKI55	2.08076	Down	6.44797	6.08299	7.90303	8.49292	5.29803	1.9018	-1.05711	0.00442243
31411	LAMC2	2.07533	Down	9.55019	9.60393	15.632	14.1288	11.2856	9.5751	-1.05334	0.000607614
27087	AKAP12	2.07432	Down	8.88537	8.61128	12.54	11.7422	10.4075	8.32153	-1.05264	0.000756645
50998	BBX	2.07413	Down	6.8705	6.76501	11.0247	11.0721	10.7942	7.69479	-1.05251	0.0100736
55893	CNOT8	2.07328	Down	6.76201	6.46772	9.40565	9.0206	7.19581	4.71941	-1.05191	0.0128333
20890	EEF1A1	2.07302	Down	10.4776	10.1288	13.8152	12.9819	13.2184	11.2453	-1.05174	0.000473531
61965	BBX	2.06696	Down	6.44122	6.12968	10.3421	10.5276	10.0851	7.06866	-1.04751	0.00927533
46819	ARL6IP1	2.06091	Down	7.76549	7.95182	10.5084	10.1041	9.04065	6.12878	-1.04328	0.0166305
58362	MACC1	2.05898	Down	1.98989	1.65529	9.79348	10.0349	7.36533	4.33268	-1.04193	0.00640664
5201	CNOT8	2.05829	Down	6.71203	6.58422	9.35556	9.01115	7.35322	4.70109	-1.04145	0.00925748
17182	KIF20B	2.04869	Down	3.51525	3.66856	8.49307	8.86838	6.35374	2.72102	-1.0347	0.119653
34927	ARL6IP1	2.04551	Down	7.85582	7.85843	10.4902	10.0327	8.79309	6.15058	-1.03246	0.0188835
37329	SCLT1	2.04487	Down	5.57587	5.40278	8.51512	8.89995	7.40204	4.09428	-1.03201	0.0162182
5044	APOO	2.04268	Down	12.937	11.7118	11.824	10.601	11.5045	10.8612	-1.03046	6.20492e-11
24508	BBX	2.04238	Down	6.94855	6.82983	11.0843	11.1307	10.8592	7.84078	-1.03025	0.00997122
5713	CNOT8	2.04129	Down	6.73067	6.64112	9.41575	9.10087	7.19587	4.51188	-1.02948	0.0139163
42861	BBX	2.03897	Down	6.84654	6.70375	10.9942	11.0073	10.6773	7.72351	-1.02784	0.00830006
54534	BTAF1	2.03365	Down	4.42596	4.53181	8.41253	9.02265	7.48818	3.7	-1.02407	0.0687537
24967	ZNF678	2.0329	Down	5.74012	6.02566	7.15752	7.15784	6.23322	2.87673	-1.02354	0.0245761
16682	PNRC2	2.02592	Down	6.65742	6.31532	10.0243	9.46273	7.67512	5.5231	-1.01857	0.00119762
37758	ARL6IP1	2.02437	Down	7.82473	8.00034	10.5284	10.0072	9.01602	6.30918	-1.01747	0.0214445
2325	HERC1	2.02183	Down	6.55799	6.0874	8.79516	9.05957	8.17616	5.33535	-1.01566	0.0241856
9080	PLCB4	2.01858	Down	6.66175	6.38699	6.79212	6.87438	6.3248	3.47727	-1.01334	0.00976443
32788	MUT	2.01793	Down	6.96331	6.89203	9.68968	9.42091	9.11172	6.41315	-1.01287	0.00218653
53868	A_33_P3325336	2.0122	Down	10.4924	10.2984	14.1615	13.2357	13.4224	11.5159	-1.00877	0.000478491
51810	PLS3	2.01217	Down	8.07988	8.4107	11.9129	11.7623	9.93464	6.7282	-1.00875	0.0168063
34505	C15orf23	2.012	Down	11.1701	10.4771	13.3583	12.615	12.5749	10.9853	-1.00863	0.000106146
12110	MFN1	2.00869	Down	6.85167	6.79026	8.98589	8.71458	8.5301	5.84404	-1.00626	0.00244635
22183	USP53	2.00593	Down	3.51785	3.64494	9.38012	9.5609	7.77826	4.45759	-1.00427	0.104475
16318	KIF3B	2.00506	Down	9.62744	9.38206	11.1202	10.5353	10.8414	8.66079	-1.00364	0.00078439
8798	AKAP12	2.0045	Down	5.00762	4.92065	8.92192	8.76207	7.13354	4.37063	-1.00324	0.0085825
2834	TMEM185B	2.00149	Down	9.12965	7.90474	8.01566	7.47466	8.24104	7.00374	-1.00107	2.47379e-05
41665	TK2	4.85639	UP	6.73619	8.30294	2.57407	5.60521	5.92187	8.16363	2.27988	9.28044e-05
20922	F2R	4.27239	UP	5.86653	7.50655	4.06464	6.7865	6.42755	8.35079	2.09504	1.40553e-05
48247	NUDT15	4.2199	UP	6.05556	8.34358	7.14181	9.3725	5.57017	7.28309	2.07721	3.5901e-05
38049	SLC41A1	3.97215	UP	9.7541	11.1475	7.68131	9.67954	8.1369	10.7151	1.98992	3.16167e-10
11845	EMP2	3.86149	UP	8.46337	10.2793	9.2951	11.076	9.20277	11.4534	1.94916	4.90019e-11
28677	A_33_P3210561	3.86038	UP	10.1256	11.7042	10.1229	11.6818	10.1414	12.8502	1.94874	4.14551e-12
60802	EMP2	3.82951	UP	10.8106	12.2863	10.8576	12.3456	10.6133	13.4611	1.93716	2.52397e-10
61454	EMP2	3.82762	UP	10.8697	12.3154	10.9152	12.3357	10.539	13.4822	1.93645	1.29167e-09
24591	EMP2	3.75786	UP	10.8269	12.3164	10.8718	12.2752	10.7099	13.5467	1.90991	9.89162e-11
10787	EMP2	3.75116	UP	10.8426	12.2959	10.8862	12.3296	10.6803	13.5057	1.90734	1.79917e-10
1161	EMP2	3.7509	UP	10.7678	12.2581	10.8333	12.2757	10.6899	13.4789	1.90724	1.11561e-10
5256	EMP2	3.74473	UP	10.7929	12.2958	10.8668	12.2973	10.6864	13.4676	1.90486	6.96013e-11
52005	EMP2	3.72186	UP	10.8345	12.2867	10.8774	12.333	10.7364	13.5165	1.89602	1.93889e-10
12227	EMP2	3.68619	UP	10.8795	12.3374	10.9417	12.3571	10.7386	13.5117	1.88213	1.32706e-10
36988	EMP2	3.61014	UP	10.9582	12.4412	11.0682	12.4199	10.8884	13.6099	1.85206	3.37543e-10
34987	EMP2	3.5892	UP	10.9242	12.2541	10.8521	12.3492	10.6866	13.3905	1.84366	2.9034e-10
34233	THG1L	3.57385	UP	8.49009	10.2602	7.90512	9.71484	7.10196	9.03457	1.83748	3.59804e-09
18854	THG1L	3.50831	UP	8.50606	10.283	7.88487	9.71179	7.05853	8.88702	1.81078	3.55306e-08
14268	THG1L	3.49271	UP	8.49433	10.2393	7.89324	9.69265	7.03142	8.90012	1.80435	6.52099e-09
38318	SAR1B	3.47202	UP	7.88372	10.2579	8.35147	10.3082	6.96423	8.02065	1.79577	3.29326e-06
52756	THG1L	3.45705	UP	8.53594	10.3332	7.88979	9.70617	7.16415	8.91914	1.78954	5.84264e-09
30115	THG1L	3.42366	UP	8.6739	10.3812	7.92838	9.78796	7.20471	8.96442	1.77554	4.25535e-09
23916	THG1L	3.42175	UP	8.59678	10.3256	7.93892	9.72696	7.09286	8.90022	1.77473	7.68035e-09
55288	THG1L	3.41749	UP	8.62389	10.3196	7.9038	9.7164	7.06802	8.87853	1.77294	1.2064e-08
30626	THG1L	3.38043	UP	8.56694	10.2735	7.89096	9.69915	7.0889	8.84577	1.75721	6.00569e-09
3555	ACPL2	3.37767	UP	5.67477	7.64536	6.5222	8.55788	7.2366	8.49842	1.75603	1.6432e-05
19944	THG1L	3.31828	UP	8.47931	10.2592	7.92632	9.65378	7.07351	8.75746	1.73044	1.9573e-09
37289	TOP1MT	3.24196	UP	11.0085	11.9574	10.0918	11.3706	10.1917	13.0546	1.69687	2.96596e-07
48676	YWHAH	3.21243	UP	9.60119	11.1639	9.83618	11.2114	8.92192	11.035	1.68366	2.12296e-10
12299	SH3PXD2A	3.20289	UP	7.4198	8.65882	6.96455	8.83138	6.47534	8.40762	1.67937	1.89419e-08
28108	TMEM50B	3.20276	UP	7.37479	8.98941	8.26704	10.3162	8.26534	9.63947	1.67932	3.39458e-06
16347	STEAP3	3.19773	UP	8.07241	9.67952	8.6944	10.3977	5.64549	7.36619	1.67705	5.80092e-10
2956	IL10RB	3.19483	UP	6.79486	8.35922	5.45176	7.49842	9.07929	10.4955	1.67574	5.29808e-05
44453	YWHAH	3.17454	UP	9.60192	11.12	9.77352	11.2059	9.03844	11.0876	1.66655	7.7836e-10
49039	THG1L	3.16609	UP	8.56773	10.2978	7.95898	9.67676	7.3036	8.84382	1.6627	2.21787e-09
6477	YWHAH	3.14935	UP	9.68327	11.1743	9.85618	11.2356	9.02552	11.1202	1.65506	4.26182e-10
8538	YWHAH	3.14102	UP	9.64849	11.0963	9.80893	11.2114	8.96424	11.0677	1.65124	3.70602e-10
50266	YWHAH	3.13576	UP	9.69784	11.1843	9.87859	11.2748	9.02818	11.0919	1.64881	2.00674e-09
40874	YWHAH	3.13391	UP	9.63643	11.1447	9.82219	11.2028	9.01606	11.071	1.64797	2.09803e-09
18305	YWHAH	3.12278	UP	9.61979	11.1677	9.90637	11.2052	8.9783	11.0601	1.64283	5.35344e-10
29913	YWHAH	3.08859	UP	9.76432	11.2012	9.89475	11.2686	9.06406	11.1342	1.62695	3.37648e-09
14886	TLN1	3.08301	UP	6.6405	8.55549	7.11546	8.69618	6.82321	8.20052	1.62434	4.18253e-05
38199	RNF144A	3.06775	UP	4.81589	5.85819	3.09875	5.21809	5.41701	7.1069	1.61718	2.54582e-08
917	YWHAH	3.06559	UP	9.63942	11.1394	9.87635	11.2071	9.03662	11.0544	1.61617	5.36061e-11
42970	YWHAH	3.03037	UP	9.61292	11.0105	9.83029	11.1841	8.95177	10.9988	1.5995	4.8772e-10
39223	LBH	3.01365	UP	9.87014	10.9216	5.55068	7.13522	9.69608	11.8346	1.59151	3.23169e-06
55350	CHPF	3.00606	UP	12.4227	13.3175	12.1274	13.093	11.1543	14.0575	1.58787	2.42223e-05
18723	LBH	2.98834	UP	9.82057	10.8984	5.54924	7.1561	9.71478	11.7682	1.57935	4.78324e-06
41187	ILF3	2.98384	UP	11.5746	12.9275	10.9626	12.0308	10.3305	12.6409	1.57717	5.22932e-10
37263	LBH	2.9782	UP	9.9007	10.922	5.62909	7.1959	9.71013	11.8454	1.57444	2.56838e-06
37716	CCDC149	2.96797	UP	7.0551	8.4979	7.35175	9.32326	7.55113	8.84523	1.56948	8.92618e-07
33832	QKI	2.96359	UP	4.33513	6.40333	5.34263	6.9604	4.24414	5.26022	1.56735	0.00454092
20360	LBH	2.95605	UP	9.85536	10.8922	5.68663	7.24326	9.70231	11.7998	1.56367	1.50155e-06
11062	ZBTB47	2.93932	UP	7.0479	8.25716	8.21545	9.78315	8.87391	10.7634	1.55548	4.45542e-08
41063	LBH	2.93053	UP	9.9016	10.8592	5.62343	7.19497	9.56381	11.6882	1.55116	7.1334e-06
55457	LBH	2.92527	UP	9.94298	10.9667	5.68457	7.21086	9.75222	11.8479	1.54857	3.30682e-06
5666	LBH	2.90861	UP	9.96102	10.9244	5.57625	7.12633	9.74378	11.8513	1.54033	1.53155e-06
46231	SNORA19	2.88991	UP	8.99681	8.4084	1.94084	3.53494	6.22146	9.80883	1.53102	0.00727967
47742	OLFML2A	2.84493	UP	9.40365	9.35107	2.99605	6.21427	11.6362	12.9957	1.5084	0.00682245
23763	LBH	2.81353	UP	9.95372	10.9168	5.5969	7.04772	9.73891	11.8022	1.49238	2.06322e-06
34388	RUNX2	2.80934	UP	3.50628	5.39152	7.10107	8.94029	4.73906	5.48529	1.49023	5.61895e-05
11150	MPP2	2.79772	UP	10.7615	10.885	2.90963	5.77826	8.13163	9.59223	1.48425	0.00218621
45710	ANO10	2.76896	UP	9.89281	11.1098	10.4545	11.643	9.90189	11.9044	1.46935	3.95695e-13
27588	LBH	2.76608	UP	9.90584	10.9438	5.8835	7.22067	9.73078	11.7591	1.46784	3.27206e-05
43741	CHST15	2.76275	UP	8.93236	10.4854	8.32858	9.86715	10.5661	11.8727	1.4661	1.10255e-08
62212	POLR3E	2.75275	UP	8.78	10.1907	9.15512	10.4218	8.80077	10.506	1.46087	2.72488e-10
52513	ZC3HAV1	2.70776	UP	8.32134	9.51002	5.2105	7.01786	5.69732	7.01257	1.4371	3.77951e-06
44058	POLR3E	2.69668	UP	8.48467	10.0333	9.09042	10.4499	8.48161	9.867	1.43119	1.6903e-09
34629	ANO10	2.69529	UP	7.63352	8.76825	8.0404	9.60315	7.63228	9.22613	1.43044	1.93179e-08
60486	SEMA4F	2.69206	UP	6.89129	8.13254	6.27285	7.58956	5.01901	6.74717	1.42871	1.65954e-06
55927	LBH	2.66757	UP	9.86656	10.8805	6.00115	7.19403	9.67555	11.7153	1.41552	1.06758e-07
51865	LYPD6	2.65119	UP	8.25791	9.03916	5.61822	7.69599	5.48248	6.84338	1.40664	1.8393e-07
34220	PANK3	2.64622	UP	6.8205	9.24211	7.39137	9.56169	6.91444	6.53432	1.40393	0.000313072
40012	PDPR	2.63343	UP	9.60401	10.701	5.50919	8.0966	9.18098	9.68744	1.39694	0.000147977
17914	PTBP3	2.62644	UP	8.40617	10.1965	10.2489	11.691	9.36758	10.3144	1.39311	8.34731e-05
35799	DNMT1	2.61668	UP	10.077	11.4133	9.27751	10.5816	9.24115	10.7639	1.38774	6.46003e-09
41359	TMEM37	2.56412	UP	12.3265	11.7723	2.30151	5.3072	10.8137	12.4376	1.35846	0.00556574
18978	SNRNP27	2.54193	UP	9.67687	11.1592	9.24064	10.4804	8.90973	10.2254	1.34593	9.78389e-09
18844	A_33_P3364498	2.53643	UP	11.3903	11.745	7.70221	8.40595	9.6707	12.6407	1.3428	0.0164631
15082	HERPUD2	2.52085	UP	7.51791	8.51614	6.94222	8.292	5.97742	7.63114	1.33391	3.88477e-08
37883	ICMT	2.50819	UP	8.23251	9.21879	6.37672	7.75175	8.65645	10.2751	1.32664	0.000536221
50636	SNORA79	2.48416	UP	9.99321	9.47089	2.95949	4.61996	7.75352	10.5536	1.31276	0.010494
23336	CREM	2.4826	UP	6.20709	7.93466	6.89397	8.858	5.01956	5.26351	1.31185	0.004603
44013	XPR1	2.47711	UP	3.14967	5.49366	5.44009	7.00768	6.09478	6.10919	1.30866	0.0115389
10526	LOC100507002	2.47395	UP	10.6131	11.0043	3.49572	5.20858	9.03462	10.851	1.30682	2.84021e-06
4582	SS18L1	2.4576	UP	5.86303	7.1408	5.80285	7.93936	6.20275	6.68023	1.29725	0.000887462
43193	TACC2	2.44456	UP	8.89075	9.88169	4.93199	6.72021	8.6267	9.71627	1.28958	1.21555e-09
58751	HS6ST1	2.43173	UP	12.5142	13.1914	8.81605	10.1901	10.846	12.6407	1.28199	1.01564e-05
10106	SNX27	2.42934	UP	8.50972	9.69525	7.05767	8.22309	8.05376	9.54449	1.28056	1.05508e-07
8179	RAB15	2.42156	UP	11.9749	12.6589	8.48635	10.0146	10.975	12.5906	1.27594	2.38197e-06
56619	PHF1	2.39729	UP	9.11294	9.60892	7.51693	8.4954	6.68157	8.99133	1.2614	2.69137e-05
32209	LAMP2	2.39201	UP	6.63611	8.28351	7.59769	9.46248	7.55001	7.81249	1.25822	0.00113358
33144	CCDC149	2.38523	UP	6.71554	7.87826	7.09783	8.5648	7.00684	8.13952	1.25413	1.57661e-07
47597	IQSEC1	2.37956	UP	10.408	11.2184	9.33965	10.7005	9.6864	11.2672	1.25069	2.12248e-08
46066	GNB1	2.37134	UP	11.2194	12.0197	10.9929	11.8531	11.1375	13.2143	1.2457	6.00449e-10
2797	LOC100505932	2.36823	UP	7.59001	8.18488	4.92152	6.87066	7.54939	8.73681	1.24381	3.41535e-05
34698	RAP2B	2.36267	UP	4.64968	5.78629	5.7248	7.46304	4.48648	5.33289	1.24042	0.00400526
4152	RASSF2	2.35674	UP	8.72371	9.75651	2.71424	5.1865	6.84857	7.0539	1.23679	0.000348132
29805	BASP1	2.35515	UP	13.9904	14.4498	9.99729	11.0351	10.7428	12.953	1.23582	1.98592e-05
40810	PRRX2	2.3444	UP	10.5399	10.1151	2.68071	5.58633	10.6621	11.8689	1.22922	0.00596139
30248	SPON2	2.34156	UP	6.257	6.66945	2.61231	4.70805	5.89826	7.07246	1.22747	1.34681e-05
8479	PANK3	2.33871	UP	7.37368	9.05657	7.67375	9.56989	6.35283	6.45094	1.22571	0.00358855
32309	MTL5	2.33142	UP	6.35074	6.8513	2.86885	6.02193	5.85069	5.86068	1.22121	0.00307656
6497	LSM14A	2.31803	UP	9.41946	10.7818	10.2871	11.6062	10.8919	11.8492	1.2129	1.29084e-07
40125	MT1F	2.31668	UP	12.7122	12.8484	6.47031	8.0846	12.3938	14.2796	1.21206	0.000819872
28198	MRAS	2.30916	UP	8.65655	9.44273	3.50479	5.6002	9.78525	10.5258	1.20737	5.01474e-05
39054	LSM14A	2.30242	UP	4.45408	5.84152	4.73277	6.30011	5.7417	6.39637	1.20315	1.13572e-08
51483	MICAL3	2.30228	UP	5.19098	6.58485	5.96703	7.36305	5.25321	6.07251	1.20306	0.00373654
16931	NICN1	2.30169	UP	8.83488	9.22995	7.50975	9.00527	8.88547	10.603	1.2027	3.33108e-05
5886	UCK1	2.30113	UP	9.71209	10.5645	8.48914	9.5458	9.62699	11.3249	1.20234	3.25132e-08
4932	GDF11	2.29149	UP	10.1483	10.6562	6.50545	8.01966	7.9356	9.50224	1.19629	4.63386e-05
13657	PRRC2B	2.26705	UP	10.2547	10.6733	7.82803	8.89194	9.54995	11.6099	1.18082	0.000263477
62465	LOH12CR2	2.263	UP	5.0746	5.62831	2.24624	4.79951	8.31762	8.74534	1.17823	0.00432432
49352	NID1	2.24459	UP	8.48345	9.41849	1.9624	2.10756	4.78207	7.20122	1.16645	8.09051e-06
62061	RNF144B	2.24349	UP	7.41156	8.97865	3.20161	5.73682	8.85201	8.24695	1.16575	0.00958076
50839	BCL7C	2.22153	UP	10.9052	10.6694	9.31287	9.56222	10.0484	13.4894	1.15155	0.243834
31055	ELOVL7	2.21862	UP	6.32656	8.00098	7.72499	9.46268	6.24214	6.27901	1.14966	0.000506573
45728	ADCY9	2.21695	UP	9.94764	10.6135	7.70164	9.26801	8.58606	9.79951	1.14857	1.10126e-07
9429	STEAP3	2.21598	UP	5.93334	7.16968	6.52595	8.21559	3.29907	3.81691	1.14794	3.08989e-06
43048	RFX2	2.20241	UP	8.06779	8.63082	6.18715	7.39648	5.94019	7.58506	1.13908	3.45912e-06
4720	DHTKD1	2.2014	UP	9.89048	10.5667	6.83199	8.4688	8.7661	9.86832	1.13842	1.62224e-05
3138	WHAMM	2.20078	UP	9.24158	10.3294	8.51451	9.82666	7.21191	8.22598	1.13802	1.5668e-07
3689	SCARNA14	2.19693	UP	10.8598	10.049	3.60074	4.63815	7.98733	11.1672	1.13549	0.026326
33514	ALCAM	2.19244	UP	4.10015	6.39439	10.6738	12.0856	7.55394	7.24553	1.13254	0.00379023
28907	ERMP1	2.1787	UP	5.19886	7.04824	7.33824	9.13226	5.71777	5.44476	1.12347	0.011963
25842	ARID1B	2.17584	UP	7.73318	8.75246	7.89628	9.00122	8.26059	9.5011	1.12157	9.6912e-09
2221	SNORA28	2.16386	UP	11.6334	10.8846	5.38931	6.64027	8.04036	10.879	1.11361	0.0387682
24579	PTBP3	2.15101	UP	6.23284	7.2398	6.69429	8.11675	6.02372	6.90934	1.10502	0.00149428
2587	ARL3	2.14755	UP	8.59314	8.71527	3.24942	5.31683	9.04452	10.1631	1.10269	0.00982195
19798	TMEM63C	2.14291	UP	10.3878	10.5777	3.21811	5.56957	8.88326	9.64063	1.09957	0.000152565
48365	SYNGR1	2.1338	UP	9.90498	9.65497	2.85163	5.69201	7.20503	7.89493	1.09342	0.0303076
9409	MOB3B	2.13291	UP	8.87794	9.5931	2.86583	5.50537	9.17957	9.10334	1.09282	0.0435665
50586	IDH3A	2.12828	UP	9.46932	10.5984	9.28633	10.2108	7.58291	8.79842	1.08969	3.95315e-05
33271	SMAP1	2.12523	UP	5.09918	6.01362	5.87019	6.93043	5.78404	7.07223	1.08762	0.0466813
60502	HMHA1	2.11904	UP	9.91431	10.3788	12.9573	13.5882	11.2145	13.3694	1.08341	0.000695254
45738	CNOT3	2.11652	UP	12.3409	12.7196	10.4698	11.326	12.5498	14.5599	1.08169	0.000136384
50730	ALDH7A1	2.11564	UP	6.85732	7.27914	2.83776	5.09271	5.85893	6.42544	1.08109	0.00362046
54461	HOXA5	2.11382	UP	9.553	10.1847	8.30565	9.64391	10.779	12.0486	1.07985	5.19699e-07
16726	PLEKHM1	2.11251	UP	11.8914	12.7062	11.1467	12.0389	10.3861	11.916	1.07896	1.83547e-06
25400	PXK	2.1104	UP	6.77788	7.56756	6.43744	7.766	7.0582	8.1725	1.07751	1.87098e-06
35972	PHF8	2.10977	UP	7.78259	8.21785	5.73115	7.41684	8.17291	9.28321	1.07708	2.47192e-05
26411	LOC388588	2.1066	UP	8.58792	8.61047	7.53378	9.18907	11.659	13.2059	1.07491	0.000672005
13102	WASF1	2.10355	UP	9.69354	9.62974	5.39541	6.80636	7.65332	9.52464	1.07282	0.0011352
58077	CCDC149	2.10329	UP	4.60246	6.11288	5.95389	7.40618	5.47513	5.73037	1.07265	0.0011283
59247	KPNA4	2.10096	UP	4.451	5.87187	6.70477	8.40955	6.92042	7.00793	1.07105	0.00157499
176	ZFP36L2	2.1003	UP	12.0622	12.3138	8.25416	9.03482	10.2168	12.3964	1.0706	0.00270568
51902	RORC	2.094	UP	5.89142	6.09841	1.09482	3.36419	8.8029	9.52532	1.06626	0.000308707
26684	LOC387647	2.09166	UP	7.8922	8.98082	8.63877	9.62906	5.9811	7.09613	1.06465	1.56401e-05
35414	GPR162	2.08967	UP	12.1792	12.019	4.13373	5.88444	12.3867	13.9861	1.06328	0.00305704
5986	SNORD15A	2.08899	UP	10.0371	9.35627	5.00496	5.68429	9.27272	12.4627	1.06281	0.0257427
60201	ENST00000372591	2.07517	UP	10.5825	10.6863	5.58839	7.29168	11.2812	12.6339	1.05323	0.00171203
27558	RELL1	2.06748	UP	10.3131	10.8414	9.60345	10.6589	8.64257	10.2024	1.04787	3.4052e-09
28179	LOC100507284	2.06364	UP	6.53794	6.91006	1.79986	3.89663	8.69498	9.36165	1.04519	0.0055445
42534	QKI	2.05792	UP	7.7263	8.63939	7.42019	8.49023	6.4344	7.57484	1.04119	4.81274e-08
36694	SNX27	2.05644	UP	9.05461	10.1626	8.53546	9.61407	8.90088	9.83472	1.04015	3.54786e-05
44266	SH3D21	2.05625	UP	6.85793	6.74602	3.3156	5.93462	6.05998	6.67293	1.04002	0.00192691
11953	KDELC1	2.05456	UP	5.8926	6.87611	5.61974	7.1734	5.46724	6.04656	1.03883	0.0179394
10019	ZFP36L2	2.0538	UP	12.2087	12.4067	8.41193	9.10562	10.2608	12.484	1.03829	0.00306428
54970	NT5DC2	2.05175	UP	9.97695	10.6129	10.2797	10.6858	10.246	12.3144	1.03686	1.80416e-05
55598	PBX1	2.04703	UP	9.41644	10.6521	7.26517	8.49918	11.2412	11.8721	1.03353	0.000151178
8877	LOC645722	2.0469	UP	10.368	10.2384	1.34346	3.78639	7.97598	8.76299	1.03344	0.000588132
59679	HMBOX1	2.04285	UP	5.36529	5.77127	5.04755	5.94024	4.90837	6.70145	1.03059	0.0408296
59889	ZFP36L2	2.04145	UP	12.1762	12.4209	8.48606	9.11109	10.3086	12.5276	1.02959	0.00224001
15650	LOC100129268	2.03833	UP	8.33731	8.46529	2.19851	4.515	5.60851	6.24621	1.02739	0.00489518
11130	SLC22A23	2.02986	UP	7.04481	7.48445	2.30434	4.12571	7.74355	8.54667	1.02138	3.60296e-07
8020	SNORD15B	2.02975	UP	9.7443	9.29253	5.01695	6.17897	9.72515	12.0788	1.0213	0.00929232
12333	CPNE2	2.02926	UP	10.5215	11.0594	9.29199	10.2075	8.25536	9.86487	1.02095	7.23435e-06
50329	CCDC149	2.02708	UP	5.74102	6.97478	5.25376	6.78988	6.23344	6.52178	1.01941	7.01333e-06
9897	SNORA34	2.02454	UP	10.134	9.69863	5.3955	6.37584	8.61112	11.1189	1.0176	0.00687835
60108	METTL16	2.01958	UP	10.7987	11.8436	10.2118	11.1269	9.62954	10.7117	1.01406	1.40657e-07
28775	KIAA1274	2.01574	UP	6.26192	6.36377	3.48455	5.44905	6.19896	7.16654	1.01131	0.0100988
1272	CAPN5	2.01507	UP	11.8152	11.7123	6.53791	8.15112	12.4202	13.9425	1.01083	0.00276839
47646	SS18	2.01467	UP	7.08371	8.41735	8.33263	9.68752	7.71353	8.05662	1.01054	0.00671238
8385	ZFP36L2	2.01045	UP	12.2013	12.4103	8.4855	9.12114	10.3039	12.4818	1.00752	0.0029641
25589	ZFP36L2	2.00841	UP	12.1169	12.3627	8.48948	9.07667	10.2766	12.4618	1.00606	0.00246174
21106	TGFB2	2.00423	UP	4.06864	5.02015	4.21372	5.92198	7.76731	8.11669	1.00305	0.000293768
6060	ZFP36L2	2.00409	UP	12.1187	12.3611	8.43819	9.04146	10.3156	12.4788	1.00295	0.00249443
44351	ERVMER34-1	2.00404	UP	5.68249	6.2364	3.34468	5.5072	6.12698	6.41927	1.00291	0.0872287
48140	DRAM1	2.00074	UP	7.94962	9.38867	9.52399	10.564	7.8476	8.37015	1.00053	2.55505e-05

## Sheet: Data Dictionary
Column Name	Comment
Agilent Feature Number	Feature Number on the Agilent chip
Gene Symbol	Gene Symbol
Systematic Name	systematic name
Average Fold Change	Calculated from Average siFOXM1 response (see below)
direction of change	Whether the Average Fold Change is UP or Down
Mean, EOC-CC1 +siSCRAM	Group Mean of EOC-CC1 treated with si-Scrambled (N=3)
Mean, EOC-CC1 +siFOXM1	Group Mean of EOC-CC1 treated with siFOXM1 (N=3)
Mean, OSPC2 +siSCRAM	Group Mean of OSPC2 treated with si-Scrambled (N=3)
Mean, OSPC2 +siFOXM1	Group Mean of OSPC2 treated with siFOXM1 (N=3)
Mean, OVCAR-3 +siSCRAM	Group Mean of OVCAR-3 treated with si-Scrambled (N=3)
Mean, OVCAR-3 +siFOXM1	Group Mean of OVCAR-3 treated with siFOXM1 (N=3)
Standard Error of Means	ANOVA-based Common Standard Error of Group Means
Error DF	Error Degrees of Freedom from the 2-way ANOVA
Average siFOXM1 response	Average siFOXM1 response across the 3 cell lines
P-value, siFOXM1 response	P-value for siFOXM1 Main Effect. Includes P>0.001
P-value, hetero-geneity	P-value for siFOXM1-x-Cell-Line interaction
